# Supplementary material for: A High-Density Integrated DArTseq SNP-Based Genetic Map of Pisum fulvum and Identification of QTLs Controlling Rust Resistance
Source: Front Plant Sci. 2018 Feb 15;9:167. doi: 10.3389/fpls.2018.00167 (PMC5818415; doi:10.3389/fpls.2018.00167)
Supplement: Supplementary File 1 — Summary and description of the DArT-derived markers used to generate the P. fulvum map including marker identity, sequence description, linkage group assignment in the map and the position in the linkage group. [file Table1.XLS]

## Sheet: Hoja1
Mapping ID	markerID	TrimmedSequence	LinkageGroup	Position(cM)	gen10	gen100	gen104	gen107	gen11	gen112	gen114	gen119	gen12	gen121	gen123	gen124	gen125	gen126	gen129	gen13	gen133	gen137	gen138	gen14	gen140	gen147	gen15	gen157	gen159	gen160	gen17	gen171	gen172	gen174	gen176	gen177	gen18	gen180	gen19	gen2	gen20	gen21	gen22	gen23	gen24	gen27	gen28	gen3	gen30
1	3567220	CTGCAGTTCGAGATATCAATGCATTCGATAGTCATGTGATCTTAGCCGTTCAATCTTAC	1	0	-	0	1	0	0	1	1	1	1	1	1	1	1	0	-	0	0	0	1	0	1	-	0	1	0	0	0	0	0	1	0	0	0	1	1	-	1	1	1	0	0	1	1	0	1
2	3534711	CTGCAGGCACCCTGAGTTTGTGGAGATGATATAGGACCCGTTTGTTTTAC	1	1.613	0	0	1	0	0	1	1	1	1	1	1	1	1	0	1	0	-	1	1	0	1	-	0	1	0	0	-	0	0	1	0	0	0	1	1	1	1	1	1	0	0	1	1	0	1
3	3535242	CTGCAGACTACAGTTTTAGTTTTATTTGCAAGTTTGAATTTATAGATTTCATCGTAGTCCACTCACATAT	1	1.613	-	0	1	0	0	1	1	1	1	1	1	1	1	0	1	0	-	1	1	0	1	-	0	1	0	0	0	0	0	1	0	0	0	1	1	1	1	1	1	0	0	1	1	0	1
4	3535568	CTGCAGAAGGGTTCGGAACAACGCAAAATTCAGTATGAGCCTGTGGAGAAATGAGAGTGGCCAATAAATA	1	1.613	0	0	1	0	0	1	1	1	1	1	1	1	1	0	-	0	0	1	1	0	1	-	0	1	0	0	0	0	-	1	0	0	0	1	1	1	1	1	1	0	0	1	1	0	1
5	3535688	CTGCAGTTCTGCTTGCAGGCACCCTGAGTTTGTAGGAGATGATATAGGACCCGTTTGTTTTAC	1	1.613	-	0	-	0	0	1	1	1	1	1	1	1	1	0	-	0	0	1	1	0	1	-	0	1	0	0	0	0	0	1	0	0	0	1	1	1	1	1	1	0	0	1	1	0	1
6	3539187	CTGCAGTGGTTGCAGAAGATCTAGATCCATGTTATATTGAGTACAGTATATTGTATTTTGAGAAATTTGG	1	1.613	0	0	1	0	0	1	1	1	1	-	1	1	1	0	1	0	0	1	1	0	1	-	0	1	0	0	0	0	0	1	0	0	0	1	1	-	1	1	1	0	0	1	1	0	1
7	3539267	CTGCAGAGTGTATACAAAATTGCATACCAGAGTGCCTAGGAGATTTTTGCAGTATCGGTTCTTCTTGGGG	1	1.613	0	0	1	0	0	1	1	1	1	-	1	1	1	0	1	0	0	1	1	0	1	0	0	1	0	0	0	0	0	1	0	0	0	1	1	-	1	1	1	0	0	1	1	0	1
8	3540601	CTGCAGAGTGTGTGAGATAAGAAGTCTTGAGTAGTTCCCCTCCCCTTACTGTATGCCACATCAGCATAAT	1	1.613	-	0	1	0	0	1	1	1	1	1	1	1	1	0	1	0	0	1	1	0	1	0	0	1	0	0	0	0	0	1	0	0	0	1	1	1	1	1	1	0	0	1	1	0	1
9	3563817	CTGCAGGCAGAGCATATGTTGGTTGATGCATTTGTATATGTTTCCTTGACATTTAGTGATGTTGCTCATG	1	1.613	0	0	1	0	0	1	1	1	1	-	1	1	1	0	-	0	0	1	1	0	1	0	0	1	0	0	0	0	0	1	0	-	0	1	1	1	1	1	1	0	0	1	1	0	1
10	3567327	CTGCAGCCAATAATAATATGATCAAGTGATCACAACTTACAAGCAGAATAACCCATCAACAACAAAAGTT	1	1.613	-	0	1	0	0	1	1	1	1	-	1	1	1	0	1	0	0	1	1	0	1	0	-	1	0	0	0	0	0	1	0	0	-	1	1	1	1	1	1	0	0	1	1	0	1
11	3569641	CTGCAGGCAGAGCATATGTTGGTTGTGATGCATTTGTATATGTTTCCTTGACATTTAGTGATGTTGCTCA	1	1.613	-	0	1	0	0	1	1	1	1	-	1	1	1	0	1	0	0	1	1	0	1	-	0	1	0	0	0	0	0	-	0	-	0	1	1	1	1	1	1	0	0	1	1	0	1
12	3552673_21:A>G	CTGCAGTATACACTAAATATTGACACTAATTGGTATAACAAGTATTAC	1	1.613	-	0	-	0	0	1	1	1	1	-	1	1	1	0	1	0	0	-	1	0	1	-	0	1	0	0	0	0	0	1	0	0	0	1	1	1	1	1	-	0	0	1	1	0	1
13	3556771_34:G>A	CTGCAGAAATTATTGACAGCAGCGAATCCAGGAATGTCTCGTGGCCTACCAGCCTTAC	1	1.613	-	0	1	0	0	1	1	1	1	-	1	1	1	0	1	0	-	1	1	0	1	0	0	1	0	0	0	0	0	-	0	0	0	1	1	1	1	1	1	-	0	1	1	0	1
14	3559438_28:A>G	CTGCAGCCTCATATTGATGATGATTATCAATATTATAAATTCGACCAATTTTGTTGACAACATCCTGTTG	1	1.613	-	0	1	0	0	1	1	1	1	-	1	1	1	-	-	0	0	1	1	0	1	-	0	1	0	-	0	0	0	-	0	0	0	1	1	1	1	1	1	0	0	1	1	0	1
15	3559659_35:C>T	CTGCAGAGAGAAGCAGTTTCCCTGCCGTGCCGTCGGCTATTCTCAAGAGAAAGGAAGCTCCTATCATTAG	1	1.613	-	0	1	0	0	1	1	1	1	1	1	1	1	0	1	0	0	1	1	0	1	0	0	1	0	0	0	0	0	1	0	0	0	1	1	1	1	1	1	0	0	1	1	0	1
16	3559954_27:G>C	CTGCAGTGAAGGTCCCAAACCGGGTTACGGAAGATTACATAGCTAGACACGTGGAACCAATTTAC	1	1.613	-	0	1	0	0	1	1	1	1	-	1	1	1	0	-	0	0	1	1	0	1	-	0	1	0	0	0	0	0	1	0	0	0	1	1	1	1	1	1	0	0	1	1	0	1
17	3560115_25:A>G	CTGCAGATTTGATGTTATTTCTTTTGAAGAAAACTTACAAATATTAC	1	1.613	-	0	-	0	0	1	1	1	-	-	1	1	1	0	1	0	0	1	1	0	1	1	-	1	0	0	0	0	0	1	0	0	0	1	1	1	1	1	-	0	0	1	1	0	1
18	3560174_42:C>T	CTGCAGATGTCTATATTCCCCGGGGTGTCTCTGTTCCCGCACTCGACAAAGATACACTTTGGGAATTTCA	1	1.613	-	0	1	0	0	1	1	1	1	-	1	1	1	0	1	0	0	1	1	0	1	-	0	1	0	0	0	0	0	1	0	0	0	1	-	1	1	1	1	0	0	1	1	0	1
19	3560778_14:C>G	CTGCAGGAATTTTCTCCTTTAGACACACATTGAGAAGAGGTTTGATAACTTGTTTTAC	1	1.613	-	0	1	0	0	1	1	1	1	-	1	1	1	0	-	0	-	1	1	0	1	-	-	1	0	0	0	0	0	1	0	0	0	1	1	1	1	1	1	0	0	1	1	0	1
20	3560942_30:C>G	CTGCAGGTGCATAAGTGAATACAATTACTCCCAAAGTTTAC	1	1.613	-	0	1	0	0	1	1	1	1	-	1	1	1	-	-	0	0	1	1	0	1	-	0	1	0	0	0	0	0	1	0	-	0	1	1	1	1	1	1	0	0	1	1	0	1
21	3560965_57:C>G	CTGCAGACATCTAAATTTCTGTTTCTAAGGTATATGTTTTCTGTTTCTGTTCAGGCCACTTCAACGTCCT	1	1.613	-	0	1	0	0	1	1	1	1	-	1	1	1	0	-	0	-	1	1	0	1	1	0	1	0	0	0	0	0	1	0	0	0	1	1	1	1	1	1	0	0	1	1	0	1
22	3561091_25:T>G	CTGCAGGGTAACAAGCAATCTCTCTTTAGTGCCACTATAGCTTAC	1	1.613	-	0	1	-	0	1	1	1	1	1	1	1	1	-	-	0	0	1	1	0	1	-	-	1	0	0	0	0	0	1	0	0	0	1	1	1	1	1	1	0	0	1	1	0	1
23	3561250_28:A>G	CTGCAGAACAATCGGACATACATCATCCAAGTGACTAGTTAC	1	1.613	-	0	1	0	0	1	1	-	1	-	1	1	1	0	-	0	-	1	1	0	1	-	-	1	0	0	0	0	0	1	0	0	0	1	1	1	1	1	1	0	0	1	1	0	1
24	3561299_12:C>T	CTGCAGATTTTGACTGAGTAGCCAAACATGACCAATGGCAGAACTTAGCTAATTTTCTTGAAGAAACCAT	1	1.613	-	0	1	0	0	1	1	1	1	-	1	1	1	0	-	0	0	1	1	0	1	-	0	1	0	0	0	0	0	1	0	-	-	1	1	1	1	1	1	0	0	1	1	0	1
25	3562142_19:G>C	CTGCAGCGCAATGATGTGTTGTGTATTAGTTAGTGCCATTGAAAAGGATGAGGCATACATAGCAAAAATG	1	1.613	-	0	1	0	0	1	1	1	1	-	1	1	1	0	-	0	0	1	1	0	1	1	0	1	0	0	0	0	0	1	0	0	0	1	1	1	1	1	1	0	0	1	1	0	1
26	3562211_34:A>G	CTGCAGAAGACACGCTACGTAGCTTCTGTACATCAAAGTGGTTCACGTGATTTTAC	1	1.613	-	0	1	0	0	1	1	1	1	1	1	1	1	0	-	0	0	1	1	0	1	1	0	1	0	0	0	0	0	1	0	0	0	1	1	1	1	1	1	0	0	1	1	0	1
27	3562380_9:T>C	CTGCAGACTATTTTATACTATCCCCTTTCCTTCCTACATATTACATCTTCATATTTTAGAAGTGTATCTA	1	1.613	-	0	1	0	0	1	1	1	1	-	1	1	1	0	-	0	0	1	1	0	1	1	0	1	0	0	0	0	0	1	0	0	0	1	1	1	1	1	1	-	0	1	1	0	1
28	3562486_57:A>T	CTGCAGAAGTTGCTAACAATGCTTGATGAGCAATTTGTACATAGAAATACAGGGGCGCATGAAAGAAGAA	1	1.613	-	0	1	0	-	1	1	1	1	1	1	1	1	0	1	0	0	1	1	0	1	1	0	1	0	0	0	0	0	1	0	0	0	1	-	1	1	1	1	0	0	1	1	0	1
29	3562744_52:C>A	CTGCAGAAAATGCTCAAGTATAATCCCTGTGAGAGAATATCAGCCAAAGCAGCCCTTGATCATCCCTACT	1	1.613	-	0	1	0	0	1	1	1	1	-	1	1	1	0	-	0	0	1	1	0	1	-	0	1	0	0	0	0	0	1	0	0	0	1	1	1	1	1	1	0	0	1	1	0	1
30	3566517_40:T>G	CTGCAGCATAAATTATTTGGTTCAGTTTCTATTTATTCGGGTTCCTTTCTTCACTCCTATCATTTACCCA	1	1.613	-	0	1	0	0	1	-	-	1	-	1	1	1	0	-	0	0	1	1	0	1	-	0	1	0	0	0	0	0	1	-	0	0	1	1	1	1	1	1	0	0	1	1	0	1
31	3541237	CTGCAGCAGGTAACTTCAGTCTTCTAATTTTGCCTTCTCAAACAAAGCCACTAGCTTATAGCGGATACCA	1	3.042	1	0	1	0	0	1	1	1	1	1	1	1	1	0	1	0	0	1	1	0	-	-	0	1	1	0	0	0	0	1	0	-	0	1	1	0	1	1	1	0	0	1	1	0	1
32	3567062	CTGCAGTCACCGATGTACGTATATATATGTGAATAAAATGAAAATTGCATGCTTAC	1	3.042	1	0	1	-	0	1	1	1	1	1	1	1	1	0	1	0	0	1	1	0	1	1	0	1	1	0	0	0	0	1	0	-	0	1	1	0	1	1	1	0	0	1	1	0	1
33	3568293	CTGCAGAGACCAACACTCGAAGTCGGGTAAGAGGTCAAAGTTTATATACCAACAAATCAGCATATTACAG	1	3.042	1	0	1	0	0	1	-	1	1	-	1	1	1	0	1	0	0	1	1	0	1	-	0	1	1	0	0	0	0	1	0	-	0	1	1	0	1	1	-	0	0	1	-	0	1
34	3569507	CTGCAGCACATGAATAAGCAGAACAAAACCACCAGAATTGAAGATCATTTCGAATTTCAAAGAAAAATCA	1	3.042	1	0	1	0	0	1	1	1	1	1	1	1	1	0	-	0	0	1	1	0	1	-	0	1	1	0	0	0	0	1	0	0	0	1	1	-	1	1	1	0	0	1	1	0	1
35	3539899	CTGCAGTCACCGATGTACGTATATATATATGTGAACAAAATGAAAATTGCATGCTTAC	1	4.431	1	0	1	0	0	1	1	1	1	1	1	1	1	0	1	0	0	1	1	0	1	-	0	1	1	0	0	0	0	1	0	1	0	1	1	0	1	1	1	0	0	1	1	0	-
36	3534749	CTGCAGCAGGTAACTTCAGTCTTCTAATTTTGCCTTCTCAAACAAAGCCACTAGCTAGTGTATAAGCTCA	1	5.782	1	0	1	0	0	1	1	1	1	1	1	1	1	0	-	0	0	1	1	0	1	0	0	1	1	0	0	0	0	1	0	-	0	1	1	0	1	1	1	0	0	1	1	0	1
37	3534948	CTGCAGGCAATCAGGGTCCCTCCAATTAGTAGCAAAGTGGTTATATTGTTGTTAC	1	5.782	1	0	1	0	0	1	1	1	1	1	1	1	1	0	1	0	0	1	1	0	1	-	0	1	1	0	0	-	0	1	0	0	0	1	1	0	1	1	1	0	0	1	1	0	1
38	3535038	CTGCAGAGACCAACACTGGAAGTCGGGTAAGAGGTCAAAGTTTGTATACCAACAACATTAC	1	5.782	1	0	1	0	0	1	1	1	1	1	1	1	1	0	-	0	0	1	1	0	1	0	0	1	1	0	0	0	0	1	0	0	0	1	1	0	1	1	1	-	0	1	1	0	1
39	3535538	CTGCAGTTCAATAACATCTATGCTTAGTTCATAGTAATGAATAAAAACAAAAACAAGTAAAACGTTACAA	1	5.782	1	0	1	0	0	1	1	1	1	1	1	1	1	0	-	0	0	1	1	0	1	0	-	1	1	0	0	0	0	1	0	0	0	1	1	0	1	1	1	0	0	1	1	0	1
40	3539552	CTGCAGGACCATACCAAAGGAAAGTTCAAAATCAAATATACATTGTTTTGTTCTTGAAACTTCTTCTATC	1	5.782	1	0	1	0	0	1	1	1	1	1	1	1	1	0	-	0	0	1	1	0	1	-	0	1	1	0	0	0	0	1	0	-	0	1	1	0	1	1	1	0	0	1	1	0	1
41	3539638	CTGCAGGCAATCAGGGTCCCTCCACTTAGTAGCAAAATGGTTATATTGTTGTTAC	1	5.782	1	0	1	0	0	1	1	1	1	1	1	-	-	0	1	0	0	1	1	0	1	1	0	1	1	0	0	0	0	1	0	-	0	-	1	0	1	1	-	0	0	1	1	0	1
42	3541492	CTGCAGGGTTCTTATTGATATATTTTTTTTTCTAAGTGAAAAGTTTAC	1	5.782	1	0	1	0	0	1	1	1	1	1	1	1	1	0	-	0	0	-	1	0	-	1	0	1	1	0	0	0	0	1	0	-	0	1	1	0	1	1	1	0	0	1	1	0	1
43	3560585_38:T>A	CTGCAGGGTTCTTATTGATATATTTTTTTTCTAAGTGAATAGTTTAC	1	5.782	1	0	1	0	-	1	1	1	1	1	1	1	1	0	-	0	0	1	1	0	1	-	0	1	1	0	0	0	0	1	0	-	0	1	1	0	1	1	1	0	0	1	1	0	1
44	3534805	CTGCAGAGTCACACATTGGTTGATCTTCTGCAACAGCTCAGCAGAGGTTTTGCTAACGTACGGTTTCTAT	1	7.152	1	0	1	-	0	1	1	1	1	1	1	1	1	0	-	0	0	1	1	0	1	-	0	1	1	0	0	0	0	1	0	1	0	1	1	0	1	1	1	0	0	1	1	0	0
45	3534885	CTGCAGAGTCACACATTGGTTGATCTTCTGCAACAGCTCAGCAGAGGTTTTGCTAACGTACGTTTCTATT	1	7.152	1	0	1	0	0	1	1	1	1	1	1	1	1	0	-	0	0	1	1	0	1	-	0	1	1	0	0	0	0	-	0	1	0	1	1	0	-	1	1	0	0	1	1	0	0
46	3534954	CTGCAGCAATTTTATTTCGGTAAAAAAAACAGAAGGTTATGGCTACAGCTTTTCAATAAATTATTGATGG	1	7.152	1	0	1	0	0	1	1	1	1	1	1	1	1	0	1	0	-	1	1	0	1	-	0	1	1	-	0	0	0	1	-	1	-	1	1	0	1	1	1	0	0	1	1	0	0
47	3538547	CTGCAGATTAGTCTAAATCCACTGGTATGAAAGCAATAGAAATAATGGAATATAATTGTTTTGTGGTATG	1	7.152	1	0	1	0	0	1	1	1	1	1	1	1	1	0	-	0	0	1	1	0	1	-	0	1	1	0	0	0	0	1	0	1	0	1	1	0	1	1	1	0	0	1	1	0	1
48	3541219	CTGCAGGACCATACCAAAGGAAAGTTCAAAATCAAATATACATTGTTTTGTTCTTGAAACTTCTATCTTT	1	7.152	1	0	1	0	0	1	1	1	1	1	1	1	1	0	-	0	0	1	1	0	1	-	0	1	1	0	0	0	0	1	0	-	0	1	1	0	1	1	1	0	0	1	1	-	1
49	3569530	CTGCAGTTCAATAACATCTATGTTTAGTTCATAGTAATGAATAAAAACAAAAACAAGTAAAACATTACAA	1	7.152	1	0	1	0	0	1	1	1	1	-	1	1	1	0	-	0	0	1	1	0	-	1	0	1	1	0	0	0	0	1	0	-	0	1	1	0	1	1	1	0	0	1	1	0	1
50	3534729_45:T>C	CTGCAGATGCTAGTCCTTCATGTGAATCATGCAATGTTTTTGGACTTAGTGATGGGCGCATGCAACTTAC	1	7.152	1	0	1	0	0	1	1	1	1	1	1	1	1	0	-	-	0	1	1	0	1	-	0	1	1	0	0	0	0	1	0	-	0	1	1	0	1	1	1	0	0	1	1	0	1
51	3559394_64:T>G	CTGCAGAGTGATCTTACTTGTACCATGCAACAACGCAAAGTCGCGCAACCATAACCCATGTGTTTTCAAG	1	7.152	1	0	1	0	0	1	1	1	-	1	1	1	1	0	0	0	0	1	1	-	1	-	0	1	1	0	0	0	0	-	0	0	0	1	1	0	1	1	1	0	0	1	1	0	1
52	3559619_6:C>A	CTGCAGTCAAACTTCAGATCAGCCTGCCTAAACAGTATTAGAAATTCACATTAGAACAGTAAAACTTGTT	1	7.152	1	0	1	0	0	1	1	1	1	1	1	1	1	0	-	0	-	1	1	0	1	-	0	1	1	0	0	0	0	1	0	-	0	1	1	0	1	1	1	0	0	1	1	0	1
53	3560860_11:T>C	CTGCAGTACACGTGAACTTGGTTATATTGAGAAGTATGTGGTATGGTGCCTCTGCTATTATTAGAAGGTT	1	7.152	1	0	1	0	0	1	-	1	1	1	1	1	1	0	-	0	0	1	1	0	1	-	0	1	1	0	0	0	0	-	0	-	0	1	-	0	1	-	1	0	0	1	1	0	-
54	3561245_31:T>A	CTGCAGAAAATAGTGGTCTGTCAAATTTTACTTTGATGCAGAGCTATACCACTAGTATAGTGGCTAGTTG	1	7.152	1	0	1	0	0	1	1	1	1	1	1	1	1	0	-	0	0	1	1	0	1	-	0	1	1	0	0	0	0	1	0	1	0	1	1	0	1	1	1	0	0	1	1	0	-
55	3561319_12:T>C	CTGCAGTTGCGTGTAGCGGATGATATCTGATTTTTGTATTATTTTAC	1	7.152	1	0	1	0	0	1	1	1	1	1	1	1	1	0	-	0	0	-	1	0	1	-	0	-	1	0	0	0	0	1	0	-	0	1	1	0	-	1	1	-	-	1	1	0	1
56	3562407_36:T>G	CTGCAGCCAAACCGTTCAGTCCAGGAACGTTGTCTGCTTCTCGCCATTTAC	1	7.152	1	0	1	0	0	1	1	1	1	1	1	1	1	-	0	0	0	1	1	0	1	-	0	1	1	0	0	0	0	1	0	1	0	1	1	0	1	1	1	0	0	1	1	0	1
57	3562474_33:C>A	CTGCAGAACTTATCAATATGTATGGCTCTTTTGGCGATGTTGATAAGGCAAACTTGGTGTTTAGTGCAGT	1	7.152	1	0	1	0	0	1	1	1	1	1	1	1	1	0	0	0	0	1	1	0	-	1	0	1	1	0	0	0	0	1	0	-	0	1	1	0	1	1	1	0	0	1	1	0	1
58	3537894	CTGCAGATAGTGCATCTTTCACTTTCTCTTATTTATTTTAC	1	8.468	1	0	1	0	0	1	1	1	1	1	1	1	1	0	-	0	0	1	1	0	1	0	0	1	1	0	0	0	0	1	-	1	0	1	1	0	1	1	1	0	0	1	1	0	0
59	3535764	CTGCAGGACCTCATAAACAGGAGCATGGCAAGCTAAATGAAAAAAGACCTTCGCAAATCATACCTCCGCG	1	11.643	1	0	1	1	0	-	1	1	1	1	1	1	1	1	1	0	0	-	1	1	1	-	0	1	-	0	0	0	0	1	0	1	0	1	1	0	1	1	1	0	0	1	-	0	0
60	3535869	CTGCAGACACTAAGGAAATATGCTTTATTTTTTGTGGTGTTAGGTGATAGGATATAGCTATCCTTTACTC	1	11.643	1	0	1	1	0	1	1	1	1	1	1	1	1	1	-	0	0	1	1	1	1	-	0	1	1	0	0	0	0	1	0	1	0	1	1	0	1	1	1	0	0	1	1	0	0
61	3536366	CTGCAGTAATAAATATTTCAGCTCTGATACTGATAAACTGTAATAGTCTAGGACACTTCACACTTGAATG	1	11.643	1	0	1	1	0	1	1	1	1	1	1	1	1	1	-	0	0	1	1	1	1	-	-	-	1	0	0	0	0	1	0	1	0	1	1	0	1	1	1	0	0	1	1	0	0
62	3536413	CTGCAGCAACCAACAGCAACAATGGCTGCTTCACTGCCTCCTAAAGAGGCCAACCTCTTCAAGCTTATTG	1	11.643	1	0	1	1	0	1	1	-	1	-	1	1	1	-	1	0	-	1	1	1	1	-	0	-	1	0	0	0	0	1	0	1	0	1	1	0	1	1	1	0	0	1	1	0	0
63	3536664	CTGCAGGAGCCTTAGGGGCTCAATACTGTTCACCGTACCTTGCTGTTGACGGTGCTTATGGACGACAACC	1	11.643	1	0	1	1	0	1	1	1	1	1	1	1	1	1	-	0	0	1	1	1	1	-	0	1	1	0	0	0	0	1	0	1	0	1	1	0	1	1	1	0	0	1	1	0	0
64	3536765	CTGCAGTTCAGCATTTCACCTGATCCTGTCATATATACAAAACTTATCTGATTCAATGATAAACCACATT	1	11.643	1	0	1	1	0	1	1	1	1	1	1	1	1	-	1	0	0	1	1	1	1	-	0	1	1	0	0	0	0	1	0	1	0	1	1	0	1	1	1	0	0	1	-	0	0
65	3536946	CTGCAGGAGCCTTAGGGGCTCAATACTGTTCACCATACCTTGCTGTTGACGGTGCTTACGGACGACAACC	1	11.643	1	0	1	1	0	1	-	1	1	-	1	1	1	1	1	0	0	1	1	-	1	-	0	1	1	0	0	0	0	1	0	1	0	1	1	0	1	1	1	0	0	1	1	0	0
66	3537320	CTGCAGAGTTTCCAATTGCAAGTACTTCTATAAAACACACGACACACAAACATTTGAAACAACGTCAGCA	1	11.643	1	0	1	-	0	1	1	1	1	1	1	1	1	1	1	0	0	1	1	1	-	-	0	1	1	0	0	0	0	1	0	1	0	-	1	0	1	-	1	0	0	1	1	0	0
67	3537612	CTGCAGCGGTATCTGATGTGTAATCTCTCTCCTTTTTTTGCAGGCTTTTTGCGTTGTTATTAC	1	11.643	1	0	1	1	0	1	1	1	1	1	1	1	1	1	1	0	0	1	1	1	1	-	-	1	1	0	0	0	0	1	0	1	0	1	1	0	1	1	1	0	0	1	1	-	0
68	3537669	CTGCAGTTTTGTATACTTCTGTTTGACATGACTATTTAGGTCACCTAGAAACACTTATTTTAGATTTTGT	1	11.643	1	0	1	1	0	1	1	1	1	1	1	1	1	1	-	0	0	1	1	1	1	1	0	1	1	0	-	0	0	1	0	1	0	1	1	0	1	1	1	0	0	1	1	0	0
69	3537923	CTGCAGGAAAAAATAGACCGAGAGGAAAATATACTTTGGTATACTACCCCAACCAAATATCAGTAATCGT	1	11.643	1	0	1	1	0	1	1	1	1	1	1	1	1	1	1	0	0	1	1	1	1	-	0	1	1	0	0	0	0	1	0	1	0	1	1	0	1	1	1	0	0	1	1	0	0
70	3538601	CTGCAGAAGACCACTTATATTGTTGCCCAAGTGTTTCATACAATGAAACTAACTGATCTATTTGATCAGC	1	11.643	1	0	1	1	-	1	1	1	1	1	1	1	1	1	1	0	0	1	1	1	1	-	0	1	1	0	0	0	0	1	0	1	0	1	1	0	1	1	1	0	0	1	1	-	0
71	3538645	CTGCAGAGTTTCCAATTGCAAGTACTTCTATAAAACACACGACACACAAACATTTGAAACGTCAGCATAG	1	11.643	1	0	1	1	0	1	1	1	1	1	1	1	1	1	-	0	0	1	1	1	1	-	0	1	1	0	0	0	0	1	0	1	0	1	1	-	1	1	1	0	0	1	1	0	0
72	3539012	CTGCAGCAAATACCCAAACCAATCCAATACAATGGATATACTCAAACACAATCCAGCACCAGGGCCGTCT	1	11.643	1	0	1	1	0	1	1	1	1	1	1	1	1	1	-	0	0	1	1	1	1	1	0	1	1	0	0	0	0	1	0	1	0	1	1	-	1	1	1	0	0	1	1	0	0
73	3539705	CTGCAGAATAATTCCAAGGCAATGATTGGTATAACTAACCTACAAAGGGGACTATATGTTCTTACTTCCT	1	11.643	1	0	1	1	0	1	1	1	1	1	1	1	1	-	-	0	0	1	-	-	1	1	0	1	1	0	0	0	0	1	0	1	0	1	1	0	-	1	1	0	0	1	1	0	0
74	3539712	CTGCAGCTCAGAGTGATATAAATATAAATATCATAATACAAAATCAGAAGTGATGTGTTTCACTTATATT	1	11.643	1	-	1	1	0	1	1	1	1	1	1	1	1	1	1	0	0	1	1	1	1	-	0	1	1	0	0	0	0	1	0	1	-	1	1	0	1	1	1	0	0	1	1	0	0
75	3539969	CTGCAGAAGTATACCTCATAATGTGTTATCTTATTGCGTTTGATCTTCCCCTCTTCTTCATTTTATAAAA	1	11.643	1	0	1	1	0	1	1	1	1	1	1	1	1	1	-	0	0	1	1	1	-	1	0	1	1	0	0	0	0	1	0	1	0	1	1	0	1	1	1	0	0	-	1	0	0
76	3540408	CTGCAGCGACAAATACACAACAAATGCATATGGACAACTTCTTTTCGATAACCAGAATACAACATACAAA	1	11.643	1	0	1	1	0	1	1	1	1	1	1	1	1	1	1	0	0	1	1	1	1	0	0	1	1	0	-	0	0	1	0	1	0	1	1	0	1	1	1	0	0	1	1	0	0
77	3540456	CTGCAGCTACTCTCACAAACGTAGACGTATTGACCCAAACTTAC	1	11.643	1	0	1	1	0	-	1	1	1	1	1	1	1	1	1	0	0	1	1	-	1	-	-	1	1	0	0	0	0	1	0	1	0	1	1	0	1	1	1	0	0	1	1	0	0
78	3540742	CTGCAGTAAAAAAGATGTTGGTTAGATTTATGACCAAGATTCACACTTATGAAAATATTAC	1	11.643	1	0	1	1	0	1	1	1	1	1	1	1	1	1	-	0	0	1	1	1	1	-	0	1	1	0	0	0	0	1	0	1	0	1	1	0	1	1	1	0	0	1	1	0	0
79	3540982	CTGCAGAAAGCATACCTGGTTGTGACCGTGATGTTGAAGTCTTAGATTCTACATACAAAACAAGCCAAGG	1	11.643	1	0	1	1	0	-	1	1	1	1	1	1	1	1	1	0	0	1	-	1	1	0	0	-	1	0	0	0	0	1	0	1	0	1	-	0	1	1	1	0	0	1	1	0	0
80	3541102	CTGCAGCTCAGAGTGATATAAATATCAAATATCATAATACAAAATCAGAAGTGATGTGTTTCACTTATAT	1	11.643	1	0	1	-	0	1	1	1	1	1	1	1	1	1	1	0	0	1	1	1	1	-	0	1	1	0	0	0	0	1	0	1	0	-	1	0	1	1	-	0	0	-	1	0	0
81	3568099	CTGCAGTAAACAAAAAAGATGTTGGTTAGATTTATGACCAAGATTCACACTTATGAAAATATTAC	1	11.643	1	0	1	1	0	1	1	1	1	1	1	1	-	1	1	0	0	1	1	1	1	-	0	1	1	0	0	0	0	1	0	1	0	1	1	0	1	1	1	0	0	1	1	0	0
82	3568726	CTGCAGAAACAACAATTGGTTGTGTCTATCAACCCAAACTTGTGCAACGTAGTTTTAC	1	11.643	1	0	1	1	0	1	1	1	1	1	1	1	1	1	-	0	0	1	1	1	1	-	0	1	1	0	0	0	0	1	0	1	0	1	1	0	1	1	1	0	0	1	1	0	0
83	3568980	CTGCAGGAAAAAATAGACCGAGAGGAAAATATACTTTGGTATACTACCCCAACCAAATATCAGGAATGCG	1	11.643	1	0	1	1	0	1	-	1	1	1	1	1	1	-	1	0	0	1	1	1	-	1	0	1	1	0	0	0	0	1	0	1	0	1	1	0	1	1	1	0	0	-	1	0	0
84	3569524	CTGCAGCTACTCTGACAAACGTAGACATATTGACCCAAACTTAC	1	11.643	1	-	1	1	0	1	1	1	1	1	1	1	1	1	1	0	0	1	1	1	1	1	0	1	1	0	0	0	0	1	0	1	0	1	1	0	1	1	1	0	0	1	1	-	0
85	3569805	CTGCAGCAAATACCCAAACCAATCCAATACAATGGATATACTCAAACACAACCCAGTACCAGGGCCGTCT	1	11.643	1	0	1	1	0	1	1	1	1	1	1	1	1	1	-	0	0	-	1	1	1	-	0	1	1	0	0	0	0	1	0	1	0	1	1	0	1	1	-	0	0	1	1	0	0
86	3569826	CTGCAGAATGCATAAAAGTATCAGGTTTATCAAACACTCGTTTTAGTATCAGAATGTGTTTTACCATAGT	1	11.643	-	0	1	-	0	1	-	1	1	1	1	1	1	1	-	0	0	1	1	-	1	1	0	1	1	0	0	0	0	1	0	1	0	-	1	0	1	1	1	0	0	-	1	0	0
87	3534763_59:T>C	CTGCAGGTCATGCCAACACATGAATTTCCAAAGGCGCGAATCGTGTCAAAGATGTGGCGATTCGAAATAC	1	11.643	1	0	-	-	0	1	-	-	1	1	1	1	1	-	1	0	0	1	1	1	-	-	0	1	1	0	0	0	0	1	0	1	0	1	1	0	-	1	1	0	0	1	1	0	0
88	3554119_60:T>C	CTGCAGAATCAATTTACAAACATAAATAAATTCTAGCTTCAAGGAGAATGAATTCTGGAGGTAGAACCAA	1	11.643	1	0	1	1	0	1	1	1	1	1	1	1	1	-	-	0	0	1	1	1	1	-	0	1	1	0	0	0	0	1	0	1	0	1	1	0	1	1	1	0	0	1	1	0	-
89	3558950_42:G>C	CTGCAGTTCCAATCTCCTGGCCTACTCATGTTTAGAACTTCTCGGCAAATGACTGTTGCATTCAACAAAT	1	11.643	-	0	1	-	0	-	1	1	-	1	1	1	-	-	1	0	0	1	1	1	1	-	-	1	1	0	0	0	0	1	0	1	0	1	1	0	1	1	1	0	0	-	1	0	0
90	3558980_41:C>T	CTGCAGGGAATGTAGTCCATTTGGAGCAGGGTGAAATCTATGCGATCCTGGATGAATTGGCACTTCAAAT	1	11.643	1	0	-	1	0	1	1	1	1	1	1	1	1	1	1	0	0	1	1	1	1	0	0	1	1	0	0	0	0	1	0	1	0	1	1	0	1	1	1	0	0	1	1	0	0
91	3559012_22:G>A	CTGCAGAAGGATTTTCCTTTTCCGATTCAACTATTGTCTCCTCAGACACAGCATTCAAATCTTCTTGAAC	1	11.643	1	0	1	1	0	1	1	1	1	1	1	1	1	1	-	0	-	1	1	1	1	-	0	1	1	-	0	0	0	1	0	1	0	1	1	0	1	1	1	-	0	1	1	0	0
92	3559089_19:G>A	CTGCAGTGCCTAATTGATGAGGTTTTGGGACGATTTGGAGGCATAAATGCAAATGATCTATTGCCTGCCT	1	11.643	1	0	1	1	0	1	1	1	1	1	1	1	1	1	-	0	0	1	1	1	1	-	0	1	1	0	0	0	0	1	0	1	0	1	1	0	1	1	1	0	0	1	1	0	0
93	3559182_53:C>T	CTGCAGTAAGAACTGCGATTTTGTAGGAAACAAAATATTCATGGCTGGAAATCGCTGCGAGCGAGATAAC	1	11.643	1	0	1	1	0	1	1	1	1	1	1	1	1	-	-	0	0	1	1	1	1	-	0	1	1	0	0	0	0	1	0	1	0	1	1	0	-	1	1	0	0	1	1	-	0
94	3559545_38:A>T	CTGCAGTATATCTTTCCTTCCCTTTTCAGAAATTTCAACACCCTCTTTCTTTCAAAAGCATTTTTTGCTT	1	11.643	1	0	1	1	0	1	1	1	1	1	1	1	1	1	-	0	0	1	1	1	-	1	0	1	1	0	0	0	0	1	0	1	0	1	1	0	1	1	1	0	0	1	1	0	0
95	3559921_15:C>T	CTGCAGCTTTTTCTTCCTCCTCTTGTCGCCGTCGATCGAGTACCCATTGCAAAGCACTACAGATCACACT	1	11.643	1	0	1	1	0	1	1	1	1	1	1	1	1	1	-	0	0	1	1	1	1	-	0	1	1	0	0	0	-	1	0	1	0	1	1	0	1	1	1	0	0	1	1	0	0
96	3560099_15:C>T	CTGCAGCTTCTCGAAACTTGTCACCTTGTAAGAAATCCAGGGGTATTCTCTGGCAAACAAAAAATCCACT	1	11.643	1	0	1	-	0	1	-	1	1	1	1	1	1	1	-	-	0	-	1	1	1	0	0	1	1	0	0	0	0	1	0	1	0	1	1	0	-	1	1	0	0	1	1	0	0
97	3560140_17:A>G	CTGCAGTGACACGAATGCATTTATGAAATTTGGCGTTATCGAAATGACATTAGTTTTAGTAAGGTTGTAC	1	11.643	1	0	1	1	0	1	1	1	1	1	1	1	1	1	-	0	0	1	1	1	1	-	0	1	1	-	0	0	0	-	0	1	0	1	1	0	1	1	1	0	0	1	-	0	0
98	3561601_39:A>T	CTGCAGCCCAACCTGTGCTTCAATAATTACCCCTACTACCAATATATTTTTCAAAATATTTTAC	1	11.643	1	0	1	1	0	1	1	1	1	1	1	1	1	1	-	0	0	1	1	1	1	-	0	1	1	0	0	0	0	1	0	1	0	1	1	0	1	1	1	0	0	1	1	0	0
99	3564429_9:T>C	CTGCAGCAATTTTACTTGTTATATGCTCTTCAAACTTAC	1	11.643	1	0	1	1	0	1	1	1	1	1	1	1	1	1	-	0	0	1	1	1	-	1	0	1	1	0	0	0	0	1	-	1	0	1	1	0	1	1	1	0	0	1	1	0	0
100	3535757	CTGCAGACAAATAATTGTGAAAGCTTCGAGGTGTGTTCAGTTAGTCAGTGATACACAATAATTTTACAGA	1	13.013	1	0	1	1	0	1	1	1	-	1	1	1	1	1	1	0	0	1	1	1	1	1	0	1	1	0	0	0	0	1	0	1	0	1	1	0	-	1	1	0	0	1	1	0	0
101	3536689	CTGCAGATCCTCCGGAAGAGGATGAAGAAAATGAAGAGGAAGAGGAAGATCCTGAAAAGGAGGAGCCAGA	1	13.013	1	0	1	1	0	1	1	1	-	1	1	1	1	1	1	0	0	1	1	1	1	1	0	1	-	0	0	0	0	1	0	1	0	1	1	0	1	1	1	0	0	-	-	0	0
102	3540620	CTGCAGGTTAGTGGGAGTTCTTGAAGTGAAGTTCGTTATGTTATCAGTTAGCAGGTTTTTGTTGATTTGA	1	13.013	1	0	1	1	0	1	-	1	1	1	1	1	1	1	-	0	0	1	1	-	1	1	0	1	1	0	0	0	0	-	0	1	0	1	1	0	1	1	1	0	0	1	1	0	0
103	3560142_21:G>T	CTGCAGAAATTTCAAAAATATTGTTAGATTTCAGATTTTAC	1	14.346	1	0	1	1	0	1	1	1	1	1	1	1	1	1	-	0	0	1	1	1	1	-	-	1	1	0	0	0	0	1	0	1	0	1	1	0	1	1	1	0	0	1	1	0	0
104	3560537_44:T>C	CTGCAGGGTAATTATTTTCTTCCACCTTACTCGTTCTACTAGTAGTTTTCTTGATGTTATATCCTATTGC	1	14.346	1	0	1	1	0	1	-	1	1	1	1	1	1	1	-	0	0	1	1	1	1	-	0	1	1	0	0	0	0	1	0	1	0	1	1	0	1	1	1	0	0	1	1	0	0
105	3561357_40:C>A	CTGCAGTAAAGGTAACACTGTTTGTTGTTGTTATTGCTAGTCATTTATACCTTTTTGTTTAC	1	14.346	1	0	1	1	0	1	1	1	1	1	1	1	1	1	-	0	0	1	1	1	1	-	0	1	1	0	0	0	0	1	0	1	0	1	1	0	1	1	1	0	0	1	1	0	0
106	3561570_60:T>C	CTGCAGCCTTCCCAAATTCAAACATAGCCCATGAAGGAAGCTTGTACCTGTAAACATCAATTGCATATGA	1	14.346	1	0	1	1	0	1	1	1	1	1	1	-	1	1	-	0	0	-	1	1	1	-	0	1	1	0	0	0	0	1	0	1	0	1	1	0	1	1	1	0	0	1	1	0	0
107	3562080_50:A>G	CTGCAGAAGCTCAAAAAGAAGGATCCATAACAAGAGGATTGGTGTGTATTCATAGAGTGTAATCTTCAAC	1	14.346	1	0	1	1	0	1	1	1	1	1	1	1	1	1	1	0	0	1	1	1	1	-	0	1	1	0	0	0	0	1	0	1	0	1	1	0	1	1	1	0	0	1	1	0	-
108	3562134_6:C>T	CTGCAGACAAAGGAAATAACTGCTAAAACTAACATAGCTTTTAGGAGTTAGAGAGCCTAGCCTCTCCCAA	1	14.346	1	0	1	1	0	1	1	1	1	1	1	1	1	1	-	0	0	1	1	1	1	-	0	1	1	0	0	0	0	1	0	1	0	1	1	0	1	1	1	0	0	1	1	0	0
109	3562178_23:T>C	CTGCAGATCTTATATAAAGTTGCATGACTTTCCTCCAAAGTCTACAACAGAGGAAGATGAGCATATGTCA	1	14.346	1	0	1	1	0	1	1	1	1	1	1	1	1	1	1	0	0	1	1	1	1	-	0	1	1	0	0	0	0	1	0	1	0	1	1	0	1	1	1	0	0	1	1	0	0
110	3562350_23:A>C	CTGCAGGTCATCTTTGGGCCAAATAATTTTATTTTAGTTCTCAACAAGTTCCTGAATCATCAATTACAGA	1	14.346	1	0	1	1	0	1	1	1	1	1	1	1	1	1	-	0	0	1	1	1	1	-	0	1	1	0	0	0	0	1	0	1	0	1	1	0	1	1	1	0	0	1	1	0	0
111	3535399	CTGCAGTTCAATTGGCGAGATCTTTCTGATACACCACTTAC	1	17.049	1	0	1	1	0	-	1	1	1	1	1	-	-	1	-	0	1	1	1	1	1	-	0	1	1	0	0	0	0	1	0	1	0	-	1	0	1	1	-	0	0	1	1	0	0
112	3535680	CTGCAGATATTTTGGAACTTGTGCAAAAGCCAGAGAATACATACTTTAGGTGCTTGATCTTTCTTCTTTT	1	17.049	1	0	1	1	0	1	1	1	1	1	1	1	1	1	-	0	1	1	1	1	1	-	0	1	1	0	0	0	0	-	0	1	0	-	1	0	1	1	1	0	0	1	1	0	0
113	3537604	CTGCAGCATATGCTGCATTGCTTTGATGAATGAATGGATTCACACTTGATATAATAATTTCTAGTATTTC	1	17.049	1	0	1	1	0	1	1	1	1	1	1	1	1	1	-	0	1	1	1	1	1	0	0	1	1	0	0	0	0	1	0	1	0	1	1	0	1	1	1	0	0	1	1	0	0
114	3569749	CTGCAGTTCAATTTTTTTATGGCGAGATCTTTCTGATACACCACTTAC	1	17.049	1	0	1	1	0	1	1	1	1	1	1	1	1	1	-	0	1	1	1	1	1	0	0	1	1	0	0	0	0	1	0	1	0	1	1	-	1	1	1	-	0	1	1	0	-
115	3562225_64:G>A	CTGCAGTAACTGCAAAATAACACAACCAATCATGGCATTAGATACAAATTCGAAAATACTTCAAGGTCTT	1	17.049	1	0	1	1	0	1	1	1	1	1	1	1	1	1	-	0	1	1	1	1	1	-	0	1	1	0	0	0	0	1	0	1	0	1	1	0	1	1	1	0	0	1	1	-	0
116	3534750	CTGCAGGAATGTCAATATGTATAAATCTTCAAAAGGAGTCATATGAAGATCAATGAATATACAAGATAAT	1	18.498	1	0	1	1	0	1	1	1	1	1	1	1	1	-	1	0	1	-	1	1	1	-	0	1	1	0	0	0	0	1	1	1	0	1	1	0	-	0	1	0	0	1	1	0	0
117	3536529	CTGCAGGCAGGCTTCTGAAAATGCAAGACATATTTTTATAGATTGTGCCTTTGCTTCCAAGCTCTGGTCT	1	18.498	1	0	1	1	0	1	1	1	1	1	1	1	1	1	-	0	1	1	1	1	1	-	0	1	-	0	0	0	0	1	1	1	0	1	1	0	-	0	1	0	0	1	1	0	0
118	3538200	CTGCAGGATTTTGAACCAGCAAAACGTGTGATCCTATTGTTGAATAAACTTTAC	1	18.498	1	0	1	1	0	1	1	1	-	1	1	1	1	1	1	0	1	1	-	-	1	1	0	-	1	0	0	0	0	1	1	1	0	1	1	-	1	0	1	0	0	1	1	0	0
119	3538324	CTGCAGAGACTAATTTATAAAATTATTGAGTATATTATGTTGCATGCAGAAATATTCGATTAC	1	18.498	1	0	1	1	0	1	1	1	1	1	1	1	1	1	1	0	1	1	1	1	1	1	-	1	1	0	0	0	0	1	-	1	0	1	1	0	1	0	1	0	0	1	1	0	0
120	3539543	CTGCAGGAGCCAAGGGAGTCAACAATGTTCCCCTCCCGCCGTACAAGCCATTTGATGTCTTAC	1	18.498	1	0	1	1	0	1	1	1	1	1	1	1	-	1	1	0	1	-	-	1	1	1	0	1	1	0	0	0	0	1	-	1	0	1	1	0	1	0	1	0	0	1	1	0	0
121	3540069	CTGCAGAAACTTTCACATCAACCAAAGCTGAAATATTATCAGAAAAATCTTAC	1	18.498	1	0	1	1	0	1	1	1	1	1	1	1	1	1	1	0	1	1	1	1	1	1	0	1	1	0	0	0	0	1	0	1	0	1	1	0	1	0	1	0	0	1	1	0	0
122	3540145	CTGCAGCAGGTTGTTGTTTTTTACCGGAAAATAGGCTATCATATGGCCTTCCCTATATGACATAATGCAT	1	18.498	1	0	1	1	0	1	1	1	1	1	1	1	-	1	1	0	1	1	1	-	1	1	0	1	1	0	0	0	0	-	0	1	0	1	-	0	1	0	1	0	0	1	1	0	0
123	3541301	CTGCAGCAGCAGGTCATAGCAATGCATTAGCCCACAAACACAGTCTGACACATCAAACACATTCAACAAA	1	18.498	1	0	1	1	0	1	-	1	-	1	1	1	1	1	1	0	1	1	-	1	1	1	0	1	1	0	0	0	0	1	-	1	0	1	1	0	1	0	1	0	0	1	1	0	0
124	3541368	CTGCAGGTTTGATGTGGCAATGGACTGCTGAAAGGTTTTTGGGCTGAGGTAGGATTGCCATATGCTTTAG	1	18.498	1	0	-	1	0	1	1	1	1	1	1	1	1	-	1	0	1	1	1	-	1	-	0	1	1	0	0	0	0	1	-	1	0	1	1	0	1	0	1	0	0	1	1	0	0
125	3567383	CTGCAGTGCTAGATCATCTTGTAAGAGGACAAAGTAGCTGCAACAATCACCAAAGCACATTAC	1	18.498	1	0	1	1	0	1	1	1	1	1	1	1	1	1	1	0	1	1	1	1	1	1	0	1	1	0	0	0	0	1	0	1	0	1	1	0	1	0	1	0	0	1	1	0	0
126	3567491	CTGCAGGCAGGCTTCTGAAAATGCAAGACATATTTTCATAGATTGTGCCTTTGCTTCCAAACTCTGGTCT	1	18.498	1	0	1	1	0	1	1	1	1	1	1	1	1	1	1	0	1	1	1	1	1	1	0	1	1	0	0	0	0	1	-	1	0	1	1	0	1	0	1	0	0	1	1	0	0
127	3567970	CTGCAGGTTTGATGTGGCAATGGACTGCTGCAAGGTTTTTGGGCTGAGATAGGATTGCCATATGCTTTAG	1	18.498	1	0	1	1	0	1	1	1	1	1	1	1	1	1	-	0	1	1	1	1	1	-	0	1	1	0	0	0	0	1	-	1	0	1	1	0	1	0	1	0	0	1	1	0	0
128	3568340	CTGCAGATTCCTCGTATTCTCCAAATAAACTAATCTAGTGAAAAACACCAATTGCTGTTGGTATTTGAAT	1	18.498	1	0	1	1	0	1	1	1	1	1	1	1	1	1	1	0	1	1	-	-	-	-	0	1	1	0	0	0	0	1	1	1	0	1	1	0	1	0	-	0	0	1	1	0	0
129	3568381	CTGCAGGAACCAGGCTAGGTTCAACATAAGTGTTTGTGTCACAATGCTATTATTAC	1	18.498	1	0	1	1	0	1	1	1	1	1	1	1	1	1	1	0	1	1	1	1	1	1	0	1	1	0	0	0	0	1	-	1	0	1	1	0	1	0	1	0	0	1	1	0	0
130	3569511	CTGCAGTAACTGAAGGGTAATCTCAACCATTGATATGTTATATAAATTTTTTATTTGTACTGCATGTAAA	1	18.498	1	0	1	1	0	1	1	1	1	1	1	1	1	1	1	0	-	1	1	1	1	1	0	1	1	-	0	0	0	-	0	1	0	1	1	0	1	0	1	0	0	1	1	0	0
131	3559798_42:T>A	CTGCAGTAAATTTGGGGTTCCTACCAAGGAATACACACCAAAATCCTATCATCACACAAAGGAATACACA	1	18.498	1	0	1	1	0	1	1	1	1	1	1	1	1	1	1	0	1	1	1	1	1	-	0	1	1	0	0	0	0	1	-	1	0	1	1	0	1	0	1	0	0	1	1	0	0
132	3559992_33:A>C	CTGCAGAGAGTGCACATGGAAGGGAAATAGCAACATCTGATCATTAC	1	18.498	1	0	1	1	0	1	1	1	1	1	1	1	1	1	1	0	1	1	1	1	1	1	0	1	1	0	0	0	0	1	-	1	0	1	1	0	1	0	1	0	0	1	1	0	0
133	3538044	CTGCAGCCACTGATCCTGTGATTCACCCTATGCTAGACTTGAGTATTTATTCCTTAGAGGAAAAGAAAGA	1	21.315	1	0	1	1	0	1	1	1	1	1	1	1	1	1	1	0	1	1	1	1	1	1	0	1	1	1	0	1	0	1	-	1	-	1	1	0	1	0	1	0	0	1	1	0	0
134	3567466	CTGCAGATCTTGTCAACGTAAGCCCCAATAAATTTATAGGTCATGTTCTGATAAGTAAGCAAAGAGCCAA	1	21.315	1	0	1	1	0	1	1	1	1	1	1	1	1	1	1	0	1	1	1	1	1	1	0	1	1	1	0	1	0	1	0	1	-	1	1	0	1	0	1	-	0	1	1	0	0
135	3569452	CTGCAGATCTTGTCAACGTAAGCTCCAATAAATTTATAGGTCATGTTCTGATAAGTAAGGAAAGAGCCAA	1	21.315	1	0	1	1	0	-	1	1	1	1	1	1	1	1	-	0	1	1	1	1	1	1	0	-	1	1	0	1	0	1	1	1	1	1	1	0	1	0	1	0	0	1	-	0	0
136	3554634_56:C>A	CTGCAGCATCCTCTTCCTGTAAAATGATAACATTGCATCCAGAACTACTAAGACACACTTGATATTTCAG	1	21.315	1	0	1	1	0	1	1	1	1	1	1	1	1	1	1	0	1	1	1	1	1	1	0	1	1	1	0	1	0	1	-	1	-	1	1	-	1	0	1	0	0	1	1	0	0
137	3559257_46:T>C	CTGCAGGCAATAACAATGATAGGGAATGAAGAAGGCATTAGAGGTTATTGGAAGGGTAACCTACCTCAGG	1	21.315	1	0	1	1	0	1	1	1	1	1	1	-	1	1	1	0	1	1	1	1	1	1	0	1	1	1	0	1	0	1	-	1	-	1	1	0	1	0	-	0	0	1	1	0	0
138	3559407_68:A>G	CTGCAGATAAAGAATAGAGACTACTTAGCTGATATGGCCGTGGAGCGTATTTGTAATATTTTTTACTGCA	1	21.315	1	0	1	1	0	1	1	1	1	1	1	1	1	1	1	0	1	1	-	1	1	1	0	1	1	1	0	1	0	1	-	1	-	1	1	0	1	0	1	0	0	1	1	0	0
139	3560202_45:G>A	CTGCAGTGAGTTTGTTTGATTCAGGGCACATCAATTTAGGAAGAAAGCGACCAGGATCACCAAATGGAGG	1	21.315	1	0	1	1	0	1	1	1	1	1	1	1	1	1	1	0	1	1	1	1	1	1	0	1	1	1	0	1	0	1	-	1	-	1	1	0	1	0	1	0	0	1	1	0	0
140	3535645	CTGCAGACTTTGGTTGTTTTCGTATGGCAATTTGGTGATCCTGGCCTGTTTATAAGTTAC	1	24.3	1	0	-	1	0	1	1	1	1	1	1	-	1	1	1	0	1	1	1	1	1	-	0	-	1	1	0	1	0	1	1	-	1	1	1	1	1	0	1	0	0	1	1	0	0
141	3534872	CTGCAGAGCAGAATTTATGATTGCAGCTCAACTGGATCCAACCAAAAGTTTTAC	1	25.838	1	0	1	1	0	1	1	1	1	1	1	1	1	1	1	0	1	1	1	1	1	1	0	1	1	1	0	1	0	1	0	1	-	1	1	1	1	0	1	0	0	1	1	0	0
142	3535142	CTGCAGGCTGTCTAGATAGGGCTGGTCTGGTGCACCGGAAGAAGCCTACCCCTTAC	1	25.838	-	0	1	1	0	-	1	1	1	1	-	-	1	1	-	0	1	1	1	1	-	1	0	1	1	1	0	1	0	1	0	1	0	1	1	1	1	0	-	0	0	1	1	0	0
143	3536036	CTGCAGAGAGATTTCTGATCTATGCATATATAATATTTTTGGTGCAGAGTGAACCAAGTTTTCATCTATT	1	25.838	1	0	1	1	0	1	1	1	1	1	1	1	1	1	-	0	1	1	1	1	1	-	0	-	1	1	0	1	0	-	1	-	1	1	-	1	1	0	-	0	0	1	1	0	0
144	3537076	CTGCAGCTTATACAGAAGTCGTCGTGGATTCAGCTTCTTCGGGAACTTCATATTCTTCAACCAATTCGGT	1	25.838	1	0	1	-	0	1	1	1	1	-	1	1	1	1	1	0	1	1	1	1	1	1	0	1	1	1	0	1	0	1	-	1	1	1	-	1	1	0	1	0	0	1	1	0	0
145	3539116	CTGCAGCTAGATGAGCTTTTGGGGCTTAGAAAATTATCTACACTAGACCTTTCATACAACAAAATATCAA	1	25.838	1	0	1	1	0	1	1	1	-	1	1	1	1	1	1	0	-	1	1	-	1	1	0	1	1	1	0	1	0	1	1	1	1	1	1	1	1	0	1	0	0	1	1	0	0
146	3539308	CTGCAGTAAGTAAAAGTATGAAAAAATATGATGGACAAATAATACTTTAGAGAAAAGTAGTATTTTATAA	1	25.838	1	0	1	1	0	1	1	1	1	1	1	1	1	-	-	0	1	1	1	-	1	-	0	1	-	1	0	1	0	1	1	1	1	1	1	1	1	0	1	0	0	1	1	0	0
147	3539415	CTGCAGCTAGATGAGCTTTTGGGGCTTAGATATTTATCTACACTAGATCTTTCATACAACAAAATATCAA	1	25.838	1	0	1	1	0	1	1	1	1	1	1	1	1	1	1	0	1	1	1	1	1	1	0	1	1	1	0	1	0	1	0	1	-	1	1	1	1	0	1	0	0	1	1	0	0
148	3540245	CTGCAGGATCAATTAGTGCTCAATTGTGTGTTTTTCATTGCATCTTAGTGATTCAAATGCTTATGTAATG	1	25.838	1	0	1	1	0	1	1	1	1	1	1	1	1	1	1	0	1	1	1	1	1	1	0	1	1	1	-	1	0	1	0	1	0	1	1	1	1	0	1	0	0	1	1	0	0
149	3541396	CTGCAGTGAAAAAATTGCCTCTGAATAAATAAATTTATAGAATTGATACGGAATAAAAGTGAGTTACAGA	1	25.838	1	0	1	1	0	1	1	1	1	1	1	1	1	1	1	0	1	1	1	1	1	1	0	1	1	1	0	1	0	1	-	1	-	1	1	1	1	0	1	0	0	1	1	0	0
150	3567411	CTGCAGTAAAAATTACTACTTGTATTTTGGCTTGTACGATAGTAGTTAC	1	25.838	1	0	1	-	0	1	-	1	1	1	1	1	-	1	-	0	1	1	1	-	1	1	0	1	1	1	0	1	0	1	1	-	1	1	-	-	1	0	1	0	0	1	1	0	0
151	3567640	CTGCAGAGGAGACGATGAAGAGCTTTGCCATAAGGTGTGAAAAATGTTATTAGAGATATGAAGGAAGAAG	1	25.838	1	0	1	1	0	1	1	1	1	1	1	1	1	1	1	0	1	1	1	1	1	1	0	1	1	1	0	1	0	1	0	1	-	1	1	1	1	0	1	0	0	1	1	0	0
152	3568603	CTGCAGCTTATACAGAAGTCATCGTGGATTCAGCTTCTTCGGGAACTTCATATTCTTCAACCGATTCGGT	1	25.838	1	0	1	1	0	1	1	1	1	1	1	1	1	1	1	0	1	1	1	1	1	1	0	1	1	1	0	1	0	1	0	1	1	1	1	1	1	0	1	0	0	1	1	0	0
153	3568623	CTGCAGGTTGAGTTAGAAAAAATTGATGGTAGAATTGTTTTTCATTTACAGAAGCTAAATATTAGCTTAC	1	25.838	1	0	1	1	0	1	1	1	1	1	1	1	1	1	1	-	1	1	1	1	1	1	0	1	1	1	0	1	0	1	0	1	0	1	1	1	1	0	1	0	0	1	1	0	0
154	3569119	CTGCAGCGCATGGTACTATGCAGCATACGAACCGCACTTTCTGATATGCTCCTCATATTGTACTTTTTTT	1	25.838	1	0	1	1	0	1	1	1	1	1	1	1	1	1	1	0	1	1	1	1	1	1	0	1	1	1	0	1	0	1	0	1	1	1	1	1	1	0	1	0	0	1	1	0	0
155	3558899_11:A>T	CTGCAGCGTGCTAGACAGCCCCACCGCACCAAACAATTTTCCACCACTATACTAGAAGGAGCCGACATGG	1	25.838	1	0	1	1	0	1	1	1	1	1	1	1	1	1	1	-	1	1	1	1	1	1	0	1	1	1	0	1	0	1	-	1	-	1	1	1	1	0	1	0	0	1	1	0	0
156	3559598_47:T>C	CTGCAGTCATCAAGTAAAGTACTATCATCTCTAACCTTCAGACCTGTATAGTCAAGATTTTTATGACTAG	1	25.838	1	0	1	1	0	1	1	1	1	1	1	1	1	1	1	0	1	1	1	1	1	-	0	1	-	1	0	1	0	1	0	1	0	1	1	1	1	0	1	0	0	1	1	0	0
157	3560968_51:A>T	CTGCAGACTCGGAAACCAGACCCTGCGGTTGTGCCTCAGTAGCTTCACGAGCAGCTTTTTCCTTTGCCTT	1	25.838	1	0	1	1	0	1	1	1	1	1	1	1	1	1	1	0	1	1	1	1	1	1	0	1	1	1	0	1	0	1	-	1	-	1	1	1	1	0	1	0	0	1	1	0	0
158	3564859_16:C>T	CTGCAGAGAATTTTGTCCGCAAGTTTCCAATAACCTACCCTCCATTTCTTCCAAAACATGACAGGACCAA	1	25.838	1	0	1	1	0	1	1	1	1	1	1	1	1	1	1	-	1	1	1	1	1	1	0	1	1	1	0	1	0	1	0	1	1	1	1	1	1	0	1	0	0	1	1	0	0
159	3534917	CTGCAGTGAACATACAAATGATAAGCACTCATCTATTTAC	1	27.227	1	0	1	0	0	1	1	1	1	1	1	1	1	1	1	0	1	1	1	1	1	1	0	1	1	1	-	1	0	1	1	1	-	1	1	1	1	0	1	0	0	1	1	0	0
160	3535250	CTGCAGTGAAAAAATTGCCTCTGAATAAATAAATTTATAGAATTGATTCGGAATAAAAGTGAGTCAAAAA	1	27.227	1	0	1	1	0	1	1	1	1	1	1	1	1	1	1	0	1	1	1	1	1	1	0	1	1	1	1	1	0	1	1	1	-	1	1	1	1	0	1	0	0	1	1	0	0
161	3536684	CTGCAGCATCAATACTCCAGGCCTCAGTACCATTTATTGGACAAGGAAGTAATAACCAAAGTTACTAAAA	1	27.227	1	0	1	1	0	1	1	1	1	1	1	1	1	-	1	0	-	1	1	1	1	-	0	1	1	1	1	1	0	-	1	1	-	1	1	1	1	0	1	0	0	1	1	0	0
162	3537047	CTGCAGCATCAAAGTTACTAAAACTGAATTGAGTTCATGGTACAGTTTAGTCAGAAAATCGAACCGATAT	1	27.227	1	0	1	-	0	1	1	1	1	1	1	1	1	1	1	0	1	1	1	1	1	1	0	1	1	1	-	1	0	1	1	1	-	1	1	1	1	0	1	0	0	1	1	0	0
163	3537554	CTGCAGAAAAAAACATAGCTCTAAGATGAGTTCAAACTAAGAATCATTTGAAACCGAAGTCAACCACAAA	1	27.227	1	0	1	1	0	1	1	1	1	-	1	-	1	1	1	0	1	-	1	1	1	-	0	-	1	1	1	1	0	1	-	1	1	1	1	1	1	0	1	0	0	1	1	0	0
164	3539246	CTGCAGGCTTCTCAAATTCTTCGCATAATTACATTTTATTCTACACAACTTCCCGGTCCAAACTACCACT	1	27.227	1	0	1	-	0	1	1	1	1	1	1	1	1	1	1	0	1	1	1	1	1	1	0	1	1	1	-	1	0	1	1	1	-	1	1	1	1	0	1	0	0	1	1	0	0
165	3539454	CTGCAGAAGTCAAATCCTTGTTTGGAATTCTTCTTCTTCTTCCAATTAC	1	27.227	1	0	1	1	0	1	1	1	1	1	1	1	1	1	1	0	1	1	1	1	1	1	-	1	1	1	-	1	0	1	1	1	1	1	1	1	1	0	1	-	0	1	1	0	0
166	3541025	CTGCAGCTTGCAATGCATTGGTAATTAGCATTCATATCCTTTGCAATGCTTTGTGATGTAAATATAGTTT	1	27.227	1	0	1	1	0	1	1	1	1	-	1	1	1	1	1	0	1	1	1	1	1	1	0	1	1	1	1	1	0	1	1	1	1	-	1	1	1	0	1	0	0	1	1	0	0
167	3541499	CTGCAGCAACAACAATGTAACTTGTTACATTAGAAGACTTAC	1	27.227	1	0	1	-	0	1	1	1	1	1	1	1	1	1	1	0	1	1	1	1	1	1	0	1	1	1	1	1	0	1	-	1	-	1	1	1	1	0	1	0	0	1	1	0	0
168	3567278	CTGCAGCTTGCAATGCATTGGTAATTAGCATTCATATCCTTTGAATGCTTTGTGATGTAAATATAGTTTT	1	27.227	1	0	1	-	0	1	1	1	1	1	1	1	1	1	1	0	1	1	1	1	1	1	0	1	1	1	0	1	0	1	1	1	-	1	1	1	1	0	1	0	0	1	1	0	0
169	3568799	CTGCAGTGTCTCTGTAGGGAGGCCTTAGAGGAACCGCTTTCTTCAGCATTATTTTCACGAGTTTTGTGGT	1	27.227	1	0	-	1	0	1	1	1	1	1	-	1	-	1	1	0	1	1	-	1	-	1	0	1	1	1	-	1	0	1	1	1	1	1	1	1	1	0	-	0	0	1	1	0	0
170	3569932	CTGCAGCAACTACATCAGCATAAGAAGAAATCTTCATCATCTCCTTGGCATCTATGATATTAGCATAAGA	1	27.227	1	0	1	1	0	1	1	1	1	1	1	1	1	1	1	0	1	1	1	1	1	1	0	1	1	1	0	1	0	1	-	1	-	1	1	1	1	0	1	0	0	1	1	0	0
171	3559548_25:T>C	CTGCAGAAGGCAATTGCTGAGGAGAATTATACCAGAGCAGCAGAAATAAGGGATACTCTAAAAAGCCTTC	1	27.227	1	0	1	-	0	1	1	1	1	1	1	1	1	1	1	0	1	1	1	1	1	1	0	1	1	1	1	1	0	1	1	1	1	1	1	1	1	0	1	0	0	1	1	0	0
172	3559651_41:T>G	CTGCAGAAATTATCTGATAGTAGCTCTTCAACTCCACAAGACTTAGTTTCACCTCCACAAGAAGTAGTGC	1	27.227	1	0	1	-	0	1	1	1	1	1	1	1	1	1	1	0	1	1	1	1	1	1	0	1	1	1	1	1	0	1	-	1	-	1	1	1	1	0	1	0	0	1	1	0	0
173	3561964_44:G>T	CTGCAGAGAAGATAGCTATGACAGCACCAGTGGTGACAAATGAGAGGAACAAGATGGTGACTATGCAGTT	1	27.227	1	0	1	-	0	1	1	1	1	1	1	1	1	1	1	0	1	1	1	-	1	1	0	1	1	1	1	1	0	1	-	1	1	1	1	1	1	0	1	0	0	1	1	0	0
174	3562135_7:G>A	CTGCAGCAGCAAGGTTCAACCAAACAAAGATCTCAATCTCAAAAGTGAGAAACTGATTTTAC	1	27.227	1	0	1	-	-	1	1	1	1	1	1	1	1	1	1	-	1	-	1	1	1	1	0	1	1	1	0	1	0	1	1	1	-	1	1	1	1	0	1	0	0	1	-	0	0
175	3562634_29:C>G	CTGCAGAAGTTGTTTTAGTTTCAGGTCCTTCTTTTCTCTTATTTGAATCGTTCTCAGTGTTTTCACCTCC	1	27.227	1	0	1	-	0	1	1	1	1	1	1	1	1	1	1	0	1	1	1	1	-	1	0	1	1	1	1	1	0	1	1	1	-	1	1	1	1	0	1	0	0	1	1	0	-
176	3536392	CTGCAGAAAAATTCATGTCAGGAAACAACCCTTAGTCAGTATAGGCTTTAC	1	30.126	1	1	1	1	0	1	1	1	1	1	1	1	1	1	1	0	1	1	1	1	1	1	0	1	1	1	1	1	0	1	1	1	-	1	1	1	1	1	1	0	0	1	1	0	0
177	3538766	CTGCAGAGAAATTGTAAAGGAGAATATATGGATGTAGATTCTAAAAATGAGTTATGTTTAC	1	30.126	1	1	1	1	0	1	1	1	1	1	1	-	1	1	1	0	1	1	-	1	1	1	0	1	1	1	1	1	0	1	1	1	1	1	1	1	1	1	1	0	0	1	1	0	0
178	3539974	CTGCAGAAACAATATCATGGTTACATTTGTAACTTGCATGAAAATGAAAATGAAAATTTCAATCCTGTAC	1	30.126	1	1	1	1	0	1	1	1	1	1	1	1	1	1	1	0	-	1	1	1	1	1	0	1	1	1	-	1	0	1	1	1	1	1	1	-	1	1	1	0	0	1	1	0	0
179	3540287	CTGCAGTCACCACCGCACTGCTGTTGCCGTCACTATTGTTCCCGGCGATGTTCCAGCAAATTAC	1	30.126	1	1	1	1	0	1	1	1	1	1	1	1	1	1	1	0	1	1	1	1	1	1	0	1	1	1	1	1	0	1	1	1	1	1	1	1	1	1	1	0	0	1	1	0	0
180	3540365	CTGCAGGTTTTGTGACAAAGTTGGATTGATTTCCGAAACATATGTGGGATTTATAACATCCAGTATACAA	1	30.126	1	1	1	1	0	1	1	1	1	1	1	1	-	1	1	0	1	1	1	1	-	1	0	1	1	1	-	1	0	1	-	1	1	1	1	1	-	1	1	0	0	1	1	0	0
181	3540586	CTGCAGAACCACGCAAACAAGAATCTATCTACACTTACTTTGCAAAGTGTTTCTTGAAGATCCGCGATAG	1	30.126	1	1	1	1	0	1	1	1	1	-	1	1	-	1	-	0	-	1	1	1	1	1	0	1	1	1	1	1	0	1	-	1	1	1	1	1	-	1	1	0	0	1	1	0	0
182	3541106	CTGCAGATATGTTGGATGAGTTGCAAGATCATGTTGAATCGATTGATATGGCAAATGGTGAGTTTTTGGA	1	30.126	1	1	1	-	0	1	1	1	1	1	1	1	1	1	1	0	1	1	1	1	1	1	0	1	1	1	1	1	0	1	1	1	-	1	1	1	1	1	1	0	0	1	1	0	0
183	3541356	CTGCAGTGACTGTTGACGAAAGATAATGATAGACAGTTAC	1	30.126	1	1	1	1	0	1	1	1	1	1	1	1	1	1	1	0	1	1	-	-	1	1	0	1	1	1	1	1	0	1	1	1	1	1	1	1	1	1	1	0	0	1	1	0	0
184	3568091	CTGCAGGTTTTGTGACAAAGTTGGATTGCATGATTTCTGAAACATATGTGGGATTTATAACATCCAGTAT	1	30.126	1	1	1	1	0	1	1	1	1	1	1	1	1	1	1	-	1	1	1	1	1	1	0	1	1	1	1	1	0	1	1	1	1	1	1	1	1	1	1	0	0	1	1	0	0
185	3569011	CTGCAGAACAATATCATGGTTACATTTGTAACTTGCATGAAAATGAAAATTTCAATCCTCTACTTGAAAA	1	30.126	1	1	1	1	0	1	1	1	1	1	1	1	1	1	1	0	1	1	1	1	1	1	0	1	1	1	1	1	0	1	1	1	-	1	1	1	1	1	1	0	0	1	1	0	0
186	3559792_19:A>G	CTGCAGAATCCAGTTGTCAAAGAGGTTGCAGAGAAATTAGGGAAGACACCGGGACAAGTTGCCCTTCGAT	1	30.126	1	1	1	-	0	1	1	1	1	1	1	1	1	1	1	0	1	1	1	1	1	1	0	1	1	1	1	1	0	1	1	1	-	1	1	1	1	1	1	0	0	1	1	0	0
187	3538440	CTGCAGCCATATTCATGCCAAAATTTCCAGCACAACGGTAGAAACTTTTTGGATCAGAACTGCTCTGATT	1	31.713	1	1	1	1	0	-	-	1	1	1	1	1	1	1	1	0	-	1	1	1	1	-	0	-	1	1	1	1	0	1	1	1	-	1	-	-	1	1	1	0	0	1	1	0	0
188	3538693	CTGCAGCGACTATTGTCAAAAGATAACGGTACACAATTAC	1	34.53	1	1	1	-	0	1	1	1	1	1	1	1	1	1	1	0	1	1	1	1	1	1	0	1	1	1	1	1	0	1	1	1	0	1	1	1	1	1	1	0	0	1	1	0	0
189	3567629	CTGCAGAGAAATTGTAAAGGAGAGTATATCAATGTAGATTCTAAAAATGAGTTATGTTTAC	1	34.53	1	1	1	-	0	1	1	1	1	1	1	1	1	1	1	0	1	1	1	1	1	1	0	1	1	1	1	1	0	1	1	1	-	1	1	1	1	1	1	0	0	1	1	0	0
190	3538063	CTGCAGAACCAATCAAACAAGAATCTATCTACACTTACTTTGCAAAGTGTTTCTTGAAGATCCGCGATAG	1	35.829	1	1	1	-	0	1	1	1	1	1	1	1	1	1	1	0	1	1	1	1	1	1	0	1	1	1	-	1	0	1	1	1	0	1	1	1	1	1	1	0	0	1	1	1	0
191	3559997_56:G>A	CTGCAGATGATAGAGCGAAACGATTCCTCTTTGACCAAGGTCGACTACATCTCAATCGCGTCGTTTCCTT	1	35.829	1	1	1	-	0	1	1	1	1	1	1	1	1	1	1	0	1	1	1	1	1	1	0	1	1	1	-	1	0	1	1	1	-	1	1	1	1	1	1	0	0	1	1	1	0
192	3534934	CTGCAGGCAATCTTTGCTCAGTAACTATACCATTCATCTCTTTCATACAAAACGCAGCAATCAAAACAAT	1	42.871	1	1	1	1	1	1	1	1	1	1	1	1	1	1	1	1	1	-	1	1	1	-	1	1	1	1	1	1	0	1	1	1	-	1	-	1	-	1	-	1	0	-	1	1	1
193	3539503	CTGCAGCACTGAGTTCATGTCTTTATGAAAGAATTTGTTTTAGATTAC	1	42.871	1	1	1	-	1	1	1	1	1	1	1	1	1	1	1	1	1	1	1	1	1	1	1	1	1	1	-	1	0	1	1	1	-	1	1	1	1	1	1	1	0	1	1	1	1
194	3539951	CTGCAGTAAATTTTCTTGCAACTTTGAGACTTCATTAC	1	42.871	1	1	1	1	1	1	-	1	-	-	1	1	1	-	-	1	1	1	-	1	1	1	1	1	1	1	1	1	0	1	1	1	1	1	1	1	1	1	1	-	0	1	1	1	1
195	3540057	CTGCAGTGGATGAATACAAACAAGTCGCATCATAAATTTGCAAGAAGCCAAATAGTCTCCATGGCCCAAT	1	42.871	1	1	1	1	1	1	1	1	1	1	1	1	1	1	1	1	1	1	1	1	1	1	1	1	1	1	1	1	0	1	1	1	1	1	1	1	1	1	1	1	0	1	1	1	1
196	3540121	CTGCAGCACTAACACTGAGTTCATGTCTTTATGAAAGAATTTGTTTTAGATTAC	1	42.871	1	1	1	1	1	1	1	1	1	1	1	1	1	1	1	1	1	1	1	1	1	1	1	1	-	1	-	1	0	1	1	1	1	1	1	1	1	1	1	1	0	-	1	-	1
197	3540404	CTGCAGCCATGAGCCAAATTGTCATACCTGCTACACAACTCATCCATAAAACAATGTCAATGCATCAAAC	1	42.871	1	1	1	1	1	1	1	1	1	1	1	1	1	1	1	1	1	1	1	1	1	1	1	1	1	1	1	1	0	1	1	1	-	1	1	1	1	1	1	1	0	1	1	1	1
198	3540999	CTGCAGTTGATCAATGTAACTAACACTAGAGTACACAGTCAGAGAGACATTCAAAATCATAAATCATAAA	1	42.871	1	1	1	1	1	1	1	1	1	1	1	1	1	1	1	1	1	1	1	1	1	1	-	1	1	1	1	1	0	-	1	1	1	-	1	1	1	1	1	1	0	1	-	1	1
199	3541454	CTGCAGCATTGATTTTATTTTCATTCATACATAGTAATATCGTAACTGAAATAGTGAGATATTGAGACAT	1	42.871	1	1	1	1	1	1	1	1	-	1	1	-	-	1	1	1	1	1	1	1	-	-	1	1	1	1	1	1	0	1	1	-	1	1	1	1	-	1	1	-	0	1	1	-	-
200	3567059	CTGCAGTATCTGAACCAAACAATGGGGTTTTTGACACCCGACAACCAAATAAGGTCAACCTCCTTGATGA	1	42.871	1	1	-	1	-	1	1	1	1	1	1	1	1	1	1	1	1	1	-	1	1	1	-	1	1	1	-	1	0	1	1	-	1	1	1	1	1	1	1	1	0	1	1	1	0
201	3567079	CTGCAGCGGTTTTTTGGGGTTGACTACTCCACACTGTACCAGTACCAATAGTAATTAC	1	42.871	1	1	1	-	1	1	1	1	1	-	1	1	-	1	-	1	-	1	1	1	1	1	1	1	1	1	-	1	0	1	1	1	1	1	1	-	1	1	1	1	0	1	1	1	0
202	3559665_9:C>A	CTGCAGCTGCCTCAGCTTCTGGTAAATTCAAAGAAGAAATCATTCCGGTTTCTACTAAGGTAAGTTCCAA	1	42.871	1	1	1	1	1	1	1	1	1	1	1	1	1	1	1	1	1	1	1	-	1	1	1	1	1	1	1	1	0	1	1	1	-	1	-	-	1	1	1	1	0	1	1	1	0
203	3562212_46:G>T	CTGCAGCTTGCTTAGAACTTGAAGTTCCACTCAACTCAGAATGAAAAGACCATGAAAGAACTTCATGTGC	1	42.871	1	1	1	-	1	1	1	1	1	1	1	1	1	1	1	1	1	1	1	1	1	1	1	1	1	1	1	1	0	1	1	1	-	1	1	1	1	1	1	1	0	1	1	1	1
204	3537112	CTGCAGAAGCAGAATAAGCTATTGTGACTATAAAACTCATTCGTCTTAC	1	44.26	1	1	1	1	1	-	1	1	1	-	1	1	1	1	1	1	1	1	1	1	1	1	1	1	-	1	1	1	0	1	1	1	1	-	1	1	1	1	1	1	0	1	1	1	1
205	3539592	CTGCAGAAGAAGAAGAGTGCCTCTCGAAGAAGAGGAAAGATCATCTTTTTCTCTTTTTCTATTTTTTTTT	1	44.26	1	1	1	-	1	1	-	-	1	1	1	1	1	-	1	1	1	1	-	1	-	1	1	1	1	-	-	1	0	1	1	1	-	-	1	1	1	1	1	1	0	1	1	1	1
206	3567013	CTGCAGAAATTGCTCACTTCCATAATAAATTATTCTCCAAAGTGTTGTTTATCCAATAAAATGAATCTTT	1	44.26	1	1	1	1	1	1	-	-	1	1	1	1	1	1	1	1	1	1	1	1	-	1	1	1	1	1	-	1	0	1	1	1	1	1	1	1	1	1	1	1	0	1	-	1	1
207	3567434	CTGCAGGATTTTTTTTCTCTAACAATAGAAAATAACTATTAC	1	44.26	1	1	1	1	1	-	1	1	1	1	1	1	1	-	1	1	-	1	-	1	1	-	1	1	1	1	1	-	0	1	1	1	1	1	1	1	1	1	1	1	0	1	1	1	1
208	3568207	CTGCAGCTTGGTTAGAGCTTGAAGCTCCACCCAATTCAGAATGAAAAGACCATGAAAGAATTTCATGTGC	1	44.26	1	1	1	1	1	1	1	1	1	-	1	1	1	-	1	1	1	1	1	1	1	1	1	1	1	1	-	1	0	1	-	1	1	1	1	-	1	1	1	1	0	1	1	1	1
209	3534870	CTGCAGAAAAAGCTGTCATCAGGGTCAGATGTCCACTCGGCATCAGAAAAATCTGTTAC	1	45.775	1	1	-	1	1	1	1	1	1	1	1	1	1	1	1	1	1	-	1	1	1	1	1	1	-	1	1	1	0	1	1	1	-	1	1	1	1	1	1	1	0	1	1	1	1
210	3535336	CTGCAGTTCAATATCCCACTCCTCTATGCTCTTACCTTTCAAATTGGATCCTATAACTCTTAC	1	45.775	1	1	1	-	1	1	1	1	1	1	1	-	1	1	-	1	1	-	1	1	1	1	1	-	1	1	1	1	0	1	1	1	-	1	1	1	1	1	1	1	0	1	1	1	1
211	3535425	CTGCAGAGAAAGAGCAATTGCCTGTCCATAGATAACAACATACGGTGAAATTAC	1	45.775	1	1	1	-	1	1	1	1	1	1	1	1	1	1	1	1	1	1	1	1	1	1	1	1	1	1	1	1	0	1	1	1	1	1	1	1	1	1	1	1	0	1	1	1	1
212	3535572	CTGCAGATTTTCCCTACAACAGTATGATTGTTTTGTGTCTTTTACGTGGTAGGTATTTGTAATATTACTA	1	45.775	1	1	1	1	1	1	-	1	1	1	1	1	1	-	1	1	1	1	1	1	1	-	-	1	1	1	1	1	0	1	1	1	1	1	1	1	1	1	1	1	0	1	1	1	1
213	3535619	CTGCAGCATCCCCAAAAACAAGATCTTGCTCCAGCTGTCCAAGCTCTCGAAGAGCTGCGTCTCTGATGAT	1	45.775	1	1	1	-	1	1	1	1	1	1	1	1	1	-	-	1	-	1	-	1	1	1	1	1	-	1	-	1	0	-	1	1	-	1	-	1	1	1	1	1	0	1	1	1	1
214	3535812	CTGCAGCATATTGATTTCCATGATAATGATGTTTTTTGATTAC	1	45.775	1	1	1	1	1	1	1	1	1	1	1	1	1	-	1	1	1	1	1	1	1	1	-	1	1	1	-	1	0	1	1	1	1	1	1	1	-	1	1	1	0	1	1	1	1
215	3535848	CTGCAGTTTGGTTATGGTTAGAACTTGAAGCTCCACCCAACTCAGAATGAAAAGACCATGAAAGAACCTC	1	45.775	1	1	1	-	1	1	1	1	1	1	1	1	1	1	1	1	1	1	1	1	1	1	1	1	1	1	1	1	0	1	1	1	-	1	1	1	1	1	1	1	0	1	1	1	1
216	3535996	CTGCAGAAAATGGAGAAGAAAAATGAGGAATAATAATAAATTACAAAAGCAGATGAGTAATCCTGATTTC	1	45.775	1	1	1	-	1	1	1	1	-	-	1	1	1	1	1	1	1	1	1	1	1	1	1	1	1	1	-	1	0	1	1	1	-	1	1	1	1	1	1	1	0	-	-	1	1
217	3536354	CTGCAGAATCACTTTCAAATCACTAAATTCACAACTTTTCTAACACCTAACAAACTAATTGAACCAATTC	1	45.775	1	1	1	-	1	1	-	1	1	1	1	1	1	1	1	-	1	1	-	1	1	1	1	1	1	1	1	1	0	-	1	1	1	-	1	1	1	1	1	1	0	1	1	-	-
218	3536669	CTGCAGTAAATTTTCTTGCAACTTTGAGACCTCATTAC	1	45.775	1	1	1	1	1	1	-	1	-	-	1	1	1	-	-	1	1	1	-	1	1	1	1	1	1	1	1	1	0	1	1	1	1	1	1	1	1	1	1	-	0	1	1	1	1
219	3536911	CTGCAGATGCATAGTTTTTTTGCTTTTCATCATCATGCATGTCAAGTCATGTGTGACAGATCCAGTTTCT	1	45.775	1	1	1	-	1	1	1	1	1	1	1	1	1	1	1	1	1	1	1	1	1	1	1	1	1	1	-	1	0	1	1	1	-	1	1	1	1	1	1	1	0	1	1	1	1
220	3537032	CTGCAGTAAATTTCGTTATTTGAACACATGGTTCTGAGAAAGCTAACATCTTTCCTTTCCTTTTGTCTTA	1	45.775	1	1	1	-	1	1	1	1	1	1	1	1	1	1	1	1	1	1	1	1	1	1	1	1	1	1	1	1	0	1	1	1	1	1	1	1	1	1	1	1	0	1	1	1	1
221	3537106	CTGCAGAGAAGCAATTTCTACATTCATATTGTTTTCGTACAAAGCTTATAATCAAAATCATCCAAATGAA	1	45.775	1	1	1	1	1	1	1	1	1	1	1	1	1	1	1	1	1	1	1	1	1	1	1	1	1	1	1	1	0	1	1	1	-	1	1	1	1	1	1	1	0	1	1	1	1
222	3537599	CTGCAGTAAACACTTTGTTGCAGTTTTGGTCAAGATGCATTACTGTTCTTTGATTTTTGCAGGTGAATAT	1	45.775	1	1	1	1	1	1	1	1	1	1	1	1	1	1	1	1	1	1	1	1	1	1	1	1	1	1	-	1	0	1	1	1	0	1	1	1	1	1	1	1	0	1	1	1	1
223	3537930	CTGCAGGTAACCGGTTACTCAAGCCAAAAATGCAAAAACAGTAACTTGATACAGCAAGTATGGTAAGGAA	1	45.775	1	1	1	1	1	1	-	1	1	1	1	1	1	-	1	1	1	-	1	1	1	1	1	1	1	1	-	1	0	-	1	1	-	1	1	1	1	1	1	1	0	-	1	1	1
224	3538138	CTGCAGCATTATCTAAGCCATTGGATTGATCTGGCGCTTTCAGATGCACGTCTGTCTATCTTTCAATGCG	1	45.775	1	1	1	-	-	1	1	-	1	1	1	1	-	1	1	1	1	1	1	1	1	1	1	1	-	1	-	1	0	1	1	1	-	-	1	1	1	1	1	-	0	1	-	-	1
225	3538722	CTGCAGTTTGATGTGTTGTTGATTTTGAGTTTTAGTTTGATTTTATGTGTTTTTAC	1	45.775	1	1	1	-	1	1	1	1	1	-	1	1	1	1	1	1	1	-	1	1	1	1	1	1	1	1	1	1	0	-	1	1	-	1	1	1	1	1	1	1	0	1	1	1	1
226	3539477	CTGCAGTTCAATATCCCACTCTTCTATGCTCTTACCTTTCAAATTGGATCCTATTACTCTTAC	1	45.775	1	1	1	-	1	1	1	1	1	1	1	1	1	1	1	1	1	1	1	1	1	1	1	1	1	1	1	1	0	1	1	1	1	1	1	1	1	1	1	1	0	1	1	1	1
227	3539491	CTGCAGCAGCCGCATCTGCGACCGCAACCACAAATGGTGATTTGATTTAC	1	45.775	1	1	-	-	1	1	1	1	1	-	1	1	1	1	1	1	1	1	1	1	1	1	1	1	1	1	1	1	0	1	1	1	1	0	1	1	1	1	1	1	0	1	-	-	1
228	3562884	CTGCAGCAAAACGAGGATCTGTTCCTGGATCTAAGGGAAAGAAGCAAAAATCTGTGAGTAGGGAACATAT	1	45.775	1	1	1	1	1	1	1	1	1	1	1	1	1	1	1	1	1	1	1	1	1	1	1	1	1	1	-	1	0	1	1	1	1	-	1	1	-	1	1	1	0	1	1	1	-
229	3560698_19:T>C	CTGCAGCTTGCAAAGAAGCTTCATCCAGACACAAATAAAGATGATCCCGAAGCTGAAAAGAAGTTTCAAG	1	45.775	1	1	1	1	1	1	1	1	1	1	1	1	1	1	1	1	1	-	1	1	1	1	1	1	1	1	-	1	0	1	1	1	-	1	1	1	1	1	1	1	0	1	1	1	1
230	3561949_49:A>G	CTGCAGAAATATAGAAAGGTTCCAGATGCTGAGATTCAAGGTGTACTAGAAATAAGCTACAAATGTCTAT	1	45.775	1	1	1	-	1	1	1	1	1	1	1	1	1	1	1	1	1	1	1	1	1	1	1	1	1	1	1	1	0	1	1	1	-	1	1	1	1	1	1	1	0	1	1	1	1
231	3562123_43:T>C	CTGCAGGTTGAGCAGTCACAGGCAGGACTGAAATCACTCTCCTTTTCTGAGAAGACAATAAATCAGCTTC	1	45.775	1	1	1	-	1	1	1	-	1	1	1	1	1	1	1	1	1	-	1	1	1	1	1	1	1	1	1	1	0	-	1	-	-	1	1	1	1	1	1	1	0	1	1	1	1
232	3562309_14:C>T	CTGCAGGAATCGATTCACACATGAATCGATGTTTGAATCCTGTTTTGTCTATATTCCTAGGAATCGTGTT	1	45.775	1	1	1	-	1	1	1	1	1	1	1	1	1	1	1	1	1	1	1	1	1	1	1	1	1	1	-	1	0	1	1	1	-	1	1	1	1	1	1	1	0	1	1	1	1
233	3535074	CTGCAGAAAAACTCCTGCCACATTGAATTCATTGTTTTTAC	1	47.057	1	1	1	1	1	1	-	1	1	-	1	1	1	1	1	1	1	1	1	1	1	-	1	1	1	1	-	1	0	1	1	1	1	-	1	1	-	1	1	1	0	1	1	1	1
234	3536742	CTGCAGCAAACTTGCAGATTTTCTTATTCAAGGATTATTTAC	1	47.057	1	1	1	0	1	1	1	1	1	1	1	1	1	1	1	1	1	1	1	1	1	1	1	1	1	1	0	1	0	1	1	1	1	0	1	1	1	1	1	1	0	1	1	1	1
235	3537344	CTGCAGTTGATCAATGTAACTAATAGTAGAGTACACAGTCAGAGAGACATTCAAAATCATAAATCATAAA	1	47.057	1	1	1	0	1	1	1	1	1	1	1	1	1	1	1	1	1	1	1	1	1	1	1	1	1	1	0	1	0	1	1	1	1	0	1	1	1	1	1	1	0	1	1	1	1
236	3538014	CTGCAGAGAAGCAATTTCTACATTCATATTGTTTTCGTACAAAGCTTATAGTCAAATTCATCCAAATGAA	1	47.057	1	1	-	0	-	1	1	1	1	1	1	1	1	1	1	1	1	-	1	1	1	-	-	1	1	1	0	1	0	1	1	1	1	-	1	1	1	1	1	1	0	1	1	1	1
237	3538208	CTGCAGGTTTCGTTTCTGGTTTGAATGACACCAACGCCGGATCTCTCTCTGCTAAATGCAGTCTTACAGA	1	47.057	1	1	1	-	1	1	1	1	1	1	1	1	1	1	1	1	1	1	1	1	1	1	1	1	1	1	0	1	0	1	1	1	1	-	1	1	1	1	1	1	0	1	1	1	1
238	3539107	CTGCAGTTTTGTTCTCGTAGGGAGAAAGAAGATGGAAATGTTTTAC	1	47.057	1	1	1	0	1	1	1	1	1	1	1	1	1	1	1	1	1	1	1	1	1	1	1	1	1	1	-	1	0	1	1	1	-	1	1	1	1	1	1	1	0	1	1	1	1
239	3539337	CTGCAGCACTTTTCAAGCACTTGCAGGTAGCCTGACGGTCGGCGGTAGTGCCGGCCGTCCCGTTAC	1	47.057	1	1	1	-	1	1	1	1	1	1	1	1	1	1	1	1	1	1	1	1	1	1	1	1	1	1	0	1	0	1	1	1	1	0	1	1	1	1	1	1	0	1	1	1	1
240	3539613	CTGCAGTATACTTGCAGATTTTCTTATTCAAGGATTATTTTAC	1	47.057	1	1	1	1	1	1	1	1	1	1	1	1	1	1	1	1	1	1	1	1	1	1	1	1	1	1	1	1	0	1	1	1	1	0	1	1	1	1	1	1	0	1	1	1	1
241	3539985	CTGCAGTACCGGATCCTTTGATTGGACGGGTCAGACAGCGCGTTCACGAATTCTGTACCAACTAATGGAT	1	47.057	-	1	1	-	1	1	1	1	1	1	1	1	1	-	-	1	1	1	1	1	1	-	1	1	1	1	-	1	0	1	1	1	1	1	1	1	-	1	1	1	0	1	1	1	1
242	3540021	CTGCAGATCACTATTGGGCTCAATTATGGGAATTCCCTAAGAAAAGATCAAACGAATTAGAAACCAATGA	1	47.057	1	1	1	-	1	1	1	1	1	1	1	1	1	1	1	1	1	1	1	1	1	1	1	1	1	1	-	1	0	1	1	1	-	1	1	1	1	1	1	1	0	1	1	1	1
243	3540855	CTGCAGTAGAAAGAAGTGCCATGCTATCTGCTTCTTTCTCTCATCCACACTTTTTTTAC	1	47.057	1	1	1	-	1	1	1	1	1	1	1	1	1	1	1	1	1	1	1	1	1	1	1	1	1	1	-	1	0	1	1	1	1	0	1	1	1	1	1	1	0	1	1	1	1
244	3540868	CTGCAGCAAATATGTATTATGGTTTTACATATGGGTTTAC	1	47.057	1	1	1	-	1	1	1	1	1	1	1	1	1	1	1	1	1	1	1	1	1	1	1	1	1	1	-	1	0	1	1	1	-	1	1	1	1	1	1	1	0	1	1	1	1
245	3541103	CTGCAGGGTAGTAACCGGTTACCACTGAAAAAGTCAAAAAAAAATTGCACTCTTTATGTGTGTTTATCAC	1	47.057	1	1	1	1	1	1	1	1	1	-	1	1	1	1	1	1	1	1	1	1	1	1	1	1	-	1	-	1	0	1	1	1	-	1	1	1	1	1	1	1	0	1	-	1	-
246	3563716	CTGCAGATCACTATTGGGCTCAATTATGGGAATTCCCTAAGAAAAGATAAAAATGAATTAGAAACCAATG	1	47.057	1	1	1	-	1	1	-	1	1	1	1	1	1	1	1	1	-	1	1	1	-	1	1	-	1	1	1	1	0	-	1	1	-	1	1	1	-	1	1	-	0	1	1	1	1
247	3567102	CTGCAGCTCTATCAATTCATTTAGATGACATAAATTCAATCTGTGCTGCATATCATGTTCATATTTCATC	1	47.057	1	1	1	-	1	1	1	1	1	1	1	1	1	1	1	1	1	1	1	1	1	1	1	1	1	1	1	1	0	1	1	1	-	1	1	1	1	1	1	1	0	1	1	1	1
248	3567179	CTGCAGCGATCCGTTCCAACAACTAATCTGTGCTCCTCAACCAACCTGAAACAAAGATAATCGGCCAAAT	1	47.057	1	1	1	-	1	1	1	1	1	1	1	1	1	1	1	1	1	1	1	1	1	1	1	1	1	1	-	1	0	1	1	1	-	1	1	1	1	1	1	1	0	1	1	1	1
249	3567490	CTGCAGCAAACAAAATGAAAATGAAAATGAATTGAATATAATACAGGATTAGCAAAGCTTCAAAAGCAAA	1	47.057	1	1	-	1	1	1	1	1	1	1	1	1	-	1	1	1	1	1	1	1	1	1	1	1	1	1	1	1	0	-	1	1	1	1	1	1	1	1	1	1	0	1	1	1	1
250	3567515	CTGCAGGACTAAAAGCAAAGGAAGATTGGCTTAGTTAGAGATTCTTTGCTTGTGCTTTGTTGTCCTGCAT	1	47.057	1	1	1	1	1	1	1	1	1	1	1	1	1	-	1	-	1	1	1	-	1	1	1	1	1	1	1	1	0	1	1	1	-	1	1	1	1	1	-	1	0	1	-	1	1
251	3567656	CTGCAGCTTCCAATACCAAATTACCGAGACTTCTTCGAAACTAATAAGAGTATAGAAATCTCCATACACG	1	47.057	1	1	1	-	1	1	1	1	-	-	1	1	1	-	1	1	1	1	1	1	1	1	-	-	1	1	-	1	0	1	1	1	1	-	1	1	1	1	1	1	0	1	1	1	1
252	3568255	CTGCAGTGACATGAAGTACTCAATTGCCTCATGCAGCATACATGCTTTGTCCATCTTACAACATAAATTT	1	47.057	1	1	1	1	1	1	1	1	1	1	1	1	1	1	1	1	1	1	1	1	1	1	1	1	1	1	1	1	0	1	1	1	1	1	1	1	1	1	1	1	0	1	-	1	1
253	3568356	CTGCAGTTTTGCGGAATTTGAAGAAACCACTATTGTTTAGCAATATACTAGTATTTAGTACAAAGTGATG	1	47.057	1	1	1	-	1	1	1	1	1	1	1	1	1	1	-	1	1	-	1	1	1	1	1	1	1	1	-	1	0	1	1	1	1	1	1	1	-	1	1	1	0	-	1	1	1
254	3568406	CTGCAGGTAATCGGTTACGCAAGCAAAAATACGAAAAATAAAAAAAACACGAACAACGGTAACCAGTTAC	1	47.057	1	1	1	-	1	1	1	-	1	1	1	1	1	-	1	-	1	1	1	1	1	1	-	1	1	1	1	1	0	-	1	1	-	1	1	-	1	1	1	1	0	1	-	1	1
255	3568940	CTGCAGCTTGAAGTGATCTTCTGCACCTTGAGTTCAATCTGCAACTTGAAGCTTGATCTTCTACAACGTG	1	47.057	1	1	1	1	1	1	1	1	1	1	1	1	1	1	1	1	1	1	1	1	1	1	1	1	1	1	1	1	0	1	1	1	-	1	1	1	1	1	1	1	0	1	1	1	1
256	3569192	CTGCAGTAAATTTCGTTATTTGAACACGTGGTTCTGAGAAAGTTAC	1	47.057	1	1	1	1	1	1	1	1	1	1	1	1	-	-	1	1	1	1	1	1	-	-	1	1	-	1	1	1	0	-	1	-	-	1	1	1	1	1	1	1	0	-	1	1	1
257	3569437	CTGCAGGCTATTTTTATCATAAGGCATAATGCAGAACAAAAAAGTCTGTGCAAAGTACAATAAATACAAA	1	47.057	1	1	1	1	1	-	-	1	1	1	1	1	1	1	1	-	1	1	-	1	1	-	1	1	1	1	1	1	0	-	-	1	1	1	1	1	-	1	1	1	0	1	1	1	1
258	3569552	CTGCAGAATTTTGCAGAGAAAGAGCAATTGCCTGTCCATAGATAACAACATACGGTGAAATTAC	1	47.057	1	1	1	-	1	-	1	1	1	1	1	1	1	1	1	-	1	-	1	1	1	1	1	1	1	1	-	1	0	1	1	1	-	1	1	1	1	1	1	1	0	1	1	-	1
259	3569592	CTGCAGAATGTGCTTCTAAATTCGAAGAGCAAAAAAATTCCAAATGCATCACATAAGCATATTTGTTACT	1	47.057	1	1	1	1	1	1	1	1	1	-	1	1	-	1	1	1	1	1	1	1	1	-	1	1	1	1	1	1	0	-	1	1	-	1	1	-	1	1	1	1	0	1	1	1	1
260	3569678	CTGCAGAACAACATCTAGCTATCTTATCTTAGTACTACATACCAATTTCTCTAACAAACAAAAATAGTTA	1	47.057	1	1	1	1	1	1	1	1	1	1	1	1	1	1	1	1	1	1	1	1	1	1	1	1	1	1	-	1	0	1	1	1	-	1	1	1	1	1	1	1	0	1	1	1	1
261	3569697	CTGCAGTTTTTTGTCTTGTACGCCGTTTTGGATCTGTTGGCTTCCGTTTCTGTTTTACAGCTTGTGTTGA	1	47.057	1	1	1	0	1	1	1	1	1	1	1	1	1	1	1	1	1	1	1	1	1	1	1	1	1	1	0	1	0	1	1	1	1	-	1	1	1	1	1	1	0	1	1	1	1
262	3569949	CTGCAGATGCATAGTTTTCAGCTTCTCATCATCATGCATGTTGTATCATGTGTGATAGATCCAACTTCTA	1	47.057	1	1	1	1	1	1	1	1	1	-	1	1	-	1	1	1	1	1	1	1	1	-	1	1	1	1	-	1	0	-	-	1	1	1	1	1	1	1	1	1	0	1	1	1	-
263	3545344_27:A>G	CTGCAGCTGCACACCTCACTCGGCCAATATACGTTCTTCTGCTATCTTTGCAAAATAAAAATTTGCACCC	1	47.057	1	1	1	1	1	1	1	1	1	1	1	1	1	1	1	1	1	1	1	1	1	1	1	1	1	1	-	1	0	1	1	1	-	1	1	1	1	1	1	1	0	1	1	1	1
264	3547874_18:A>G	CTGCAGCAATAGTTGCCTCATGAACTACTCTATCAATTTCATCAGTTGTCACGCCGGGCTGAATAATCCG	1	47.057	1	1	1	-	1	1	1	1	1	1	1	1	1	1	1	1	1	1	-	-	1	1	1	1	1	1	-	1	0	1	1	1	-	1	1	1	1	1	1	1	0	1	1	1	1
265	3551798_40:T>G	CTGCAGAAACACCAAGCATGATTTTTATTTTTTTATTTTTATAATGTTAGTTATTTAC	1	47.057	1	1	1	-	1	1	1	1	1	1	1	1	1	1	1	1	1	1	1	1	1	1	1	1	1	1	-	1	0	1	1	1	1	1	1	1	1	1	-	1	0	1	1	1	1
266	3553904_34:G>T	CTGCAGGCTGTCGAAACTGAAAGCTTATTGAAGCCGATCCTTTCGGCTGAAGAATTTCCAGGTGCATAAT	1	47.057	1	1	1	-	1	1	1	1	1	1	1	1	1	1	1	1	1	-	1	1	1	1	1	1	1	1	-	1	0	1	1	1	1	1	1	1	1	1	1	1	0	1	1	1	1
267	3559705_36:A>C	CTGCAGCAGCAGAATTGGCCACATCAACAACATCTTGAACACGACTCTCTGAGCGGTTTGTAGCAGCGAA	1	47.057	1	1	-	-	1	1	1	1	1	1	1	1	1	1	1	1	1	1	1	1	1	1	1	1	1	1	-	1	0	1	1	1	1	-	1	1	1	1	1	1	0	1	1	1	1
268	3560189_55:A>G	CTGCAGCAAATATGTCACGTGCACTTTCTTGCTTGGACTCCAACTCTGATGTTTCCAATTCAAATAATTC	1	47.057	1	1	1	-	1	1	1	1	1	1	1	1	1	1	1	-	1	1	1	1	1	1	1	1	1	1	1	1	0	1	1	1	1	-	1	1	1	1	1	1	0	1	1	1	1
269	3560612_56:T>A	CTGCAGATAACGACTCTTCTAAACTAGAAAATATCAGACTAGTAGAACATGCCGACATTGTAGAAGTTGA	1	47.057	1	-	1	1	1	1	1	1	1	1	1	1	1	1	1	1	1	1	1	1	1	1	1	1	1	1	1	1	0	1	1	1	1	-	1	1	-	-	1	1	0	1	1	-	1
270	3560907_49:C>A	CTGCAGATTACTTTTCTATTTCTCATTCATTTATCTGTTGACAAATCCAGCAAAATTACAAGAAACAAAA	1	47.057	1	1	1	-	1	1	1	1	1	1	1	1	1	1	1	1	1	1	1	1	1	1	1	1	1	1	-	1	0	1	1	1	-	1	1	1	1	1	1	1	0	1	1	1	1
271	3561856_35:A>G	CTGCAGCTCCTAATCACAGAACCACAAAATGTATCAATAAGTAAATAACTTTAC	1	47.057	1	1	1	-	1	1	1	1	1	1	1	1	-	1	1	1	1	1	1	1	1	1	1	1	1	1	-	1	0	1	1	-	-	1	1	1	1	1	1	1	0	1	1	1	1
272	3562155_48:C>A	CTGCAGTAATTTTTTCACGCAGTAACAGAAAATATCATAAACCTTGGCGCCTCAGTTCAGATTCGCGATG	1	47.057	1	1	1	-	1	1	1	1	1	1	1	1	1	1	1	1	1	1	1	1	1	1	1	1	1	1	-	1	0	1	1	1	1	-	1	1	1	1	1	1	0	1	1	1	1
273	3562341_55:C>G	CTGCAGATGATGTTGGAAGAGTTGTCAACAAACACCATCCACCTTGAGGGTGTGTTCAATGTTGGTGAAT	1	47.057	1	1	1	-	1	1	1	1	1	1	1	1	1	1	1	1	1	1	1	1	1	1	1	1	1	1	1	1	0	1	1	1	1	1	1	1	1	1	1	1	0	1	1	1	1
274	3562422_9:C>T	CTGCAGCACCCTTGGGAATGTGGCGACTCCAATGTCTGCAAACAAAAAAGCAATTCTTATTAC	1	47.057	1	1	-	-	-	1	1	1	1	1	1	1	1	1	1	1	1	1	1	1	1	1	1	1	1	1	1	1	0	1	1	1	-	1	1	1	1	1	1	1	0	1	1	1	1
275	3562546_30:G>A	CTGCAGGAGGTGGAGGGTCATATCTTCCAACGCGAAAGTGCTCAATACCAGTCCAAGCAATCATTACACC	1	47.057	1	1	1	-	1	1	1	1	1	1	1	1	1	1	1	1	1	1	1	1	1	1	1	1	1	1	1	1	0	1	1	1	-	1	1	1	1	1	1	1	0	1	1	1	1
276	3562655_18:A>C	CTGCAGCATATCAACCCTCATATTACGCTGCTTATAATCAGCAATACGCTTATTATCCAGCTGATACTAC	1	47.057	1	1	1	1	1	1	-	1	1	1	1	1	1	-	1	1	1	1	1	1	1	1	1	1	1	1	1	1	0	1	1	1	1	1	1	1	1	1	1	1	0	1	1	1	1
277	3536083	CTGCAGCCATTGCAGTAGACATTGAAGATATACATTCTAGACTAGAAGGAGAAAAAGTTTCTACCAACAT	1	48.373	1	1	0	1	1	1	1	1	1	-	1	1	1	1	1	1	1	1	1	1	1	1	1	1	1	1	-	1	0	1	1	1	1	1	1	-	1	1	1	1	0	1	1	1	1
278	3536700	CTGCAGAGTAGTTTCAGGATAATACACCAGCTCTAAATCGATTTGCATTTCACATTTTAC	1	48.373	1	1	0	1	1	1	-	1	1	1	-	1	1	1	1	-	1	-	1	1	1	1	1	1	1	1	1	1	0	1	1	1	1	-	1	-	-	1	1	1	0	1	1	-	1
279	3538070	CTGCAGAATTCGAAAGAAACATAATTTCAACCCAAACCATTTTACTGCTATAGCATTCTGCATATTAGTT	1	48.373	1	1	0	1	1	1	1	1	1	-	1	-	1	1	-	-	1	1	-	1	1	1	1	1	1	1	-	-	0	1	-	1	1	1	1	1	1	1	1	1	0	1	1	1	-
280	3567151	CTGCAGAGCAAATGGAAACTAAATTATAAAGTTGTAAAGATAATGAAGATCAACATCCATGAATTCAGTC	1	48.373	1	1	0	0	1	1	1	1	1	1	1	1	1	1	1	1	1	1	1	1	1	1	1	1	1	1	-	1	0	1	1	1	1	-	1	1	1	1	1	1	0	1	1	1	1
281	3569756	CTGCAGTATCATGCGCCACTGCCCTTATGCTTGTACATATTATTCCTGATCTATTAC	1	48.373	1	1	0	1	1	1	1	1	1	1	1	1	1	1	1	1	1	-	1	1	1	1	1	1	1	1	1	1	0	1	1	1	1	1	1	1	1	1	1	-	0	1	1	1	1
282	3559676_60:A>T	CTGCAGAAATTCTAACCAACCAAATCTTCCTAAACCCTTTTCCATCATATCATTCAACACTATTTCCTGC	1	48.373	1	1	0	-	1	1	1	1	1	1	1	1	1	1	1	1	1	1	1	1	1	1	1	1	1	1	-	1	0	1	1	1	1	-	1	1	1	1	1	1	0	1	1	1	1
283	3560105_36:G>A	CTGCAGAAGATTCTATAATCACATTTTCAGTAATAATGATATACCATTTGGTTCTATAATAAACATTGTT	1	48.373	1	1	0	1	1	1	1	1	1	1	1	1	1	1	1	1	1	1	1	1	1	1	1	1	1	1	1	1	0	1	1	1	1	-	1	1	1	1	1	1	0	1	1	1	1
284	3560679_40:A>G	CTGCAGTCTGTTGCTATTTTCTTCAGCCAGGTCATGGCTAAAATTGGAGGAAACACTGCTGGTCCAGGTA	1	48.373	1	1	0	1	1	1	1	1	1	1	1	1	1	1	1	1	1	1	-	1	1	1	1	1	1	1	-	1	0	1	1	1	1	-	1	1	1	1	1	1	0	1	1	1	1
285	3562371_48:G>A	CTGCAGATACTTGTCGAGGATCGTATACACAAGCCAAAATTCGAAGCTCGTCTTCCACTTGTTGAGGTTC	1	48.373	1	1	0	-	1	1	1	1	1	1	1	1	1	1	1	1	1	1	1	1	1	1	1	1	1	1	-	1	0	1	1	1	1	1	1	1	1	1	1	1	0	1	1	1	1
286	3562429_64:C>T	CTGCAGGGTAAGTTTCAAAACATGGTTATAAACAATAATGACTTCAGATATGCGGAAATTAGATCCTTTG	1	48.373	1	1	0	-	1	1	-	1	1	1	1	1	1	1	1	-	1	1	1	1	1	1	1	1	1	1	1	1	0	1	1	1	1	1	1	1	1	1	1	1	0	1	1	1	1
287	3562591_22:T>C	CTGCAGTCGCTAGGAGGATGCAATCGATGCCATGTAATCAACCTTTCACTAAATGCCGGGCGAGTGCAAA	1	48.373	1	1	0	-	1	1	1	1	1	1	1	1	1	1	1	1	1	1	1	1	1	1	1	1	1	1	-	1	0	1	1	1	1	-	1	1	1	1	1	1	0	1	1	1	1
288	3563217_38:G>T	CTGCAGACTTTGACTGCGGCACGGTCACAAGTTTTTCTTGTTCAATCGATGTCTTAGAGTTTCCTGCTTT	1	48.373	1	1	0	-	1	1	1	1	1	1	1	1	1	1	1	1	1	1	1	1	1	1	1	1	1	1	-	1	0	1	1	1	1	-	1	1	1	1	1	1	0	1	1	1	1
289	3534642	CTGCAGGAAAAAATCGTAAGACTTCTATTCAAGGAGAATTTGGAAAAGATTAC	1	51.314	1	1	0	1	1	1	1	1	1	1	1	1	1	1	1	1	1	1	1	1	1	1	1	1	1	1	-	1	0	1	1	1	1	0	1	1	1	1	1	1	0	1	1	1	1
290	3535525	CTGCAGGGTTGTGGCATTTCATATACCGCAGTATATACCTGGATCAATATGTCTCTTCAGAATTTTCATC	1	51.314	1	1	0	-	1	1	1	1	1	-	1	1	1	1	-	1	1	1	-	1	1	1	-	1	-	1	-	1	0	-	1	1	1	-	1	-	1	1	-	1	0	-	1	1	1
291	3536678	CTGCAGTTGTCAAATGTAACCGTATATATTCTTGTTTTGAACATGTGTTTTTGTTAC	1	51.314	1	-	0	1	1	1	1	1	1	1	1	1	-	1	1	-	1	1	1	-	1	-	1	1	1	1	-	-	0	1	1	1	-	-	1	1	1	1	1	1	0	1	1	1	1
292	3538715	CTGCAGAGGTTCCATACAGAAAGAAATCTAATGTAGAAGTCAGATCTACTAATTTAC	1	51.314	1	1	0	-	1	1	1	1	1	1	1	1	1	1	1	1	1	1	1	1	1	-	1	1	1	1	-	1	0	1	1	1	1	-	1	-	1	1	-	1	0	-	1	1	1
293	3538773	CTGCAGCATCAGGGATCCTCATAGCAGCCACGAAAAAGAAAAATTAC	1	51.314	1	1	0	1	1	-	1	1	1	1	1	1	1	1	1	1	1	1	1	1	-	1	1	1	1	1	1	1	0	1	1	1	1	-	1	1	-	1	1	1	0	-	1	1	-
294	3568610	CTGCAGCTCACAATACTGTATGACGTATTTTACATGATTCTAAATTGCTGAAGTCTGTCGGATAAAGTAT	1	51.314	1	1	0	-	1	1	1	1	1	1	1	1	1	1	-	1	1	1	1	1	1	1	-	1	1	1	1	1	0	1	-	1	1	-	1	1	1	1	-	1	0	-	1	1	1
295	3568816	CTGCAGAAAGTATGCTGAAGCATGAATGCAAGACCATTTCACAAGGATACCACATGACATACAGGTTATC	1	51.314	1	1	0	-	1	1	1	1	1	1	1	1	1	1	1	1	1	1	1	1	1	1	1	1	1	1	1	1	0	1	1	1	1	0	1	1	1	1	1	1	0	1	1	1	1
296	3569690	CTGCAGGAAAAAATCGTGTATTCAAGGAGAATTTGGAAAAGATTAC	1	51.314	1	1	0	1	1	1	1	1	1	1	1	-	1	-	1	1	1	1	1	1	1	1	1	-	1	1	1	1	0	1	1	1	1	-	1	1	1	1	1	1	0	1	1	1	1
297	3558956_67:T>G	CTGCAGAAGCCAAAGCAGTTGAGTCAACCGAGAGATTCTTTTCGGAGGCGTCGAGCTCGGACTGCCATTC	1	51.314	1	1	0	-	1	1	1	1	1	1	1	1	1	1	1	1	1	1	1	1	1	-	1	1	1	1	1	1	0	1	1	1	1	-	1	1	-	1	1	1	0	1	1	1	1
298	3559344_41:G>C	CTGCAGTGTCTTGACAAGCCAATCTGAATTTCAATAAAATAAGAATAAAATATAAATGACACCCAGGTTT	1	51.314	1	-	0	1	1	1	1	1	1	1	1	1	1	1	1	1	1	1	1	1	1	-	1	-	1	1	-	1	0	1	1	1	1	-	1	1	1	1	1	1	0	1	1	1	1
299	3559568_24:A>G	CTGCAGAAACAGTTATACAAGTGACATGATATGTCAACTGCTGCAAATAATCAATCCTCTAGGAATTAGA	1	51.314	1	1	0	1	-	1	1	1	1	1	1	1	1	1	1	1	1	-	1	1	1	1	1	1	1	1	-	1	0	1	1	1	1	-	1	1	1	1	1	1	0	1	1	1	1
300	3560625_57:G>A	CTGCAGTGCCCAGATTTCTACCTTGTAGATTTTGATAGGACTCCCGGGCCTAGTAACAGTGTGACCTTAC	1	51.314	1	1	0	1	1	1	1	1	1	1	1	1	1	1	1	1	1	-	1	1	1	1	1	1	1	1	-	-	0	1	1	1	1	-	1	1	1	1	1	1	0	1	1	1	1
301	3560948_43:T>A	CTGCAGCTCTGCTGTTAGTTAGAGACTTAGAGGTACTTATTGTATACAAATATATATTAC	1	51.314	1	1	0	-	1	1	1	1	1	1	1	1	1	1	1	1	1	1	1	1	1	-	1	1	1	1	-	1	0	1	1	1	1	-	1	1	1	1	1	1	0	1	1	1	1
302	3561211_44:C>T	CTGCAGTTCAGCAATGTTTATGAGCAACAAATGAGAAATTATTGACTTCCTTCACAAAAAGAAAGAAAAC	1	51.314	1	1	0	-	1	1	1	1	1	1	1	1	1	1	1	1	1	1	1	1	1	1	1	1	1	1	1	1	0	1	1	1	1	-	1	1	1	1	1	1	0	1	1	1	1
303	3561457_44:C>T	CTGCAGATTATTCCCTAATGATCCCATTCCATGAAATCCATCAAGCTCTTGCTGCAAAAAAGTTGATCTA	1	51.314	1	1	-	-	1	1	1	1	1	1	1	1	1	1	1	1	1	1	1	1	1	-	1	1	1	1	-	1	0	1	1	1	1	-	1	1	1	1	1	1	-	1	1	1	1
304	3566956	CTGCAGCTTCCATCTAAACCTCACTACAAGTCCATTTTCCATCCTGGCTAGAAGCAAAATAACCCTCTAT	1	52.743	1	1	0	1	1	1	1	1	1	1	1	1	1	1	1	1	1	1	-	1	1	1	1	1	1	-	-	1	0	1	1	1	1	-	-	1	-	1	1	-	0	1	1	-	1
305	3534756	CTGCAGAAAGTATGCTGAAGCATGAACGCAAGACCATTTCACAAGGATACCACATGACATACAGGTTACA	1	54.258	1	1	0	1	1	1	1	1	1	-	1	1	1	1	1	1	1	1	1	1	1	1	1	1	1	1	-	1	0	1	-	1	1	1	1	1	-	1	1	1	0	1	1	1	1
306	3534923	CTGCAGCTGTAGCATGTGGGGAGGATGGGTTTGACTCATCAATATCCGAAACTTATGGCCATTTTTGTTT	1	54.258	1	1	0	1	1	1	-	1	1	1	1	1	1	1	1	-	1	1	1	1	1	-	1	1	1	1	1	1	0	1	1	1	1	-	1	1	1	1	1	1	0	1	1	1	1
307	3540900	CTGCAGCCCCTTTGCACCTCACCATTTGCACAAAAGTGGTAAATTAGCAAAACTCCTCATTTAC	1	54.258	1	1	0	-	1	1	1	1	1	-	1	1	1	1	1	1	1	1	1	-	1	1	1	1	1	1	1	1	0	1	1	1	1	1	1	-	1	1	1	1	-	-	1	-	-
308	3535208	CTGCAGCAATCGCCTTCACAAATCCAACCAAATCCCCCCTACCTTTAC	1	55.982	1	1	1	1	1	1	1	1	1	1	1	1	1	-	1	1	1	1	-	1	1	-	1	1	1	-	1	1	0	1	-	-	1	1	1	1	1	1	-	1	0	1	1	1	1
309	3567744	CTGCAGGATTCATATTTCAGATTGGTGTCTGACATGCTAAATGTCAGATACCATTAC	1	55.982	1	1	1	-	1	1	1	1	1	1	1	1	1	-	-	1	-	1	1	-	1	-	-	1	1	1	1	1	0	1	1	1	1	-	1	1	1	1	1	1	0	1	1	1	1
310	3568894	CTGCAGTTTACAAGACAGGAGCTGTATGCGCCGCCTTCCTTGCCAACACCGGTACAACCGATTCAACGGT	1	55.982	1	-	1	1	1	1	1	1	1	1	-	1	1	1	1	1	1	1	1	1	1	-	1	1	1	1	1	1	0	1	1	1	1	1	1	1	1	1	1	1	0	1	1	1	1
311	3569337	CTGCAGCAGCAAATGTGAAGCCACTTGCAAGTGTAAGTTCACATCTATCTATATTCAGATATATATAGTA	1	55.982	-	1	1	1	1	1	1	1	1	1	1	1	1	1	1	1	1	1	1	1	1	-	1	1	-	1	1	1	0	-	-	1	-	1	1	1	1	1	1	1	0	-	1	1	1
312	3534653	CTGCAGGGAATTTTGGGCGACGCATCCATCGATTTTCTGGTGCAGAAAAAAGTGGTGACATATTGGAATT	1	58.923	1	1	0	-	1	1	1	1	1	1	1	1	1	1	1	1	1	1	1	1	1	0	1	1	1	1	1	1	0	1	1	1	1	-	1	1	1	1	1	1	0	1	1	1	1
313	3569244	CTGCAGCTGAGATTGAACCATTCACTTCGCTGAATATTTAC	1	58.923	1	1	0	-	1	1	1	1	1	1	1	1	1	1	1	1	1	1	1	1	1	0	1	1	1	1	-	1	0	1	1	1	1	-	1	1	1	1	1	1	0	1	1	1	1
314	3569270	CTGCAGTTAGTAGGAAGCGAAATTTGACAGTTATGTTAGGACATTTGTGAGCTTGTTGGTAGTAACCTGT	1	58.923	1	1	0	-	1	1	1	1	1	1	1	1	1	1	1	1	1	1	1	1	1	0	1	1	1	1	1	1	0	1	1	1	1	0	1	1	1	1	1	1	0	1	1	1	1
315	3560167_55:T>G	CTGCAGGACAATATTTCTGTTTCTGCTTCATTAGGGACTGCTGATATAAAGGTTCCTAATGATAACAATG	1	58.923	1	1	0	1	1	1	1	1	1	1	1	1	1	1	1	1	1	1	1	1	1	0	1	1	1	1	1	1	0	1	1	1	1	0	1	1	1	1	1	1	0	1	1	1	1
316	3536181	CTGCAGCAATAAGACTTGTGAACTTCTTCCCATCTCTATATCTATTAC	1	61.555	1	1	0	1	1	1	1	1	1	-	1	-	1	1	1	1	1	1	1	1	1	1	1	1	1	1	1	1	0	1	1	1	1	-	1	1	1	1	1	1	0	1	1	1	1
317	3536683	CTGCAGGAATTGAACGGGCTGGGGAATTCCAAGTTTTTGCAGAACGTCATAGCTGATAAAAGAATTCTAA	1	61.555	1	1	0	-	1	1	1	1	1	1	1	1	1	1	1	1	1	1	1	-	-	1	1	1	1	1	-	1	0	-	1	1	1	-	1	-	1	1	1	-	0	1	1	1	1
318	3537243	CTGCAGTAGATAAATATACACAATTTTTATTCTTGTTAC	1	61.555	1	1	0	1	1	1	1	1	1	1	1	1	1	1	1	1	1	1	1	1	1	-	1	1	1	1	1	1	0	1	1	1	1	0	1	1	1	1	1	1	0	1	1	1	1
319	3537537	CTGCAGAGTAAATAATTAGAGATGTAACAATGTAGTATAGAGAGTGACACATAGGAATTTCAACGACGTG	1	61.555	1	1	0	-	1	1	1	1	1	1	1	1	1	1	1	1	1	1	1	1	1	-	1	1	1	1	1	1	0	1	1	1	1	0	1	1	1	1	1	1	0	1	1	1	1
320	3537782	CTGCAGCGACCACAACTTATATCGCACTAACCGCAATAACTGCAACAATTTAC	1	61.555	1	1	0	-	1	1	1	1	1	1	1	1	1	1	1	1	1	1	1	1	1	-	1	1	1	1	-	1	0	1	1	1	1	0	1	1	1	1	1	1	0	1	1	1	1
321	3538889	CTGCAGTCATTTTATATTATCACTTTTTTTTGGAGTTCCTACTATTGGAATGGTTAGTTGGTGACCATGG	1	61.555	1	1	0	1	1	1	1	1	1	1	1	1	1	1	1	1	1	1	-	1	1	1	1	1	1	1	1	1	0	1	1	1	1	-	1	1	1	1	1	1	0	1	1	1	1
322	3540321	CTGCAGTTGTAGTTATAACAGTAAAAAATCCAGTACACGCTAAACACAGTAAATACAAAATTAC	1	61.555	1	1	0	1	1	1	1	1	1	-	1	1	1	1	1	1	-	1	1	1	-	-	1	1	1	1	1	1	0	1	1	1	1	-	1	1	1	1	1	1	0	1	1	1	-
323	3541418	CTGCAGCGACCACAACTTATATCGCACTAACCGCAATAACTGCAACTAACTGCAACAATTTAC	1	61.555	1	1	0	1	1	1	-	1	1	1	1	1	1	-	1	1	1	1	1	1	1	-	1	1	1	1	1	1	0	1	1	1	1	-	1	-	-	1	1	1	0	1	1	1	1
324	3567295	CTGCAGAAGTACAGTACATTGATGCAGGAAGCATGTGCACTCAATTGCTATGGATGAAACAAATGTTGAA	1	61.555	1	1	0	1	1	1	1	1	-	1	1	1	1	1	1	1	1	1	1	1	1	0	1	1	1	1	1	1	0	1	1	1	1	-	1	1	1	1	1	1	0	1	1	1	1
325	3559424_8:A>C	CTGCAGGAAAATAGAATGCTGATAAGTAAAAGTTTTCAAAACTACAAAAACGTAAGTAAATGCAGAATAG	1	61.555	1	1	0	-	1	1	1	1	1	1	1	1	1	1	1	1	1	1	1	1	1	-	1	1	1	1	1	1	0	1	1	1	1	-	1	1	1	1	1	1	0	1	1	1	1
326	3560881_52:C>A	CTGCAGAAAAGTTCAAAACCTCACTCTCAATTTCCCAAAAGAGAGAGAAAAAACACATAGTGAAAAAGGA	1	61.555	1	1	0	-	1	1	1	1	1	1	1	1	1	1	1	1	1	-	1	1	1	-	1	1	1	1	1	1	0	1	1	1	1	-	1	1	1	1	1	1	0	1	1	1	1
327	3562472_35:C>G	CTGCAGTTTTCTTTAGAGTTTTCAAATTCAAAGTATCTATTCCAATTTTATTAC	1	61.555	1	1	0	-	1	1	1	1	1	1	1	1	1	1	1	1	1	1	1	1	1	-	1	1	1	1	-	1	0	1	1	1	1	-	1	1	1	1	1	1	0	1	1	1	1
328	3569763	CTGCAGGTTTCAAATAGATCAAACATTATCATATGTAGGACGACACAGACACAGATACCTAGACACTGAT	1	67.437	1	1	0	1	1	1	1	1	1	1	1	1	1	1	-	1	1	0	1	-	1	1	1	-	1	1	-	1	0	1	1	1	1	-	1	1	0	-	0	1	0	1	0	1	1
329	3559452_67:T>C	CTGCAGGCTGCTTTCAATGTAGATGCTGAAACTGAGAAACTCTTCCGTTCTAAGAGGACTGGTGATGCTG	1	67.437	1	1	0	-	1	1	1	1	1	1	1	1	1	-	1	1	1	0	1	1	1	-	1	1	1	1	-	1	0	1	1	1	1	-	1	1	0	1	0	1	0	1	0	1	1
330	3534680	CTGCAGAGTCTTCAAGACTTGCAAGATACAACAAGAAGCCAACAATTACATCAAGGGAAATTCAGACCGC	1	68.975	1	1	0	1	1	1	1	1	1	1	1	0	0	1	1	1	1	0	1	1	1	-	1	1	1	1	-	1	0	1	1	1	1	0	1	1	0	1	0	1	0	1	0	1	1
331	3534855	CTGCAGAAAGCAAAAGAAAGGCAACTGGCCAGTGCACACCTAAAATCGAAGGCACCAGAGCTGGTCACAC	1	68.975	1	1	0	1	1	1	1	1	1	-	1	0	0	1	1	1	1	0	-	1	-	-	1	1	1	1	1	1	0	-	1	1	1	-	1	1	0	1	0	1	0	1	0	1	1
332	3534949	CTGCAGATTGCTGAATGTAGTGTTATGCATGTGGGTTCTGTGCCCTTTTATATGAAGCAGCCAATTTAGT	1	68.975	1	1	0	1	1	1	1	1	1	-	1	0	0	1	1	1	1	0	1	1	1	1	1	1	1	1	1	1	0	-	1	1	1	-	1	1	0	1	0	1	0	1	0	1	1
333	3535649	CTGCAGATATAGACAATTTGATTGATTGAACTGTGAGAACAAAGCTTGTATGTGTTTCTTCATATTCCGA	1	68.975	-	1	0	1	1	1	1	1	1	-	1	0	0	1	1	1	-	0	1	1	1	-	1	1	1	1	1	1	0	1	1	1	1	1	1	1	0	1	0	1	0	-	0	1	1
334	3535670	CTGCAGAACGGAAAAGAAGAACTTGATTTGTCTACAAATCCTTGACAACAAAATCACAAGCAAAACTCAA	1	68.975	1	1	0	1	-	1	1	-	1	-	1	0	0	1	1	1	1	0	1	1	1	-	1	1	1	1	1	1	0	1	1	1	1	-	1	1	0	1	0	1	0	1	0	1	1
335	3536758	CTGCAGAGATGTACTCTTCCTTTCTTCTTCCTTGAAGGAAAATACAGACACACCTCTCCCATTGGTAAGG	1	68.975	1	1	-	1	1	1	1	1	1	1	1	0	0	1	1	1	1	0	1	1	1	-	1	1	1	-	1	1	0	1	1	1	1	0	1	1	0	1	0	1	-	1	-	1	1
336	3536976	CTGCAGCTATAGAGCGGCTCTAATTCGTTCATTATAAATTACCAAAATTAC	1	68.975	1	1	0	1	1	-	1	1	1	1	1	0	0	1	-	1	1	0	1	1	1	1	-	1	-	1	1	1	0	-	1	1	1	1	1	1	0	1	0	1	0	1	0	1	1
337	3537210	CTGCAGACTAATACTATAATACCATGCACAACAAACTCAATTTTGAAGAAGGAAATATAGGGAGTTGAGT	1	68.975	1	1	0	-	1	1	1	1	1	1	1	0	0	1	1	1	1	0	1	1	1	-	1	1	1	1	1	1	0	1	1	-	1	-	1	1	0	1	0	1	0	1	0	-	1
338	3537258	CTGCAGCATTTATTTGGATATATGCAAGGCCACAGGTGGGAGCTATTAC	1	68.975	1	1	0	1	1	-	-	1	1	1	1	0	0	1	1	1	1	0	1	1	1	1	1	-	1	-	-	1	0	1	1	1	1	-	1	-	0	1	0	1	0	1	0	1	1
339	3537471	CTGCAGAGAAAGCCAAAAGTGTAAGCTTTTTTTATCATGTCATATTTTTTGGAATTGGTGAGAACTACTA	1	68.975	1	1	0	1	1	1	1	1	1	1	1	0	0	1	-	1	1	0	1	1	1	-	1	1	1	1	1	1	0	1	1	1	1	-	1	1	0	1	0	1	0	1	0	1	1
340	3537516	CTGCAGGCGAATATGGGATATTTGAATGTAGAGGATTCAAATCCGGTGTACTCATGAATTGAATTATTTA	1	68.975	1	1	0	1	1	1	1	1	1	1	1	0	0	1	1	-	1	0	1	1	1	-	1	1	1	-	-	1	0	1	1	1	-	-	1	1	0	1	0	1	0	1	0	1	1
341	3537909	CTGCAGTAAGTTCAATAATCAATTTTACTTGACTGTATTATTGCAACCTACATTCTTTCGTTTCGTAGAT	1	68.975	1	1	0	-	1	1	-	1	1	-	1	0	0	1	1	1	1	0	1	-	1	1	1	1	1	1	1	1	0	1	1	1	1	-	1	1	0	1	0	1	0	1	0	1	1
342	3538211	CTGCAGTTTCACAAACTTTCCTTTGACAAGACTTGTAATTTGGTAAGGACACTGTCCCTTCTTCAGCTGT	1	68.975	1	1	0	1	1	1	1	1	1	1	1	0	0	-	1	1	1	0	1	1	1	-	-	1	1	-	1	1	0	1	1	1	1	-	1	1	0	1	0	1	0	1	0	1	1
343	3539319	CTGCAGAGAACATTGTTATGCACTATCAAAATGAGATATCAATTTTTTTTGTTCTTATACTTATTTACAG	1	68.975	1	1	0	1	1	1	-	1	1	-	1	0	0	1	1	1	1	0	1	1	1	1	1	1	1	-	1	1	0	-	1	1	1	-	1	1	0	1	0	1	0	1	0	1	1
344	3539363	CTGCAGTTAGTGTAATCCCAAGGTTATTTTAGTCATTGACACCTTTAC	1	68.975	1	1	0	1	1	1	-	1	1	1	1	0	0	1	-	1	1	0	-	1	1	-	1	1	1	-	1	1	0	1	1	1	1	-	1	1	0	1	0	1	0	1	0	1	1
345	3539511	CTGCAGGGACATCACTTCAGGCGAGAATCGGTAAAGCTCTTCTAAAAACGTGCTACCAAAACCAAACATT	1	68.975	1	1	-	1	1	1	1	1	1	1	1	0	0	1	1	1	1	0	1	1	1	0	1	1	1	0	1	1	0	1	1	1	1	0	1	1	0	1	0	1	0	1	-	1	1
346	3539711	CTGCAGCTATACTTGCTCTGGCTATGGTCTTTTGTGCAGAAAGTCCACATTGGTTATACAAGGTTTAGTT	1	68.975	1	1	0	1	-	1	1	1	1	1	1	0	0	1	1	1	1	0	1	1	1	1	1	1	-	1	-	1	0	1	1	1	1	0	1	1	0	1	0	-	0	1	0	-	1
347	3540174	CTGCAGCAGCCTCTGGGTTGCTTGGCCATGCTGAATTACATTTTCAAATGCCACCATCTATTGCAATTGC	1	68.975	1	1	0	1	1	1	1	1	1	1	1	0	0	1	1	1	1	0	1	1	1	-	1	1	1	-	1	1	-	1	1	1	1	0	1	1	0	1	0	1	0	1	0	1	1
348	3540876	CTGCAGACATGCATCGATAAATTTCTGTAACAAGGTAAAAAAAAACTAAATTAC	1	68.975	1	1	0	1	1	1	1	1	1	1	1	0	0	1	1	1	1	0	1	1	1	1	1	1	1	1	1	1	0	1	1	1	1	-	1	1	0	1	0	1	0	1	0	1	-
349	3563588	CTGCAGTACCCTATGAAAAAGAAGTTTCTTTTATAAACTATAGCAGGACAAAAAGAAATTATCAGAATGA	1	68.975	1	1	0	-	1	1	-	1	1	1	1	0	0	1	1	1	1	0	1	1	1	1	1	1	1	1	1	1	0	1	1	1	1	-	1	1	0	1	0	1	0	1	0	1	1
350	3564689	CTGCAGCCACAATCTACAAGTCACAACCCAAAAAGAGTTAC	1	68.975	1	1	-	1	1	1	1	1	1	1	1	-	0	1	1	1	1	0	1	1	1	1	1	1	1	1	1	1	-	1	1	1	1	1	1	1	0	1	0	1	0	1	0	1	1
351	3567211	CTGCAGTTAGACTTGTTCTTCCTGGAGAATTGGCCAAGCATGCCGTCTCTGAAGGAACAAAAGCCGTGAC	1	68.975	1	1	0	1	1	1	1	1	1	1	1	0	0	1	1	1	1	-	1	1	1	1	1	1	1	1	1	1	0	1	1	1	1	0	1	1	-	1	0	1	0	1	0	1	1
352	3568743	CTGCAGATAAATTTTTGATTTTTTTTTATAAACTTTTTAC	1	68.975	1	1	0	1	-	1	1	1	-	-	1	0	0	1	1	1	1	0	1	1	-	1	-	1	1	1	1	1	0	1	1	1	1	-	-	1	0	1	0	1	0	1	0	-	1
353	3569107	CTGCAGCATTACATCACAAAATTGTTAGTTATATTATATCACTTGTAATCTAGTGTTAC	1	68.975	1	1	0	1	1	1	1	1	1	1	1	0	0	1	1	1	1	0	1	1	1	-	-	1	1	1	1	1	0	-	1	1	1	-	1	-	0	1	0	1	0	1	0	1	1
354	3569111	CTGCAGTTTTTCAGCAATATAATCGGCAAGTTCCTTCAAAGGGAGCATACTGTACTGAATGATCTTTACA	1	68.975	1	-	0	-	1	1	1	1	1	1	1	0	0	1	1	1	1	0	1	1	1	1	1	1	1	-	1	1	0	1	1	1	1	-	1	1	0	1	0	1	0	1	0	1	1
355	3569837	CTGCAGTTGTAAGCTCAACATGTACAAACCCATTTAC	1	68.975	1	1	0	1	1	1	1	1	1	1	1	0	0	1	1	1	-	0	1	-	1	-	1	1	1	1	1	1	0	1	1	1	1	-	-	1	0	1	0	1	0	1	0	1	1
356	3569876	CTGCAGGATATTGCACATTGTTGGACATGATTATTTCCGCTATCAAACTTGTAAGGTGAAGTTGGTTATA	1	68.975	1	1	0	1	1	1	1	1	1	1	1	0	0	1	1	1	1	0	1	1	1	1	1	1	1	1	1	1	0	1	1	1	1	1	1	1	0	1	0	1	-	1	0	1	1
357	3534884_38:C>T	CTGCAGCGCTGGAGGCGAACGAGACTTGCCAGGCGTGAACTTATCAGCTGCTCCAGAAACATTTTTGTTT	1	68.975	1	1	0	1	1	1	1	1	1	1	1	0	0	1	1	1	1	-	1	1	1	-	1	1	1	-	-	1	0	1	1	1	1	-	1	1	0	1	0	1	0	1	0	1	1
358	3559109_29:A>G	CTGCAGGTCCACGCAACGCACTGTCACGCCAAATTCGCCTCTCCCAAGCTCTTTTCCCAGCTCGTATTTA	1	68.975	1	1	-	1	1	1	1	1	1	1	1	0	0	1	1	1	1	0	1	1	1	-	1	1	1	-	1	1	0	1	1	1	-	-	1	1	0	1	0	1	0	1	0	1	1
359	3559222_24:A>G	CTGCAGCTATTTGTTGCACAATCCTACTTTTCCAAATGCATCATGTCTCAGAGGAGCAACTACCTATACA	1	68.975	1	1	0	1	-	-	1	1	1	1	1	0	0	1	1	1	1	0	1	1	1	-	1	1	1	-	1	1	0	1	1	1	-	-	1	1	0	1	-	1	0	1	0	1	1
360	3559634_52:G>C	CTGCAGGCTCAAAATTTATATTTCATTCTGATGAGCTCCATAATTATTGTATTGCTTCTTTATTGTGGCC	1	68.975	1	1	0	1	1	1	1	1	1	1	1	0	0	1	1	1	1	0	1	1	1	-	-	1	1	-	1	1	0	1	1	1	1	0	1	1	0	1	0	1	0	1	0	1	1
361	3559844_34:A>G	CTGCAGACATTTTGGAGTGTGGTGAGAGTTCAACGAGAGGGAGGGAGAGGAAGAGGAAGAATCTGAGACT	1	68.975	1	1	0	1	1	1	1	1	1	1	1	0	0	1	1	1	-	0	1	1	1	-	1	1	1	1	-	1	0	1	1	1	1	-	1	1	0	1	0	1	0	1	0	1	1
362	3560483_58:C>G	CTGCAGCAATAGCAGAACCAATCAATGGGCCGGCCCAATAGACCCAATGATTAGCCCAACTCCAGCTAAC	1	68.975	1	1	0	-	1	1	1	1	1	1	1	0	0	1	1	-	1	0	-	-	1	-	-	1	1	1	1	1	0	1	1	1	1	1	1	-	0	1	0	-	0	1	0	1	1
363	3560534_54:A>G	CTGCAGACTTACCAGAAGAGTTTGATGGCAGAGAAAAGCAGTGATGGAGGTCACTAAGATAAGCATTTTC	1	68.975	1	1	0	1	1	1	1	1	1	1	1	0	0	1	1	1	1	0	1	1	1	-	1	1	1	-	-	1	0	1	1	1	1	-	1	1	0	1	0	1	0	1	0	1	1
364	3560629_60:T>G	CTGCAGCATGGGCCCTGGCTTGTGCTTGAAGCTGTTGACATGTTGCATACATTCTCAGACTTGTAGCCAT	1	68.975	1	1	0	1	1	1	1	1	1	1	1	0	0	1	1	1	1	0	1	1	1	-	1	1	1	-	1	1	0	1	1	1	1	-	1	1	0	1	0	1	0	1	0	1	1
365	3561461_59:A>T	CTGCAGTTTCCATTTAGACACTGAAATGGATATGTGGATATGGATTATGGTTCAAGTGGAATTTGGATTG	1	68.975	1	1	0	1	1	1	1	1	1	1	1	0	0	1	1	1	1	0	1	1	1	-	1	1	1	-	-	1	0	1	1	1	1	-	1	1	0	1	0	1	0	1	0	1	1
366	3561618_42:T>A	CTGCAGGAAAAATAAAATAAATCAATAATGCTTCATAAACATCTGTACATCTAAAATAAATTTTGTTTAT	1	68.975	1	1	0	1	1	1	1	1	1	1	1	0	0	1	1	1	1	0	1	1	1	0	1	1	1	1	1	1	0	1	1	1	1	-	1	1	0	1	0	1	0	1	0	1	1
367	3561845_65:C>A	CTGCAGCGAAGCCTGTACGAACATTGAACAGAAAACAAACACATAAATTGAGCAAACAAAGATCACCGTT	1	68.975	1	1	0	-	1	1	1	1	1	1	1	0	0	-	-	1	-	0	1	1	1	-	1	1	1	-	-	1	0	1	1	1	1	-	1	1	0	1	0	1	0	1	0	1	1
368	3561882_27:G>T	CTGCAGTATTGTTTAGTTGTTTGAACTTGAGATTTTCAGTTTAC	1	68.975	1	1	0	1	1	1	1	1	1	1	1	0	0	1	1	1	1	0	1	1	1	-	1	1	1	-	1	1	0	1	1	1	1	-	1	1	0	1	0	1	0	1	0	1	1
369	3562243_38:G>A	CTGCAGTAATTTCATAGCTACGAGAAATGTATATATAACGAGACAACAACTATGGCAACAACTACACTGA	1	68.975	1	1	0	-	1	1	1	1	1	1	1	0	0	1	1	-	1	0	1	1	1	-	1	1	1	-	1	1	-	1	1	1	1	-	1	1	0	1	0	1	0	1	0	1	1
370	3562292_27:A>G	CTGCAGCCAGCTCCACTGACTTGTGCCGATATGGCATCATTGCCTCGTGACGCCGCTTGGTTAC	1	68.975	1	1	0	1	1	1	1	1	1	1	1	0	0	1	1	1	1	0	1	1	1	0	1	1	1	-	1	1	0	1	1	1	1	0	1	1	0	1	0	1	0	1	0	1	1
371	3562558_21:A>G	CTGCAGAGAGAAAAACTAGCATAGAAGATACAAGCCATGTTAC	1	68.975	1	1	0	1	1	1	1	1	1	1	1	0	0	1	1	1	1	0	1	1	1	-	1	1	-	-	1	1	0	1	1	1	1	-	1	1	0	1	0	1	0	-	0	1	1
372	3562711_63:C>T	CTGCAGATCCTACGGCGGCTACACCAACTGTCTGGATGACTGTAGCATATTACCTCAGTCCAAACTCTCC	1	68.975	1	1	0	1	1	1	1	1	1	1	1	0	-	-	1	1	1	0	-	1	1	0	1	-	1	-	1	1	0	1	1	1	1	-	1	1	0	1	0	-	0	-	0	1	1
373	3534814	CTGCAGAATAAACAACAGCAACATGGACACAAAGCTACGGCTACACAGGCAGTACAAACTCCAAGCCATA	1	70.326	1	1	0	1	1	1	1	1	1	-	1	0	0	1	1	1	1	0	1	1	1	1	-	1	1	1	1	1	0	1	1	1	1	-	1	1	0	1	0	1	0	1	0	1	1
374	3569400	CTGCAGCACCAAAGCCAAATCAGCAACCTTCAGGTTATAGAACCACCAAGCCATGACCAAAACTGAAACA	1	70.326	1	1	0	1	-	1	1	1	1	1	1	0	0	1	1	1	1	0	1	1	1	0	1	1	1	-	1	1	0	1	1	1	1	-	1	1	0	1	0	1	0	1	0	1	1
375	3569519	CTGCAGCCTCTTCTTCAGTGCCTGTCATAACAGAAAAAATGTATGACTTTTAC	1	70.326	1	1	0	1	1	1	1	1	1	-	1	0	0	1	1	1	1	0	1	1	1	-	1	1	-	-	1	1	0	1	1	1	1	-	1	1	0	1	0	1	0	1	0	1	1
376	3557328_6:A>G	CTGCAGAATCTTCGAGACTTGCAAGATACAACAAGAAGCCAACGATCACTTCCAGGGAAATTCAGACCGC	1	70.326	1	1	0	1	1	1	1	1	1	1	1	0	0	1	1	1	1	0	1	1	1	-	1	1	1	1	1	1	0	1	1	1	1	-	1	1	0	1	0	1	0	1	0	1	1
377	3534822	CTGCAGCATACCAAATGTTCGATCAAACAGAAGACAGTTTTTATAATATCTAAGCGGCCATAGCTTTATT	1	71.677	1	1	0	1	1	1	1	1	1	1	1	0	0	1	1	1	1	0	1	1	1	-	1	1	1	-	-	1	0	1	1	1	1	0	1	1	0	1	0	1	0	1	0	1	1
378	3535103	CTGCAGAAAAACTTCACTGAATTAGTTTAGATAAAATAATCGAAAATCAATTTAC	1	71.677	1	1	0	1	1	1	1	1	1	1	1	0	0	1	1	1	1	0	1	1	1	-	1	1	1	-	-	1	0	1	1	1	1	0	1	1	0	1	0	1	0	1	0	1	1
379	3535114	CTGCAGCAAGGTATGCATAAAACATCACACCAGAATCAAATTCATAAAGAAATAATAAATCAAATAAAAA	1	71.677	1	1	0	1	1	1	1	1	1	1	1	0	0	1	1	1	1	-	1	1	1	0	1	1	1	0	-	1	0	1	1	1	1	0	1	1	0	1	0	1	0	1	0	1	1
380	3535390	CTGCAGAGATTTCTGTTTTTTCACTTACATTCTTGTTTTTGTCAAGCCAGGCTACCTCATATCAGTATTT	1	71.677	1	1	0	1	1	1	1	1	1	1	1	0	0	1	1	1	1	-	1	1	1	-	1	1	1	-	1	1	0	1	1	1	1	0	1	1	0	1	0	1	0	1	0	1	1
381	3535675	CTGCAGAGAAAGCCAAAAGTGTAAGCTTTTTTATCATGTCATATTTGTGGAATTGGTGAGAACTACTATT	1	71.677	1	1	0	1	1	1	1	1	1	1	1	0	0	1	1	1	1	0	1	1	1	0	1	1	1	1	-	1	0	1	1	1	1	0	1	1	0	1	0	1	0	1	0	1	1
382	3536461	CTGCAGATAAATTTTTGATTTTTTTTTTATAAACTTTTTAC	1	71.677	1	1	0	1	-	1	1	1	1	1	1	0	0	1	1	1	1	0	1	1	1	-	-	1	1	1	1	1	0	1	1	1	1	-	1	1	0	1	0	1	0	1	0	-	1
383	3537026	CTGCAGCTCCAGATTATGCTCCAAATACTGCTTCTGGGTCTCAAGCTGGAGTCGCATTAC	1	71.677	-	1	0	1	1	1	1	1	1	1	1	0	0	1	1	1	1	0	1	1	1	0	1	1	1	-	-	1	0	1	1	1	1	0	1	1	0	1	0	1	0	1	0	1	1
384	3537383	CTGCAGCCTCTTCTTCAGTGCCTGTCATAACAGAAATATGTATCATTTTTGCCTCAAATTATTATCATGT	1	71.677	1	1	0	1	1	1	1	1	1	1	1	0	0	1	1	1	1	0	1	1	1	-	1	1	1	-	-	1	0	1	1	1	1	0	1	1	-	1	0	1	0	1	0	1	1
385	3537993	CTGCAGTCAGACTAGTTCTTCCCGGAGAATTGGCGAAGCATGCTGTCTCCGAGGGCACAAAAGCTGTAAC	1	71.677	1	1	0	1	1	1	1	1	1	1	1	0	0	1	1	1	1	0	1	1	1	1	1	1	1	1	1	1	0	1	1	1	1	-	1	1	0	1	0	1	0	1	0	1	1
386	3538242	CTGCAGTTCCAATCCCACAATAAAATTGGTATTGATTTTGTTTAC	1	71.677	1	1	0	1	1	1	1	1	1	1	1	0	0	1	1	-	1	0	1	1	1	-	1	1	-	1	1	1	0	1	1	1	1	-	1	1	0	1	0	1	0	1	0	1	1
387	3538572	CTGCAGGACCGTGGCTAATGTTTCGTTGCTTAC	1	71.677	1	1	0	1	1	1	1	1	1	1	1	0	0	1	1	1	1	0	1	1	1	1	1	1	1	1	1	1	0	1	1	1	1	-	1	1	0	1	0	1	0	1	0	1	1
388	3538824	CTGCAGGATGTATATTTATAAGTTTGTGTGAAGGAATGTTACAGAATCTTCTCATATTAC	1	71.677	1	1	0	1	1	1	1	1	1	1	1	0	0	1	1	1	1	0	1	1	1	1	1	1	1	1	1	1	0	1	1	1	1	-	1	1	0	1	0	1	0	-	0	1	1
389	3539366	CTGCAGCCTCTTCTTCAGTGCCTGTCATAACAGAAAAATGTATCATTTTTACCACAAATTATTATCATGT	1	71.677	1	1	0	1	1	1	1	1	1	-	1	0	0	1	1	1	-	0	1	1	1	-	1	1	1	-	-	1	0	1	1	1	1	-	1	1	0	1	0	1	0	-	0	1	1
390	3539398	CTGCAGCTTATTCATGAGTAATTATATTTTAGATTTTTTTAC	1	71.677	1	1	0	1	1	1	1	1	1	1	1	0	0	-	1	-	1	0	1	1	-	1	-	1	1	1	1	1	0	1	1	1	1	-	1	1	0	1	0	1	0	1	0	1	-
391	3539643	CTGCAGGGGCAAGCGCTTTTGGCCTTACAAAACTTTTTTATTGCCGTGGTCTATTCAATATGCGACTCTA	1	71.677	1	1	0	1	1	1	1	1	1	1	1	0	0	-	1	-	1	0	1	1	1	-	1	1	1	1	1	1	0	1	1	1	1	-	1	1	0	1	0	1	0	1	0	1	1
392	3539804	CTGCAGCATCGAAGACGCATACTTATCTTTGTCTCAATTTGATGAAGTTGTTTTTGCATTTGAGAAGCAG	1	71.677	1	1	0	1	1	1	1	1	1	1	1	0	0	1	1	1	1	0	1	1	1	-	1	1	1	1	1	1	0	1	1	1	1	-	1	1	0	1	0	1	0	1	0	1	1
393	3539859	CTGCAGGGACATCACTTCAGGCGAGAATCGGTAAAGTTCTTCTAAAAACGTGCTACCGAAACCAAACATT	1	71.677	1	1	0	1	1	1	1	1	1	-	1	0	0	1	1	1	1	0	1	1	1	-	1	1	1	1	1	1	0	-	1	1	1	-	1	-	0	1	0	1	0	-	0	1	1
394	3539910	CTGCAGGTTCTAGTAGAACTCATAATGATCATGATTCTGAAGACTCAGAGTTCGTGGATGCCACTCTTAT	1	71.677	1	1	0	1	1	1	-	1	1	1	1	0	0	1	-	1	-	0	1	1	1	1	1	1	1	-	1	1	0	1	1	1	1	1	1	1	0	1	0	1	0	1	0	1	1
395	3540194	CTGCAGAACGGAAAAGAAGAACTTGATTTGTCTACAAATCCTTGACAACAAAATCACAAGCAAAAACTCA	1	71.677	1	1	0	1	1	1	1	1	1	1	1	0	0	1	1	1	1	0	1	1	1	0	1	1	1	1	1	1	0	1	1	1	1	-	1	1	0	1	0	1	0	1	0	1	1
396	3540239	CTGCAGTTTGTATAAAGAGATAACAGTGTCAGCATAGAGCATAGCATAGAAAACTTCAAGATCATAATTA	1	71.677	1	1	0	1	1	1	1	1	1	1	1	0	0	1	1	1	1	0	1	1	1	-	1	1	1	1	-	1	0	1	1	1	1	0	1	1	0	1	0	1	0	1	0	1	1
397	3540253	CTGCAGTAAGTTCAATAATCAATTTTACTTACTTGACTGTTTTATTGCAACCTACATTCTTTGGTTTCAT	1	71.677	1	1	0	1	1	1	1	1	1	1	1	0	0	1	1	1	1	0	1	1	1	0	1	1	1	-	-	1	0	1	1	1	1	0	1	1	0	1	0	1	0	1	0	1	1
398	3540459	CTGCAGCGACCACCGTTCAAATCAGCAAACCAACCACATATTCATGAATAACTTTTAC	1	71.677	1	1	0	1	1	1	1	1	1	1	1	0	-	1	1	1	1	0	1	1	1	1	1	1	1	1	1	1	0	1	1	1	1	1	1	1	0	1	0	1	0	1	0	1	1
399	3540713	CTGCAGCATCCTCAATATCCAGATTGGCTAGATGAAGAATAGGTTCATGAGAAACCTCCTTAC	1	71.677	1	1	0	-	-	1	1	1	1	1	1	0	0	1	1	1	1	0	1	1	1	-	-	1	1	1	-	1	0	1	1	-	1	1	1	1	0	1	0	1	0	-	0	1	1
400	3540957	CTGCAGTACCCTATGAAAAAGAAGTTCTTTTATAAACTATTGCAGGACAAAAAGAAATTATCAGAATGAC	1	71.677	1	1	-	1	1	1	1	1	1	1	1	0	0	1	1	1	1	0	1	1	1	0	1	1	1	1	1	1	0	1	1	1	1	-	1	1	0	1	0	1	0	1	0	1	1
401	3541139	CTGCAGGTTTCTTCTCCGCGGGCTTCTTCTCTCCCTTTGGCGCCATTGAAGAAATTGTTAC	1	71.677	1	1	0	-	1	1	1	1	1	1	1	0	0	-	1	1	1	0	1	1	-	-	1	1	-	1	1	1	0	1	1	1	1	-	1	1	0	1	0	1	0	1	0	1	1
402	3541386	CTGCAGTTAGACTTGTTCTTCCTGGAGAATTGGCCAAGCATGCCGTCTCTGAGGGCACAAAAGCTGTCAC	1	71.677	1	1	0	1	1	1	1	1	1	-	1	0	0	1	1	1	1	0	1	1	1	-	1	1	1	1	-	1	0	1	1	1	-	-	1	1	0	1	0	1	0	-	0	-	1
403	3541394	CTGCAGAGGTTTTTGTTTTTTCACTTACATTCTTGTTTTTGTCAAGCCAGGCTACCTCATATCAGTATTT	1	71.677	1	1	0	1	1	1	1	1	1	1	1	0	0	1	1	1	1	0	1	1	1	0	1	1	1	0	1	1	0	1	1	1	1	0	1	1	-	1	0	1	0	1	0	1	1
404	3566575	CTGCAGCCTCTTCTTCAGTGCCTGTCATAACAGAAAAATGTATGACTTTTAC	1	71.677	1	1	0	1	1	-	1	1	-	1	1	0	0	-	1	1	1	0	1	-	1	0	1	1	1	0	1	1	0	1	1	1	1	0	1	1	0	1	0	-	0	1	0	1	1
405	3566929	CTGCAGACATGCATCGATAAATTTCTGCAACAAGGTAAAAAAAAATTAC	1	71.677	1	1	0	1	1	1	1	1	1	1	1	0	0	1	1	1	1	-	1	1	1	-	1	1	1	0	1	1	0	1	1	1	1	0	1	1	0	1	0	1	0	1	0	1	1
406	3567467	CTGCAGCTGTGAAGTCTGTCATTGGTTTCCGAATGTTTGTCCCAACATTGTTTATCTACATAACAAATTA	1	71.677	1	1	0	1	1	1	1	1	1	1	1	0	0	1	1	1	1	0	1	1	1	-	1	1	1	0	-	1	0	1	1	1	1	0	1	1	0	1	0	1	0	1	0	1	1
407	3568641	CTGCAGGATGTATATTTATAGGTTTGTGTGAAGGAATGTTACAGAGCTACTAATGCATAGGATCTAAAAA	1	71.677	1	1	0	1	1	1	1	1	1	1	1	0	0	1	1	1	1	0	1	1	1	0	1	1	1	0	-	1	0	1	1	1	1	0	1	1	0	1	0	1	0	1	0	1	1
408	3568870	CTGCAGTTTTTGGTGGTGCTCATGCTGCCGTTTCATGGTCGTGTGCGTTTGGTTTAC	1	71.677	1	1	0	1	1	1	1	1	1	1	1	0	0	1	1	1	1	0	-	1	1	-	1	1	1	-	1	1	0	1	1	1	1	-	1	1	0	1	0	1	0	1	0	1	1
409	3569078	CTGCAGCCCCTTGCACCTCACCTTTGGAACAAAAATGACCAATTAGCAAATTTCATTTTTTTTAC	1	71.677	-	1	0	1	1	1	1	1	1	1	1	0	0	1	-	1	1	0	1	1	1	0	1	1	1	0	1	1	0	1	1	1	1	0	1	1	0	1	0	1	0	1	0	1	-
410	3569236	CTGCAGAGTCTTCAAGACTTGCAAGGTACAACAAGAAGCCAACAATAACTTCTAGGGAAATTCAGACCGC	1	71.677	1	1	0	1	1	1	1	1	1	1	1	0	0	1	1	1	1	0	1	1	1	-	1	1	1	1	-	1	0	1	1	1	1	0	1	1	0	1	0	1	0	1	0	1	1
411	3569743	CTGCAGTTTTTCAGCAATATAATCGGCAAGTTCCTTTAC	1	71.677	1	1	0	1	1	1	1	1	1	1	1	0	0	1	1	1	1	-	1	1	1	-	1	1	1	-	-	1	0	1	1	1	1	0	1	1	0	1	0	1	0	1	0	1	1
412	3569978	CTGCAGTTTGTATAAAGAGATAACAGTGTCAGCATAGATCATAGCTTCTTCAAGATCATAATTATAAATT	1	71.677	1	1	0	1	1	1	1	1	1	1	1	0	0	-	1	1	1	0	1	1	1	-	1	1	1	-	-	1	0	-	1	1	1	-	1	1	0	1	0	-	0	1	0	1	1
413	3535145_66:A>T	CTGCAGCAAGTGAGGAGAGAAAACCAACAAGATAGATCCCCATAAAGTGGTAGATGGTATCATATTGAGT	1	71.677	1	1	0	1	1	1	1	1	1	1	1	0	0	1	1	1	1	-	1	1	1	-	1	1	1	-	1	1	0	-	1	1	1	0	1	1	0	1	0	1	0	1	0	1	1
414	3541194_51:G>A	CTGCAGCCTCAGCATCACTAGTAGTTGTTGACCTTGTCGTTTATCGTCTTTCGATTGCAGGTGGATCCTG	1	71.677	1	1	-	1	1	1	1	1	1	1	1	0	-	1	1	1	1	0	1	1	1	1	1	1	1	-	1	1	0	1	1	1	1	-	1	1	0	1	-	1	0	1	0	1	1
415	3543395_58:A>G	CTGCAGTGTTGTGAATATTTCTTCCTCGTTGATGATTGAAGTGGTGAGCAGATCTATCCATGATGCATAA	1	71.677	1	1	0	1	1	1	1	1	1	1	1	0	0	-	1	1	1	0	1	1	1	-	1	1	1	-	-	1	0	1	1	1	1	-	1	1	0	1	0	1	0	1	-	1	1
416	3559039_23:T>C	CTGCAGCATTACATCACAAAAATATTTGCATCAGTAACAACTCAAGTTTAC	1	71.677	1	1	0	1	1	-	1	1	1	1	1	0	0	1	1	1	1	0	1	1	1	-	1	1	1	-	-	1	0	1	1	1	1	-	1	1	0	1	0	1	0	1	0	-	1
417	3559346_24:G>T	CTGCAGCTAGAAGTGGCATGATTGCGGTAAGCACTTCATTTCTGGCACATTGTATAACTTGTACTGCATA	1	71.677	1	1	0	1	1	1	1	1	1	1	1	0	0	1	1	1	1	0	1	1	1	-	1	1	1	-	-	1	0	1	1	1	1	-	1	1	0	1	0	1	0	1	0	1	1
418	3559527_22:A>G	CTGCAGATAACTCTGGTAGTGTTATTGATGATGTTGATGTTAC	1	71.677	1	1	0	1	1	1	1	1	1	1	1	0	0	1	1	1	1	0	1	1	1	-	1	1	1	-	1	1	0	1	1	1	1	-	1	1	0	1	0	1	-	1	0	1	1
419	3559640_39:A>G	CTGCAGCCTGAACTCGCTCAAGAAACCTGTCATCCTCCTCAGGGAGAAAATGGCCTGCATGATTTGTGAA	1	71.677	1	1	0	1	1	1	1	1	1	1	1	0	0	1	-	1	1	0	1	1	1	-	1	1	1	-	-	1	0	1	1	1	1	-	1	1	0	1	0	1	0	1	0	1	1
420	3559756_27:A>G	CTGCAGATACCTTTTCATCGCGACCTCTACCGCGTCCGGCACCACGACCACCGCCACGACTTCCACCGCT	1	71.677	1	1	0	1	1	1	-	1	1	1	1	0	0	1	1	1	1	0	1	1	1	-	1	1	1	1	1	1	0	1	1	1	1	0	1	1	0	1	0	1	0	1	0	1	1
421	3559820_63:T>A	CTGCAGTTGTTTATGAGACTTTCTTCATCACCCCTGGCTCTTATGAACAGTTACCTGTTGCAGATTATTA	1	71.677	1	1	0	-	1	1	1	1	1	1	1	0	0	1	1	1	1	0	1	1	1	-	1	1	1	1	-	1	0	1	1	1	1	-	1	1	0	1	0	1	0	1	0	1	1
422	3560511_5:T>A	CTGCAGTGTAGTTTTTGATTTATTTTGTGCTTTCACTATTGTGGGAGATGGACTTTTTTCTATGTTGTTA	1	71.677	1	1	0	1	1	1	1	1	1	1	1	0	0	1	1	1	1	0	1	1	1	-	1	1	1	-	-	1	0	1	1	1	1	-	1	1	0	1	0	1	0	1	0	1	1
423	3560565_26:C>T	CTGCAGAGTTTCGTTTGCCGGAGGTTTCTCTAACATCACGATTCACGCGCATACTTCTTAC	1	71.677	1	1	0	1	1	1	1	1	1	1	-	0	0	1	1	1	1	0	1	1	1	-	1	1	1	1	1	1	0	1	1	1	1	-	1	1	0	1	0	1	0	-	0	1	1
424	3560999_24:C>T	CTGCAGTAGCGCAAGCTGGAAGAAGCGCACTGATAGTAGCCGAAGTTGGACAGAACCCATGATGCAACAT	1	71.677	1	-	0	1	1	1	1	1	1	1	1	-	0	1	1	-	1	-	1	1	1	-	1	1	1	-	-	1	0	-	1	1	1	-	1	1	0	1	0	1	0	1	0	1	1
425	3561099_45:T>A	CTGCAGATGAGAACAAGATGCGTCTGAGTGTAAATAGACAGTTATCTGCAAACTGACTCTGAAACGAGTA	1	71.677	1	1	0	1	1	1	1	1	1	1	1	0	0	1	1	1	1	0	1	1	1	-	1	1	1	-	1	1	0	1	1	1	1	-	1	1	0	1	0	1	0	1	0	1	1
426	3561280_21:T>G	CTGCAGCAAGCTCATGGAAATGTGAATGCATAGGTCCTCCGCCACTTCTAAGATGCACAATAGGAGAAGA	1	71.677	1	1	0	1	1	1	1	1	1	1	1	0	0	1	1	1	1	0	1	1	1	-	1	1	1	-	-	1	0	1	1	1	1	-	1	1	0	1	0	1	0	1	0	1	1
427	3561960_65:T>C	CTGCAGCAGGAGCGGGACAGGCTGCACAAAAATCAGCTTGTTGTGGTTGAAAATACATTTTACAAGTTGG	1	71.677	1	1	0	1	1	1	-	1	1	-	1	0	0	1	1	1	1	0	-	1	1	-	1	1	1	1	1	1	0	1	1	1	1	-	1	1	0	1	0	1	0	1	0	1	1
428	3562147_49:A>T	CTGCAGAACTCAATCACTCACTGTATTCGGAAAGTAGCATTTCGCCACAAAATTTGTGCAGTATTTATAA	1	71.677	1	1	0	1	1	1	1	1	1	-	1	0	0	1	1	1	-	0	1	1	1	-	1	1	-	1	1	1	0	1	-	-	1	-	1	1	0	-	-	1	0	1	0	1	1
429	3562746_21:T>G	CTGCAGTGAGGCTTGTTCTTCCTGGAGAATTGGCCAAGCATGCTGTTTCTGAAGGAACAAAAGCTGTGAC	1	71.677	1	1	0	1	1	1	1	1	1	1	1	0	0	1	1	1	1	0	1	1	1	-	1	1	1	-	1	1	0	1	1	1	1	-	1	-	0	1	0	1	0	1	0	1	1
430	3562748_18:C>A	CTGCAGGAAAACATCTGAACCTCATCTTGCTTGAAATTCTATGTATAAACTTAC	1	71.677	1	1	0	1	1	1	1	1	1	1	1	0	0	1	1	1	1	0	1	1	1	1	1	1	1	-	1	1	0	1	1	1	1	-	1	1	0	1	0	1	0	1	0	1	1
431	3560223_5:A>G	CTGCAGAAAGAATACTGTAGGCTATAAAAGTGTCTTTACAGCAAAATATTACTCTGACAACACAATTGAA	1	73.106	1	1	0	1	1	1	1	1	1	1	1	0	0	1	1	1	1	0	1	1	1	1	1	1	1	-	1	0	0	1	1	1	1	-	1	1	0	1	0	1	0	-	0	1	1
432	3560474_39:T>G	CTGCAGCAAATAAAATTCAGTTACCAACAGATTCGGTCGCTGCCAATTCAAACATGCACTAAAACGACTG	1	73.106	1	1	0	1	1	1	1	1	1	1	1	0	0	1	1	1	1	0	1	1	1	1	1	1	1	-	1	0	0	1	1	1	-	-	1	1	0	1	0	1	0	1	0	1	1
433	3562458_31:A>G	CTGCAGCATTTGATGAAGATGCGCCTCCTTTCACTGTTTGTTCCAAAAGTCGAACTAGTGACATGAATAT	1	73.106	1	1	0	-	1	1	1	1	1	1	1	0	0	-	1	1	1	-	1	1	1	-	1	-	1	-	-	0	-	1	1	1	1	-	1	1	0	1	0	-	0	1	0	1	1
434	3562712_10:A>G	CTGCAGGTATGATTGCATTTTCTTCTAGATGTATGTAGTTTTCTGAACTCTCTGAACAATGCTCGTTCAT	1	73.106	1	1	0	1	1	1	1	1	1	1	1	0	0	1	1	1	-	0	1	1	1	1	1	-	-	-	1	0	0	1	1	1	1	-	1	1	0	-	-	1	0	1	0	1	1
435	3534498	CTGCAGATAGTGAGCAAGGTGCTGAAGATGTGACTCGCCTTGCTTTTCATTAGATTTACTTTGATCTATA	1	74.422	1	1	0	1	1	1	1	1	1	1	1	0	0	1	1	1	1	-	0	1	1	1	1	1	1	-	1	0	0	1	1	1	1	0	1	1	0	1	0	1	0	1	-	1	1
436	3537377	CTGCAGTTGATAATAACATGATGGTTTATCATTCGATCCCGCAATCCACCTAGTTGAGAGCACATGATTG	1	74.422	1	1	0	1	1	1	1	1	1	1	1	0	0	1	1	1	1	0	0	1	1	1	1	1	1	-	-	0	0	1	1	1	1	-	1	1	0	1	0	1	0	1	0	1	1
437	3538571	CTGCAGTACTGTGATCCATCCTATAATGGATAGAAAAAAAAAGAATATGTGGTTACTATATAAGTTGATA	1	74.422	1	1	0	1	1	1	1	1	1	1	1	0	0	1	1	1	1	-	0	1	1	1	1	1	1	-	1	0	0	1	1	1	1	0	1	1	0	1	0	1	0	1	-	1	1
438	3538575	CTGCAGATGATTTTCACATCTTGAACCTAAAAACAACCAGTTATAAAAGAATCAATCATTTTTTACATCA	1	74.422	1	1	0	1	1	1	1	1	1	1	1	0	0	1	1	1	1	0	0	1	1	1	1	1	1	-	-	0	0	1	1	1	1	0	1	1	-	1	0	1	0	1	0	1	1
439	3538820	CTGCAGTTGATAATAACATGATGGTTTATCATTCGATCCCACAATCCACCTAGCTGAGAGCACATGATTG	1	74.422	1	1	0	1	1	1	1	1	1	1	1	0	0	-	1	1	1	0	0	-	1	1	1	1	1	1	-	0	0	1	-	1	-	0	1	-	0	1	0	-	0	1	0	1	1
440	3540888	CTGCAGGAGAACAGAGGATAAATAATAAGGATACTAAAAAATTGAATTCAAAAGCAATAATTTGAAACAG	1	74.422	1	1	0	1	-	1	1	1	1	1	1	0	0	1	1	1	1	0	0	1	1	1	1	1	1	1	1	0	0	1	1	1	1	-	1	-	0	1	0	1	0	1	0	1	1
441	3567484	CTGCAGAAGCTGGAAGAAGAAGAAGAAGAAGAAGAGCAATTAC	1	74.422	1	1	0	1	1	1	1	1	1	1	1	0	0	1	1	1	1	0	0	1	1	1	1	1	1	1	1	0	0	1	1	1	1	0	1	1	0	1	0	1	0	1	0	1	1
442	3568819	CTGCAGGGGAACGGAGGATAAATAATAAGGATAGTAAAAAATAGAATTCAAAAGCAATGATTTGAAACAG	1	74.422	1	1	0	1	1	1	1	1	1	1	1	0	0	1	1	1	1	0	-	1	1	1	1	1	1	-	1	0	0	1	1	1	1	0	1	1	0	1	0	1	0	1	0	1	1
443	3568957	CTGCAGTGATGCATTCATTGTGTCAAAATATCATCTTATGGTTTCTTTTTGTTAC	1	74.422	1	1	0	1	1	1	1	1	1	1	1	0	-	1	1	1	1	0	-	1	1	-	1	1	1	-	1	0	0	1	1	1	1	-	1	1	0	1	0	1	0	1	0	1	1
444	3569168	CTGCAGCGACAGAATTTTCGCCGCAACAAATAGGTTATCACCATAGGCCAGTTTATCAGCGTGGTTTGTC	1	74.422	1	1	0	1	1	1	1	1	1	1	1	0	0	1	1	1	1	0	0	1	1	1	1	1	1	-	1	0	0	1	1	1	1	0	1	1	-	1	-	1	0	1	0	1	1
445	3540873_17:T>C	CTGCAGAAAGTGATGCGGTTTGGGAAGCCTACAAAAGTTTGATAAACTCCAAAATCTCCAAGTTAC	1	74.422	1	1	0	1	1	1	1	1	1	1	1	0	0	1	1	1	-	-	0	1	1	1	1	1	1	-	1	0	0	-	-	1	1	-	1	1	0	1	0	1	0	1	0	1	1
446	3559303_22:C>T	CTGCAGGATTAGCTGATAAACAACTAGTCCTCATAGTAGCTGTGAAGACAACTTCTTAC	1	74.422	1	1	0	1	1	1	1	1	1	1	1	0	0	1	1	1	1	0	0	1	1	1	1	1	1	-	1	0	0	1	1	1	1	-	1	1	0	1	0	1	0	-	0	1	1
447	3560036_22:C>G	CTGCAGATGGGGTGGTGCCATTCCTGTAATCTGCCCCCTTTAGGATTGAAAACTTTACCCCGTACCCCTA	1	74.422	1	1	0	1	1	1	1	1	1	1	1	0	0	1	1	1	1	0	0	1	1	1	1	1	1	-	1	0	0	1	1	1	1	-	1	1	0	1	0	1	0	1	0	1	1
448	3537274	CTGCAGTGAATCATAAGATATATGTTAGCTGAAATTTGGTGTAACTTTCTTATTTTTTAC	1	75.811	1	1	0	1	1	1	1	1	1	1	1	0	0	1	1	1	1	0	0	1	1	1	1	1	1	-	1	0	0	-	1	1	1	-	1	1	0	1	0	1	0	1	0	1	1
449	3540985	CTGCAGTATTTATGCTATTGTAGTACATCTGCACCTCTTTCTTGGCTAAATTAC	1	77.349	1	1	0	1	1	1	1	1	-	1	-	0	0	1	1	1	1	0	0	1	1	1	1	1	1	1	1	0	0	1	1	1	1	1	1	1	0	1	0	1	0	1	0	1	1
450	3567126	CTGCAGTATACCACTGCAAATATGGTTATCTCAAATGGGTGTTCTCGAAGCTATGTTAC	1	77.349	1	-	0	1	1	1	1	1	1	1	1	0	0	1	1	1	1	0	0	1	1	1	1	1	1	1	1	0	0	1	1	1	1	-	1	1	0	1	0	1	-	1	0	1	1
451	3559168_36:A>G	CTGCAGAAGTATTTTGGAGCTCACTATGCAACCATTCAATATCATTTAC	1	77.349	1	1	0	1	1	1	1	-	-	1	1	0	0	1	1	1	1	0	0	1	1	1	1	1	1	-	1	0	0	-	1	1	1	-	1	1	0	1	0	-	0	1	0	1	1
452	3537769	CTGCAGTCATATATGAATCGTTTGATTTATAGAGCAAAACTCTCAATAAATATAAATTTCTTCTCAATAA	1	78.757	1	-	0	1	1	1	1	1	1	1	1	0	0	1	1	1	1	0	0	1	1	-	-	1	1	-	1	0	0	1	1	1	-	1	1	1	0	1	0	1	0	1	0	1	1
453	3534856	CTGCAGCTCGAAATGGGCCTTCCAACATGTCTCAAATGTCATTTCTGAACATATTTAC	1	80.165	1	1	0	1	1	1	1	1	1	1	1	0	0	1	1	1	1	0	0	1	1	1	-	1	1	-	-	0	0	1	1	-	1	-	1	1	0	1	0	1	0	1	0	1	1
454	3534879	CTGCAGGGAAAGTAATATACAATGTAAATTGGGGATCTCTAAATGCATATGGGTTAC	1	80.165	1	1	0	1	1	1	1	1	1	1	1	0	0	1	1	1	1	0	0	1	-	1	1	1	1	-	1	0	0	1	1	1	-	-	1	1	0	1	0	-	0	1	0	1	1
455	3534894	CTGCAGTTCTTTCTTTTTTTGATGACATCTTCTTACTTTGTAGCACCGACACATCTGAAAAAAGGTGAGT	1	80.165	1	1	0	1	1	1	1	1	1	1	1	0	0	1	1	1	1	0	-	1	1	1	1	1	1	0	0	0	0	1	1	1	1	0	1	1	0	1	0	1	0	1	0	1	1
456	3534963	CTGCAGAGAAAGGTAACAAATCTAACTAATTTTGAAGCTAACTACATTTGGTTGAAGCACTTCATGTTAT	1	80.165	1	1	0	1	1	1	1	1	1	1	1	0	0	1	1	1	1	0	0	1	1	1	1	1	1	1	1	0	0	1	1	1	1	-	1	1	0	1	0	1	0	1	0	1	1
457	3535147	CTGCAGTACAGACACCTCTGAAAAAAAGATAGGCGTATCTATGTCATTTTAC	1	80.165	1	1	0	1	1	1	1	1	1	1	1	0	0	1	1	1	1	0	0	1	1	1	1	1	1	0	1	0	0	1	1	1	1	0	1	1	-	1	0	1	0	1	0	1	1
458	3535204	CTGCAGTGTCAGATTTTAGATTGATAAATAGAAGAATTTTGAAGGATGGTTCGATTATAAATCCGTATGT	1	80.165	1	1	0	1	1	1	1	1	1	1	1	0	0	1	1	1	1	-	0	1	1	1	1	1	1	0	-	0	0	1	1	1	1	-	1	1	0	1	0	1	0	1	0	1	1
459	3535381	CTGCAGAATTCTCATGATAGGAAATCATGACACTAATTGAAAATAAAACAACCACCCAACTCTACCCCTT	1	80.165	1	1	0	1	1	1	1	1	1	1	1	0	0	1	-	-	1	0	0	1	-	1	1	1	1	0	1	0	0	1	1	1	1	-	1	1	0	1	0	1	0	-	0	1	1
460	3535549	CTGCAGCTATAATATGAACCTACGCCTGCCACAAGTGTCAACATCCAGAAAAAAGACTAAGGATCTTACA	1	80.165	1	1	0	1	1	1	1	1	1	1	1	0	0	1	1	1	1	-	0	1	1	1	1	1	1	-	1	0	0	1	1	1	1	0	1	1	0	1	0	1	0	1	0	1	1
461	3535606	CTGCAGTTTGGCGACTAGGGGCGGACCGTAATATAACTACTCGAAAAAGAGAGCCCATGTTAC	1	80.165	1	-	0	1	1	1	1	1	1	1	1	0	0	1	1	1	1	0	0	-	1	-	1	1	1	-	0	0	0	1	1	1	1	1	1	1	0	1	0	1	0	1	0	1	-
462	3535676	CTGCAGGAGTTCTTCAAGCAGCACCCTGAGTATGTTAC	1	80.165	1	1	-	1	1	1	1	1	1	1	1	0	-	1	1	1	1	0	0	1	1	1	1	1	1	-	0	-	0	1	1	1	1	1	1	1	0	1	0	1	-	1	0	1	1
463	3535954	CTGCAGGTGAAGCTGTTGGGAAGTGTTCAAAAAAAAGAAAAGGATAATTTTTTCTACGTATGGTATGTTT	1	80.165	1	1	0	1	1	1	1	1	1	1	1	0	0	1	1	1	1	0	0	1	1	1	1	1	1	0	0	0	0	1	1	1	1	0	1	1	-	1	0	1	0	1	0	1	1
464	3536166	CTGCAGCAACATACACAACAAACTTATAGACCTGTAAAACATCAGCTCAACATAACCATGCCAACAACAC	1	80.165	1	1	0	1	1	1	1	1	1	1	1	0	0	1	1	1	1	0	0	1	1	1	1	1	1	0	1	0	0	1	1	1	1	0	1	1	0	1	0	1	0	1	0	1	1
465	3536187	CTGCAGGAATTTCACTCACACCCAATCACCAAAGCTCAAATACTCCCAAAGTTTACTCAGAGTTCATCAT	1	80.165	1	1	0	1	1	1	1	1	1	1	1	0	0	1	1	1	1	0	0	1	1	1	1	1	1	-	-	0	0	1	1	1	1	0	1	1	0	1	0	1	0	1	0	1	1
466	3536282	CTGCAGCCGATTTGAAATCTTCCTTCAAATATTTGTCATAACACTGCATAGTTTCATTTTTTTTTACAGA	1	80.165	1	1	-	1	1	1	1	1	1	1	1	-	0	1	1	1	1	0	0	1	1	1	1	1	1	0	1	-	0	1	1	1	1	0	1	1	-	1	0	1	-	1	0	1	1
467	3536436	CTGCAGAACAAGAGTTTTTCATTCTGCAACTTGTTTCTCGATTCTGCAAGGAGAGATTTTCCATTCTGCA	1	80.165	1	-	0	1	-	-	1	1	1	1	1	0	0	1	-	-	1	0	0	-	1	1	1	1	1	-	-	0	0	1	1	1	1	-	1	1	0	1	0	1	0	1	0	1	-
468	3536464	CTGCAGTTGGAATGCTTCTAGAAAGCCTTCGGAGGCCCTTTCCAATATCCACCTAACCTCCAACAGCATG	1	80.165	1	1	0	1	1	1	1	1	1	1	1	0	0	1	1	1	1	0	0	1	1	1	1	1	1	-	-	0	0	1	1	1	1	-	1	1	0	1	0	1	0	1	0	1	1
469	3536607	CTGCAGAACGTGCCCTTGACTTCATGCTTGGATGGTAAAGATTAC	1	80.165	1	1	0	1	1	1	1	1	1	1	1	0	0	1	1	1	1	0	0	1	1	1	1	1	1	0	-	0	0	1	1	1	1	0	1	1	0	1	0	1	0	1	0	1	1
470	3536759	CTGCAGTTCGCAACCCGAATTGCAACTCATTATAAAAAGATTTTAGAGTGCACCGGCATCATTTTAGTGT	1	80.165	1	1	0	1	1	1	1	1	1	1	1	0	0	1	1	1	1	-	0	1	1	1	1	1	1	-	0	0	0	1	1	1	1	-	1	1	0	1	0	1	0	1	0	1	1
471	3536933	CTGCAGCTCAAATTGGGCCTTCAAATAAGTTTCAAATGCAATTTCTGAACTTTTCCAAATGGCCAAAATG	1	80.165	1	1	0	1	1	1	1	1	1	1	1	0	0	1	1	1	1	-	0	1	1	1	1	1	1	-	0	0	-	1	1	1	1	-	1	1	0	1	0	1	0	1	0	1	1
472	3536956	CTGCAGCTCTCCTAATACTTGTATTCCTTCTGCAAAATACAAAAAACAGCATTACCTCATTACTCTCTCC	1	80.165	1	1	0	1	1	1	1	1	1	1	1	0	0	1	1	1	1	0	0	1	1	1	1	1	1	-	-	0	0	1	1	1	1	0	1	1	-	1	0	1	0	1	0	1	1
473	3537114	CTGCAGTTGCTGATGATTTTGCTCAGGTAGCGAATTGGTTGTTATGCGAATTTTGATTTCCATTGAGTGG	1	80.165	1	1	0	1	1	1	1	1	1	1	1	0	0	1	1	1	1	0	-	1	1	1	1	1	1	0	-	0	0	1	1	1	1	0	1	1	0	1	0	1	0	1	0	1	1
474	3537446	CTGCAGTATGTTGGTCTTCATAAAACGACAAGTGATAGAAATTAC	1	80.165	1	1	0	1	1	1	1	1	1	1	-	0	0	1	1	1	1	-	0	1	1	1	1	1	1	1	0	0	0	1	1	1	-	0	1	1	0	-	0	1	0	1	0	1	1
475	3537560	CTGCAGCCGCAAACCGCACTGCAAGACCAATGTTGTTACCTGCAACGTATACCAATAACATTTAGCCAAG	1	80.165	1	1	0	1	1	1	1	1	1	1	1	0	0	1	1	1	1	0	0	1	1	1	1	1	1	-	0	0	0	1	1	1	1	0	1	1	0	1	0	1	0	1	0	1	1
476	3537569	CTGCAGAATTCCTTATCCTTGGGATAGAGATGTTCTCTAGAATTAGGTAAGATTTCTTGTATGTGCTTCC	1	80.165	1	1	0	1	1	1	-	1	1	1	1	0	0	1	-	1	-	0	0	-	1	1	1	1	1	-	1	0	0	1	1	1	1	-	-	1	0	1	0	1	0	-	0	1	1
477	3537906	CTGCAGTTATTGTGAATTGAATCAGCTAATGAGTGGATTTGAAAACATTTACGGCAGTCAAGTTGTCTTG	1	80.165	1	1	0	-	1	1	1	1	1	1	1	-	-	1	1	1	1	0	0	1	1	1	1	1	1	1	0	0	0	1	1	1	1	0	1	1	0	1	0	1	0	1	0	1	1
478	3537965	CTGCAGACGATTTTGCTTCTGGCTATCACGTTTGGGCAGTCTTAC	1	80.165	1	1	0	1	1	1	1	1	1	1	1	-	0	1	1	1	1	0	0	1	1	1	1	1	1	-	-	0	0	1	1	1	1	-	1	1	0	1	0	1	0	1	0	1	1
479	3538160	CTGCAGAATACACAAAAGGTTTCCACCTGTAAAATAACATCATAAATAATTAC	1	80.165	1	1	0	1	1	1	1	1	1	1	1	0	0	1	1	1	1	0	0	1	1	1	1	1	1	1	1	0	0	1	1	1	1	1	1	1	0	1	0	1	-	1	0	1	1
480	3538793	CTGCAGTATCAGATTTTAGATTGATAAATAGAAGAATTTTAC	1	80.165	1	1	0	1	1	1	1	1	1	1	1	0	0	1	1	1	1	0	0	1	1	1	1	1	1	-	-	0	0	1	1	1	1	-	1	1	0	1	0	1	0	1	0	1	1
481	3538805	CTGCAGAAAACACACAACGTGTAGTTTGTTTTGTCAATTAC	1	80.165	1	-	0	1	1	1	1	1	1	1	1	0	0	1	1	1	1	0	0	1	1	1	1	1	1	1	1	0	0	1	1	1	1	-	1	1	0	1	0	1	0	1	0	1	1
482	3538813	CTGCAGCTCGAATTTGGGCTTCAAACATGTTTCAAATATCATTTCAGAACTTATCCAAATGGAAAAATGG	1	80.165	1	1	-	1	1	1	1	1	1	1	1	0	0	1	1	1	1	0	-	1	1	1	1	1	1	-	0	0	-	1	1	1	1	0	1	1	0	1	0	1	0	1	0	1	1
483	3538844	CTGCAGATTCAAACCTTGCATATTCAGTGTTTTGTGCAGGTCATACTTAC	1	80.165	1	1	-	1	1	1	1	1	1	1	1	0	0	1	1	1	1	0	0	1	1	1	1	1	1	1	1	0	0	1	1	1	1	1	1	1	0	1	0	1	0	1	-	1	1
484	3538858	CTGCAGTGGAGGAACTGGAGGATGATTTCTACGAGGAGGTGATACCCGCCTGTATAAATTAC	1	80.165	1	1	0	1	1	1	1	1	1	1	1	0	0	1	1	1	1	-	0	1	1	1	1	1	1	-	0	0	0	1	1	1	1	-	1	1	0	1	0	1	0	1	0	1	1
485	3538901	CTGCAGATCCTTTTTCCTTCTTCATTTTTTTTCTTGTTGATTGTCGTTGTGTTTTTTCTTCTCCTGCTTT	1	80.165	1	1	0	1	1	1	1	1	1	1	1	0	0	1	1	1	1	-	0	1	1	1	1	1	1	0	0	0	0	1	1	1	1	0	1	1	0	1	0	1	0	1	0	1	1
486	3538906	CTGCAGGTAAATCCTCTGTAATCCCTGCGAAATTTGCTGCTACCTCATATTTTGCAGGAAACAATGTTTC	1	80.165	1	1	0	1	1	1	1	1	1	1	1	0	0	1	1	1	1	0	0	1	1	1	1	1	1	-	0	0	0	1	1	1	1	0	1	1	0	1	0	1	0	1	0	1	1
487	3539026	CTGCAGTACACCAACATTACCATCGTCATCAACTACACTTAC	1	80.165	1	1	0	1	1	1	1	1	1	1	1	0	0	1	1	1	1	0	0	1	1	1	1	1	1	0	0	0	0	1	1	1	1	-	1	1	0	1	0	1	0	1	0	1	1
488	3539097	CTGCAGAACAAATGGTTTGGGTGCATGGTGTATTGAATGGAGCTTCATGTTCAGGTCTTGATGGTTTGAT	1	80.165	1	1	0	1	1	1	1	1	1	1	1	0	0	1	1	1	1	0	0	1	1	1	1	1	1	-	-	0	0	1	1	1	1	0	1	1	0	1	0	1	0	1	0	1	1
489	3539188	CTGCAGCTTTTCTAAAAATAGTAAACGTGTTTGATTTGATATAAGTTTAC	1	80.165	1	1	0	1	1	1	1	1	1	1	1	0	0	-	-	-	1	0	0	1	1	-	-	1	1	-	0	0	0	1	1	1	1	0	1	1	0	1	0	-	0	1	0	1	1
490	3539277	CTGCAGAAAACCTCCAATGCACAAAACAGGTTCAGGTAGCTTGAAATGTTGTAACTTGTTTTCCTGTACA	1	80.165	1	1	0	1	1	1	1	1	1	1	1	0	0	1	1	1	1	0	0	1	1	1	1	1	1	0	0	0	0	1	1	1	1	-	1	1	0	1	0	1	0	1	0	1	1
491	3539483	CTGCAGAATGTAGTAACAATGATAAGGAGCATCTGTCTTCACATTTGCACTACTTGGATATAGATTACAG	1	80.165	1	1	0	1	1	1	1	1	1	1	1	0	0	-	1	1	1	0	0	1	1	1	1	1	1	-	0	0	0	1	1	1	1	-	1	1	0	1	0	1	0	1	0	1	1
492	3539492	CTGCAGATACAGGTTCTGCACCCTGTCGTCGTGTGAGCCACTGAAATGCTCCGTGTCGGTTGCGTGTTTG	1	80.165	1	1	0	1	1	1	1	1	1	1	1	0	0	1	1	1	1	0	0	1	1	1	1	1	1	-	0	0	0	1	1	1	1	1	1	1	0	1	0	1	0	1	0	1	1
493	3539522	CTGCAGTAACAAAAGATCATAGAAAATGCATCAATGAGTAAAAATTGTTTTACGATTATATCAAAATAAT	1	80.165	1	-	0	1	1	1	1	1	1	1	1	0	0	1	1	-	1	0	0	1	-	-	1	1	1	-	0	0	0	1	1	-	1	0	1	1	0	1	0	1	0	1	0	1	-
494	3539618	CTGCAGAAAGAGTAACCGCAATTTAGAACCATAGTAAACTCATGACATAATCAAAACAAAGACATTCATA	1	80.165	1	1	0	1	1	1	1	1	1	1	1	0	0	1	1	1	1	0	0	1	1	1	1	1	1	-	0	0	0	1	1	1	1	1	1	1	0	1	0	1	0	1	0	1	1
495	3539940	CTGCAGATATGTATGTATATTGTGTTTATGACTGTTAGATTACAATAAAAAAGCTAACAGTTAC	1	80.165	1	1	0	1	1	1	1	1	1	1	1	0	0	1	1	1	1	0	0	1	1	1	1	1	1	-	1	0	0	1	1	1	1	0	1	1	-	1	0	1	0	1	0	1	1
496	3540041	CTGCAGCTAAACATGAGTAGAAATGGTTTAC	1	80.165	1	1	0	1	1	1	1	1	1	1	1	0	0	1	1	1	1	0	0	1	1	1	1	1	1	1	0	0	0	1	1	1	1	1	1	1	0	1	0	1	0	1	0	1	1
497	3540234	CTGCAGAGATACCGTCTCACTTATATAGAATGAACTTTAC	1	80.165	1	1	0	1	1	1	1	1	1	1	1	0	0	1	1	1	1	0	0	1	1	1	1	1	1	-	0	0	0	1	1	1	1	-	1	1	0	1	0	1	0	1	0	1	1
498	3540350	CTGCAGTGTTCTATGGGTTTGTTTTGCCCAACTTCATCTGCAATGTTCTATGGGTTTGTTTTGCCCCTGT	1	80.165	1	1	0	-	1	1	-	1	1	1	1	0	0	1	1	1	-	0	0	1	-	1	1	1	1	1	0	0	0	-	1	1	1	-	1	-	0	1	0	1	0	1	0	1	1
499	3540581	CTGCAGCTTTTGGCTCTTCATTACTTCCAATTGCCTTTATTGTTTATTTTGGTCTGGTTTGGATATGTAC	1	80.165	1	1	0	1	1	1	1	1	1	1	1	0	0	1	1	1	1	0	0	1	1	1	1	1	1	-	0	0	0	1	1	1	1	-	1	1	-	1	0	1	0	1	0	1	1
500	3540781	CTGCAGCCCAAAACTTTGCTATGACCAAAGTGTTTGTTAGCTTATGAGTGAGCTAAATTGACTTTTTTTA	1	80.165	1	1	0	1	1	1	1	1	1	1	1	0	0	1	1	1	1	0	0	1	1	1	1	1	1	1	0	0	0	1	1	1	1	0	1	1	0	1	0	1	0	1	0	1	1
501	3540831	CTGCAGAATCATCATTCAATCATTTTTTTACACATAATCATTTTTCAATCATCACCAATCGCTCATCACA	1	80.165	1	1	0	1	1	1	1	1	1	1	1	0	0	1	1	1	1	0	-	1	1	1	1	1	1	1	0	0	0	1	1	1	1	-	1	1	0	1	-	1	-	1	0	1	1
502	3540884	CTGCAGATGAACGATAGAGTAAAGCAAGAAAAGAGCTTGGGCAAGAAAATGACATGGGGCGCAGAAAATG	1	80.165	1	1	0	-	1	1	1	1	1	1	1	0	0	1	1	-	1	0	0	1	1	-	1	1	1	1	0	0	0	1	1	1	1	-	1	1	0	1	0	-	0	-	0	1	1
503	3540984	CTGCAGAACCAAACATATATATGACAAATTCATAAATGTTGAGATGACAAATTGTTTTGGACATGATGAG	1	80.165	1	1	0	1	1	1	1	1	1	1	1	0	0	1	1	1	1	0	0	1	1	1	1	1	1	-	0	0	0	1	1	1	1	0	1	1	0	1	-	1	0	1	-	1	1
504	3540996	CTGCAGGTATTTGAATGTTTTATCATGACTTTTTTGTCTAGACCTGTATCAAGTTATGCATAATCATGTT	1	80.165	1	1	-	1	1	1	1	1	1	1	1	-	0	1	1	1	1	0	0	1	1	1	1	1	1	-	-	0	0	1	1	1	1	0	1	1	0	1	0	1	0	1	0	1	1
505	3541028	CTGCAGACAAAGGTTGCTATAATGTCATTTTTTCTGTGTTTTTCAATTCATAATTGAACCGTATTTCTTG	1	80.165	1	1	0	1	1	1	1	-	1	-	1	0	0	1	1	1	1	0	0	1	1	1	-	1	1	1	0	0	0	1	1	1	1	-	1	1	0	1	0	1	0	1	0	1	1
506	3541082	CTGCAGGTAAATCCACAGGAATAGTGTGTAGACTTTTGTTATTAGAATTTGATTGTAAACATAACTTTAC	1	80.165	1	1	0	1	1	1	1	1	1	-	1	0	0	1	1	1	1	0	0	1	1	-	1	1	1	-	0	0	0	1	1	1	1	-	1	1	0	1	0	1	0	-	0	1	1
507	3541378	CTGCAGTCTAATTTCAATTCAACGCATCGAAAAATAGCAACAAGAGCATAATCACCAAAATATTTACATG	1	80.165	1	1	0	1	1	1	1	1	1	-	1	0	0	1	1	1	-	0	0	1	1	1	1	1	1	-	0	0	0	1	1	1	1	-	1	-	0	1	0	1	0	1	0	-	1
508	3558761	CTGCAGTATGTAAAATAGAGTAGAAGATGAGAATATATTTCTAACTAAGATGTTATCAATATTGCATGTG	1	80.165	1	1	0	1	1	1	1	1	1	1	1	0	0	1	1	1	1	0	0	1	1	1	1	1	1	-	0	0	0	1	1	1	1	0	1	1	0	1	0	1	0	1	0	1	1
509	3567156	CTGCAGAAGAAGAAAAAAGAATCATTTTAGTTCATATATATGGCAATTAC	1	80.165	1	1	0	1	1	1	1	1	1	1	1	0	0	1	1	1	1	-	0	1	1	1	1	1	1	0	1	0	0	1	1	1	1	0	1	1	0	1	0	1	0	1	0	1	1
510	3567333	CTGCAGAACCAAAACTAACAGCATAACAACCATAGACTACCCTTTAGCAAGCACGTCATGACCTGCAAAC	1	80.165	1	1	0	1	1	1	1	1	1	1	1	0	0	1	1	1	1	0	0	1	1	1	1	1	1	-	-	0	0	1	1	1	1	0	1	1	0	1	0	1	0	1	0	1	1
511	3567385	CTGCAGATATGTATGTATATTGTGTTTCACTTGCATATGACTGTTAGATTACAATAAAAAAGCCAACATT	1	80.165	1	-	0	1	1	1	1	1	1	1	1	0	0	1	1	1	1	0	0	1	1	1	1	1	1	1	1	0	0	1	1	-	-	-	1	1	0	1	0	1	0	1	0	1	-
512	3567460	CTGCAGAAAATGAATCTAACTAAATCACATTTTTTCAACCTAACTTTATTCTAACATTCATTACACTAAC	1	80.165	1	1	0	1	1	1	1	1	1	1	1	0	0	1	1	1	1	0	0	1	1	1	1	1	1	-	0	0	0	1	1	1	1	0	1	1	0	1	0	1	0	1	0	1	1
513	3567538	CTGCAGAGAAAGGTAAAAATCTAACTAATTTTGAAGCTAACTACATTTGGTTGAAGCACTTCATCTTATG	1	80.165	1	1	0	1	1	1	1	1	1	1	1	0	0	1	1	1	1	0	0	1	1	1	1	1	1	-	-	0	0	1	1	1	1	0	1	1	0	1	0	1	0	1	0	1	1
514	3567606	CTGCAGAATTTTCATGATAGGAAATCAGGACACTAATAGAAAATAAAACAACCACCCAGCTTTACCCCTT	1	80.165	1	1	0	1	1	1	1	1	1	1	1	0	0	1	1	1	1	0	0	1	1	1	1	1	1	-	-	0	0	1	1	1	1	-	1	1	0	1	0	1	0	1	0	1	1
515	3567714	CTGCAGAATTCGTTACCCTCGAGATAGAAATGTATTCTAGAATATGGTATGGTTTCTTGTATGCCTCCAA	1	80.165	1	1	0	1	1	1	1	1	1	1	1	0	0	1	1	1	1	0	0	1	1	1	1	1	1	0	1	0	0	1	1	1	1	0	1	1	0	1	0	1	-	1	-	1	1
516	3567801	CTGCAGCAGACCAACTCACATAAAATGGTGTGAGTGTGGTAATATGAGGTGTATATATAAAGGATAAAGA	1	80.165	1	1	0	1	1	1	1	1	1	1	1	0	0	1	1	1	1	-	0	1	1	1	1	1	1	-	0	0	0	1	1	1	1	0	1	1	0	1	0	1	0	1	0	1	1
517	3568012	CTGCAGCCTAACCATTCAACTTGGTTTACCTACATAACAGTAGTGATTTAGCCGTGTTTCTAACGGTTTC	1	80.165	1	1	0	1	1	1	1	1	1	-	1	0	0	1	1	-	1	0	0	1	1	1	1	1	1	-	-	0	0	1	1	1	1	-	1	1	0	1	0	1	0	1	0	1	1
518	3568172	CTGCAGAAAGAGTAACCGCAATTTAGAACCATCATAAACTCATGACATAATCAAAACAAAGACATTTCAT	1	80.165	1	1	0	-	1	1	1	1	1	1	1	0	0	-	1	1	1	0	0	1	1	1	1	1	1	-	0	0	0	1	-	1	1	0	1	1	0	-	0	1	0	1	0	1	1
519	3568446	CTGCAGGCAAAGTAATATACAATGTAAATTGGTGATCTCTAAATGTATATGGGTTAC	1	80.165	1	1	-	1	1	1	1	1	1	1	1	0	0	1	1	1	1	0	0	1	1	1	1	1	1	-	0	0	0	1	1	1	1	0	1	1	0	1	0	1	0	1	0	1	1
520	3569028	CTGCAGAGTAGTGTGTGTTTTGAAACAAAAGTGTTGTGTAGCATCAATCCCCAGATTTTTATTTTGTTTT	1	80.165	1	1	0	1	1	1	1	1	1	1	1	0	0	1	1	1	1	0	0	1	1	1	1	1	1	0	-	0	0	1	1	1	1	0	1	1	0	1	0	1	0	1	0	1	1
521	3569148	CTGCAGGAGTTTTTCAAGCAGCACCCTGGGTATGTTAC	1	80.165	1	1	-	1	1	1	1	1	1	1	1	0	-	1	1	1	1	0	0	1	1	1	1	1	1	0	0	-	0	1	1	1	1	0	1	1	0	1	0	1	-	1	0	1	1
522	3569557	CTGCAGGTGCAACTTTGCATCTATGGAAGGACCAAATGGAAGGATCTTTGGTGAGTTCCAAAAGCACCAC	1	80.165	1	1	0	1	1	1	1	1	1	1	1	0	0	1	1	1	1	0	0	1	1	1	1	1	1	-	0	0	0	1	1	1	1	0	1	1	0	1	0	1	0	1	0	1	1
523	3569645	CTGCAGACAAAGGTTGCTATAATGTCATTTTTCTGTGTTTTTCAATTCATAATTGAACCGTATTTCTTGA	1	80.165	1	1	0	1	1	1	1	1	1	1	1	0	0	1	1	1	1	0	0	1	1	1	1	1	1	0	0	0	0	1	1	1	1	0	1	1	0	1	0	1	0	1	0	1	1
524	3548480_16:C>A	CTGCAGGTCTTGAAGGCCTTGCACATTTCCTAGAGCACATGTTGCAGGCATTAC	1	80.165	1	1	0	1	1	1	1	1	1	1	1	0	0	1	1	1	1	0	0	1	1	1	1	1	1	-	-	0	0	1	1	1	1	-	1	1	0	1	0	1	0	1	0	1	1
525	3559041_63:C>G	CTGCAGATGAATTTTGAGAAAGTGATGCAAGGCGAGAAGGCTGAGGAAGTCGAAGAACAAGAAGCGTTTG	1	80.165	1	1	0	1	1	1	1	1	1	1	1	0	0	1	1	1	-	0	0	1	1	1	1	1	1	-	1	0	0	1	1	1	1	-	1	1	0	1	0	1	0	1	0	1	1
526	3559189_47:C>T	CTGCAGTGAAGACTTCAGATTCAGATATGTTGATAGCACTTGATATAACAAGGTCACCTTTTGTGAAATA	1	80.165	1	1	0	1	1	1	1	1	1	1	1	0	0	1	1	1	1	0	0	1	1	-	1	1	1	1	0	0	0	1	1	1	1	0	-	1	0	1	0	1	0	-	0	1	1
527	3559333_40:G>T	CTGCAGCAATGTGCACCACCTCTAGAGGATATAACTGAATTGCCTGAACTTGTGCATCCTATAGTTGATG	1	80.165	1	1	0	1	1	1	1	1	1	1	1	0	0	1	1	1	1	0	0	1	1	1	1	1	1	-	-	0	0	1	1	1	1	-	1	1	0	1	0	1	0	1	-	1	1
528	3560172_46:C>T	CTGCAGTTTCTGTTTCAATTGTTTCATATGCATGATTGTACAATTCTCGTGTAGCTTATGTGGTTACAGA	1	80.165	1	1	-	1	1	1	1	1	1	1	1	0	-	1	1	1	1	0	0	1	1	1	1	1	1	-	1	0	0	1	1	1	1	0	1	1	0	1	0	1	0	1	0	1	1
529	3560350_36:A>G	CTGCAGCATGGCCTAATGCAGCTAATAGAGTTTGCTCAGCGTATCCAATTCGCAATTTCGACTGGAAAAC	1	80.165	1	1	0	1	1	1	-	1	1	1	1	0	0	1	1	1	1	0	0	1	1	1	1	1	1	-	0	0	0	1	1	1	1	-	1	1	0	1	0	1	0	1	0	1	1
530	3560744_6:A>G	CTGCAGTAATAACAGAACACAACAGTTAGCATTTTCTTAC	1	80.165	1	1	0	1	1	1	1	1	1	1	-	0	0	1	1	-	1	0	0	1	1	1	1	1	1	-	0	0	0	1	1	1	1	-	1	1	0	1	0	1	0	1	0	1	1
531	3561174_12:G>A	CTGCAGTTGGTCCGTCGGCCTGTTTAGGAGGTACACGGCCAGAACCAGATGGTACAACAAAAAATGGTGT	1	80.165	1	1	0	1	1	-	1	1	1	1	1	0	0	1	1	1	1	0	0	1	1	1	1	1	1	-	0	0	0	1	1	1	1	-	1	1	0	1	0	1	0	1	0	1	1
532	3561176_52:T>G	CTGCAGATACTGAAAAAGTAAATAAACAAATTAGGGTGCATCTAGAGAAGTTTTGTGAAAAAACATATGC	1	80.165	1	1	0	1	1	1	1	1	1	1	1	0	0	1	1	1	1	0	0	1	1	1	1	1	1	-	-	0	0	1	1	1	1	-	1	1	0	1	0	1	0	1	0	1	1
533	3561270_22:A>G	CTGCAGGTTTTGGTGCATGTTAGAAATGGTTTTGCAACATGGCATGGACAAGGCTTTTGTCATACCCCGA	1	80.165	1	1	0	1	-	1	1	1	1	1	1	0	0	1	1	1	1	0	0	1	1	1	1	1	1	-	-	0	0	1	-	1	1	-	1	1	0	1	0	1	0	1	0	1	1
534	3561636_32:T>A	CTGCAGGATGAAACAAATGAAACAAAGTAAAGATTTCTGAGGATTGGAGAGTGAAGAGTGAGGAATTTCT	1	80.165	1	1	0	1	1	-	1	1	1	1	1	0	0	1	1	1	1	0	0	1	1	1	1	1	1	1	0	0	0	-	1	1	1	-	1	1	0	1	0	1	0	1	0	1	1
535	3561674_61:T>C	CTGCAGCAAGAAAATCAGGGAATTATATCCTTCCCCAAATCATCTAAATGGGAAAAATAAAATGTTACAG	1	80.165	1	1	0	1	1	-	1	1	1	1	1	0	0	1	-	1	1	0	0	1	1	1	1	1	1	-	-	0	0	1	1	1	1	-	1	1	0	1	0	-	0	1	0	1	1
536	3561726_24:A>C	CTGCAGACACCTTTATAAGAAACAAAACTAAATTGTTATCAAATGCATTTGTCAAAGTTAC	1	80.165	1	1	0	1	1	1	1	1	1	1	1	0	0	1	1	1	1	0	0	1	1	1	1	1	1	-	0	0	0	1	1	1	1	-	1	1	0	1	0	1	0	1	0	1	1
537	3561943_24:T>C	CTGCAGCTGGATTTTGGAAAGCAACTGGTAGAGATAAGGCAATATATAGTAAGCATGATTTGATTGGAAT	1	80.165	1	1	0	1	1	1	1	1	1	1	1	0	0	1	1	-	1	0	0	1	1	1	1	1	1	-	0	0	0	1	1	1	1	-	1	1	0	1	0	1	0	1	0	1	1
538	3562127_45:A>G	CTGCAGTGAAAAATTTCCACCACAGCATGCTTCAATTTCTGTGGTAAAAAAATACAAAATTAC	1	80.165	1	1	0	1	1	1	1	1	1	1	1	0	0	1	1	1	1	0	0	1	1	1	-	1	1	-	0	0	0	1	1	1	1	-	1	1	0	1	0	1	0	1	0	1	1
539	3562154_18:T>C	CTGCAGACCATACGGAATTTACAAAAATGTGTATCGCTACAAATTTGACAGATTTTAC	1	80.165	1	1	0	1	1	-	1	1	1	1	1	0	0	1	1	1	1	0	0	1	1	1	1	1	1	-	1	0	0	1	-	1	1	-	1	1	0	1	0	1	0	1	0	1	1
540	3562169_8:A>G	CTGCAGCTCATTGAGCTCCTTCTCTATAGGTTTTATTGCAGTCTCTAATTCTTCAACTATTCCACGTGCA	1	80.165	1	1	0	1	1	1	1	1	1	1	1	0	0	1	1	1	1	0	0	1	1	1	1	1	1	-	0	0	0	1	1	1	1	-	1	1	0	1	0	1	0	1	0	1	1
541	3562367_6:T>A	CTGCAGCTACATGACAAGTGTTGGAGCAAAACCGTTTGAAGAGTAGTGGAGAGTATTACAGTTTTACAAT	1	80.165	1	1	0	1	1	1	1	1	1	1	1	0	0	1	1	1	1	0	0	1	1	1	1	1	1	-	-	0	0	1	1	1	1	-	1	1	0	1	0	1	0	1	0	1	1
542	3562613_34:A>T	CTGCAGTGAATTTGTGACTTTGATATTTTATTCTCAGCTTGTATGGTAAACATGTTATCAAGTTAC	1	80.165	1	1	0	1	1	1	1	1	1	1	1	0	0	1	1	1	1	0	0	1	1	1	1	1	1	-	-	0	0	1	1	1	1	-	1	1	0	1	0	1	0	1	0	1	1
543	3562708_27:G>A	CTGCAGCCCACTGACCACCAGCATAACTGCTACCTACATTTGAATGAAAAACAACATTGGTTATGCTTAC	1	80.165	1	1	0	1	1	1	1	1	1	1	1	0	-	1	1	-	1	0	0	1	1	-	1	1	1	-	0	0	0	1	1	1	1	-	1	1	0	1	0	1	0	1	0	1	1
544	3562723_26:G>T	CTGCAGAACCAAACATTAGCGAACGCCGATGTTATCAACTGCAACATTATCTGTAAGCTAAAAATCCACT	1	80.165	1	1	-	1	1	1	1	1	1	1	1	0	0	1	1	1	1	0	0	1	1	1	1	1	1	-	0	0	0	1	1	1	1	1	1	1	0	1	0	1	0	1	0	1	1
545	3562742_20:T>G	CTGCAGAACAGGTTCTACAGCTCAAGAGAGTAAGTGTATCCGAGGATGATTTAC	1	80.165	1	1	0	1	1	1	1	1	1	1	1	0	0	1	1	1	1	0	0	1	1	1	1	1	1	-	0	0	0	1	1	1	1	-	1	1	0	1	-	1	0	1	0	1	1
546	3562757_49:A>G	CTGCAGAAATTGAATGTACCTCAATTTTCTCAGAAATTGAAATCTCAGGAATCTCAACTTTCAATATCCA	1	80.165	1	1	0	1	1	1	1	1	1	1	1	0	0	1	1	1	1	-	0	1	1	1	1	1	1	-	-	0	0	1	-	1	1	-	1	1	0	1	0	1	0	1	0	1	1
547	3541455	CTGCAGTTCGCAACTCGAATTGCAACTCAATATAAAAAAGATTTTAGAGTGCACCGGCATCATTTTAGTG	1	81.498	1	1	0	1	1	1	1	1	1	1	1	0	0	-	1	1	1	0	0	1	1	1	1	1	1	-	0	0	0	1	1	1	1	1	1	1	0	1	0	1	0	1	0	-	1
548	3541357	CTGCAGAATCTAAGGACCTAAGTCTTGAGTGTCATATTGATCAATACCATAATTTAC	1	82.831	1	1	0	1	1	1	1	1	1	1	1	0	0	1	1	1	1	0	0	1	1	-	1	1	1	0	0	0	0	1	1	1	1	0	1	1	0	1	0	1	0	1	0	1	1
549	3535400	CTGCAGTTGTGTCAAATACGAGCTACCTGTGAATGGTACATGTTATCAGCATTTGCTATTTGGTGTAAAC	1	84.113	1	1	0	-	1	1	1	1	1	1	1	0	0	1	1	1	-	0	0	1	1	-	1	1	1	-	0	0	0	1	-	1	0	-	0	1	0	1	0	1	0	1	0	1	1
550	3535587	CTGCAGCAAGTGAGCATAACAACAAGTAAAGTCATGAATAGATCGAGCCAACCATCATGTATCACAAATC	1	84.113	1	1	0	1	1	1	1	1	1	1	1	0	-	1	1	1	1	0	0	1	1	1	1	1	1	1	0	0	0	-	1	1	0	-	0	1	0	1	0	1	-	1	-	1	1
551	3535669	CTGCAGTAGAGGCCGACTGCGGTTCCTAAGTCTTTTGGTCGAGTTTCTTGTTTATGTCATTTTTTACAGA	1	84.113	1	1	0	1	1	1	1	1	1	1	1	0	0	1	1	1	1	0	-	1	1	1	1	1	1	0	0	0	0	1	1	1	0	0	0	1	0	1	0	1	0	1	0	1	1
552	3536370	CTGCAGATTGTTTTGCTGAAATTTGTAAAAAGTTAC	1	84.113	1	1	0	1	1	1	1	1	1	1	1	0	0	1	1	1	1	0	0	1	1	1	-	1	1	0	0	0	0	1	1	1	0	0	0	1	0	1	0	1	0	1	0	1	1
553	3536437	CTGCAGAATCTAAGGACCTAAGTCTTGAGTGTCATATTGATCAATACCATAATTAC	1	84.113	1	1	0	1	1	1	1	1	-	-	1	0	0	1	1	1	1	0	0	1	-	1	1	1	1	-	0	0	0	0	1	1	0	0	0	1	0	1	0	1	0	-	0	1	1
554	3536620	CTGCAGTAAGGAGAGAAATTTGGATGAAGGGTAGGCCAATCGCTAGAGGCAGAGGAAGGCCAAGAAAAGG	1	84.113	1	1	0	1	1	1	1	1	1	1	1	0	0	1	1	1	1	0	0	1	1	-	1	1	1	0	0	0	0	0	1	1	0	-	0	1	0	1	0	1	0	1	0	1	1
555	3536706	CTGCAGCCACATTATCCTTACCCTTCTTATACAAAAGTTCATAAGAAAGACCCATGAGCTTAGTGACCCA	1	84.113	1	1	0	1	1	1	1	1	1	1	1	0	0	1	1	1	1	0	0	1	1	1	1	1	1	-	0	0	0	1	1	1	0	0	0	1	0	1	0	1	0	1	0	1	1
556	3536894	CTGCAGGGTCAATATAGTCTCATTGCCATGAAAATGCACCATAGGTAAACCACTCGTGTTCAGCAGACCA	1	84.113	-	1	0	-	1	1	-	1	1	1	1	0	0	1	1	1	1	0	0	1	1	1	1	1	1	-	0	0	0	-	-	1	0	0	-	-	0	1	0	1	0	1	0	1	1
557	3536945	CTGCAGTAATAGGAGCAACCAATTGTTGCCCCCTGCTCAGCAGAAAACTTGCCTCCCTTGCCTCATGGCC	1	84.113	1	1	0	-	1	1	1	1	1	-	1	0	0	-	1	1	1	0	0	1	1	1	1	1	1	1	0	0	0	-	-	1	0	-	0	1	0	1	0	1	0	1	0	1	1
558	3537058	CTGCAGCACCATACAACAACAATAAAAGATCATCCAAGTTCGTAATTTTTAC	1	84.113	1	1	0	1	1	1	1	1	1	1	1	0	0	1	1	-	1	0	0	1	1	1	1	1	1	1	0	0	0	1	1	1	0	-	1	1	0	1	0	1	0	1	0	1	1
559	3537163	CTGCAGAAACAATTACATCAGTGTTAGCGAATCTACTAAATAATTTAC	1	84.113	1	1	0	1	1	1	1	1	1	1	1	0	0	1	1	1	1	0	0	1	1	1	1	1	1	0	0	0	0	1	1	1	0	0	0	1	0	1	0	1	0	1	0	1	1
560	3537613	CTGCAGATCGATGTGACTAAAATAGTCTATATATGACGTGTGAATCACCAAGTGAGAGAATCATGGTTTT	1	84.113	1	1	0	1	1	1	1	1	1	-	1	0	0	1	1	1	-	0	0	1	1	1	1	1	1	0	0	0	0	-	1	1	0	-	0	1	0	1	0	1	0	1	0	1	1
561	3537849	CTGCAGATCGAAAAAATGAGTGGGAAATTTGGTGAGAAATTGAGTAGTAAAAAATGAAATTTGAGGGTTT	1	84.113	1	1	0	1	1	1	1	1	1	1	1	0	0	1	1	1	1	0	0	1	-	-	1	1	1	-	0	0	0	1	1	1	0	1	0	1	0	1	0	1	0	1	0	1	1
562	3538483	CTGCAGAGCTTCAATTCACTATTTGTTTGTGTGTATGCAATAAATAGTGATTTTTTTGGTTGTAATTTCA	1	84.113	1	1	0	1	1	1	1	1	1	1	1	0	0	1	1	1	1	0	0	1	1	-	1	1	1	0	0	0	0	0	1	1	0	-	0	1	0	1	0	1	0	1	0	1	1
563	3538876	CTGCAGTTCTAAATCCCAAATTACAACATTAGGTAACTAACCTGAATATTCTGAGTCTTGATTGATCACA	1	84.113	1	1	0	1	1	1	1	1	1	1	1	0	0	1	1	1	1	0	0	1	1	1	1	1	1	-	0	0	0	-	1	1	-	-	1	1	0	1	0	1	0	1	0	1	1
564	3538968	CTGCAGTAAAACGAAGTAAAATAACAAGGTGTTAGGATTCAAAAATAACCCAAAAGGGATTGGGACAAAG	1	84.113	1	1	0	1	1	1	1	1	1	1	1	0	0	1	1	-	1	0	0	1	1	1	1	1	1	1	0	0	0	1	1	1	0	-	0	1	0	-	0	-	0	1	0	1	1
565	3538985	CTGCAGAAGGTGCTAGAAGGTACTCTATTATGGTTACATTGTTGTTAC	1	84.113	1	1	0	1	1	1	1	1	1	1	1	0	-	1	1	1	1	0	0	1	1	-	1	1	1	0	0	0	0	-	1	1	0	-	0	1	0	1	0	1	0	1	0	1	1
566	3539434	CTGCAGTTTTTCTAATATAGTAGTACAAAGATATGGGTTGATGTTGATTTTTTTGACTTTTTCCCATATG	1	84.113	1	1	0	1	1	1	-	1	-	1	1	0	0	1	1	1	1	0	0	1	1	-	1	1	1	-	0	0	0	1	1	1	0	-	0	1	0	1	0	1	0	1	0	1	1
567	3539576	CTGCAGATCGATGTGACTAAAATAGGCTATCTATGACGTGTGAATCACCAAGTGAGAGAATCATGGTTTT	1	84.113	1	1	0	1	1	1	1	1	1	1	1	0	0	1	1	1	1	0	-	1	1	-	-	1	1	0	-	0	0	0	1	1	0	0	0	1	0	1	0	1	0	1	0	1	1
568	3539607	CTGCAGACATGGTAATCAATTGTGTGATTACAACTATTTTTACCCATTCAAATCAGTCTCCTAAAAATTT	1	84.113	1	1	0	1	1	-	1	1	1	1	1	0	0	1	1	1	1	-	0	-	1	1	1	1	1	1	0	0	-	1	1	1	0	1	0	1	0	1	0	1	0	1	0	-	1
569	3539778	CTGCAGATAGAACATGAACAACATCATAACACAAGACATGTTGGATTATTGATGTTGCAAATACCCACAC	1	84.113	1	1	0	1	1	1	1	1	1	1	1	0	0	1	1	1	1	0	0	1	1	1	1	1	1	-	-	0	0	1	1	1	1	0	1	1	0	1	0	1	0	1	0	1	1
570	3539866	CTGCAGTAGAGGTCGACTGCGGTTCCTAAGTCTTTTGGTCGAGTTTCTTATTTATGTCATTTTTTTACAG	1	84.113	1	1	0	1	1	1	-	1	1	1	1	0	0	-	-	1	1	0	0	1	1	1	1	1	-	1	0	0	0	1	1	-	0	-	0	1	0	1	0	-	0	1	0	1	1
571	3540061	CTGCAGTCGTCCATCTTCTCCTCCCTGCAATAACATTTCGTTCGTATTTTCTACGTGGCCAGGCCTTATC	1	84.113	1	1	0	1	1	1	1	1	1	1	1	0	0	1	1	-	1	0	0	1	1	1	1	1	1	-	0	0	0	-	1	1	0	-	0	1	0	1	0	1	0	-	0	1	1
572	3540076	CTGCAGTATCAGATTTTAGACTGATAAATAGAAGAATTTTGAAGGATGGTTCGATTATAAATCCGTATGT	1	84.113	1	1	0	1	1	1	-	1	1	1	1	0	0	-	-	1	1	0	0	1	-	1	1	1	1	1	1	0	0	1	1	1	1	-	-	1	0	1	0	1	0	1	0	-	1
573	3540930	CTGCAGCACAGACACATCTGAAAAAAAGATAGGCGTATCGTGTCATTTTAC	1	84.113	1	1	0	1	1	1	1	-	1	1	1	0	0	-	1	1	1	0	0	1	1	1	1	1	1	-	1	0	0	1	1	1	1	-	1	1	0	1	0	1	0	1	0	1	1
574	3541445	CTGCAGTCAAATAGAAAAAAAATTGGTGTATGAAATTTGTAAACTAAATATACCATTGAGATTTTGTATT	1	84.113	1	1	0	1	1	-	1	1	-	1	1	0	0	1	1	1	1	0	0	1	-	1	1	1	1	1	0	0	0	-	1	-	0	1	0	-	0	1	0	1	0	1	0	1	1
575	3564843	CTGCAGAGATATGAACAAAAACGAAATCAGAATTTCATCAAAACTCAGAACAAATACGAAAAACCAGTTT	1	84.113	1	-	0	1	1	1	1	1	1	1	1	0	0	1	1	-	1	0	0	1	1	-	1	1	1	-	0	0	0	1	1	1	0	-	0	1	0	1	0	1	0	1	0	1	1
576	3566425	CTGCAGAGTCTTTTGAAACACGCTTGTTTCAAGTGCTTATACTTGAGACATTGATGTTACACATATGAGT	1	84.113	1	1	0	1	1	1	1	1	1	1	1	0	0	1	1	1	1	0	-	1	1	-	1	1	1	0	0	0	0	0	1	1	0	0	-	1	0	1	0	1	0	1	0	1	1
577	3566774	CTGCAGACCAACAAAATAACAGCTCACTAAAAAGGACCTGTAAATTAC	1	84.113	-	1	0	1	1	1	1	1	1	1	1	0	0	1	1	1	1	0	0	1	1	1	1	1	-	0	-	0	0	1	1	1	1	0	1	1	0	1	0	1	0	1	0	1	-
578	3566852	CTGCAGAACTTGTGTATTCTGTGAGTGATGCATTATAGTTCAAAAGATGGTTTGATCCTTCTTTTACTGC	1	84.113	1	1	0	1	1	1	1	1	1	1	1	0	0	1	1	1	1	0	0	1	1	1	1	1	1	-	-	0	0	-	1	1	-	-	1	1	0	1	0	1	0	-	0	1	1
579	3566864	CTGCAGAGGAAATAACAAACTAAACTAATAATGAATTTCTATGATTATACAGAAAAAAAAGATTCCAAAT	1	84.113	1	1	0	1	1	1	1	-	1	1	1	0	0	1	-	1	-	0	0	1	1	1	1	1	1	1	0	0	0	-	1	1	1	-	1	1	0	1	0	1	0	1	0	1	1
580	3567086	CTGCAGACACATCAACTATTCCAGGCCACTATGTACTCTACTGGGAAATCACGATGAACGAGAAAAACTC	1	84.113	1	1	0	1	1	1	1	1	1	1	1	0	0	-	-	1	1	0	0	1	1	-	1	1	-	1	-	0	0	-	1	1	1	1	1	1	0	1	0	1	0	1	0	1	1
581	3567257	CTGCAGTCACGGTGAGTGGTTTGGATAGTATGGCATGAGGTTGTATGTTCATACCTTATTGTCTCCTCTA	1	84.113	1	1	0	1	1	1	1	1	1	1	1	0	0	1	1	-	1	0	0	-	1	-	1	1	-	1	0	0	0	-	1	-	-	-	1	1	0	1	0	1	0	1	0	1	1
582	3567277	CTGCAGCTCAGAACTTCGCAACTCTGCATATGAACGATAGTGTAAAGCAAGAAAGGAGCTTGGGCAAGAA	1	84.113	1	1	-	1	1	1	1	1	1	1	1	0	0	1	1	1	1	0	-	1	1	1	1	1	1	-	0	0	0	1	1	1	1	-	1	1	0	1	0	1	0	1	-	1	1
583	3567450	CTGCAGAATGGAAACCAATTCTCCAAAACAAAAAGAGACAGTGCCCTGGCAGCAAAACAAAACAGCCCTT	1	84.113	1	1	0	1	1	1	1	1	1	-	1	0	0	1	1	1	1	0	0	1	1	-	1	1	1	-	0	0	0	0	1	1	0	-	0	1	0	1	0	1	0	1	0	1	1
584	3567456	CTGCAGAATAACACAGGTGAGGCACCACCAGCATAGAACCTTACACCTACAAATTCATCCATCAGTTTTA	1	84.113	1	1	0	1	1	1	1	1	1	1	1	0	0	1	1	1	1	0	0	1	1	1	1	1	1	-	0	0	0	1	1	1	1	-	1	1	0	1	-	1	0	1	0	1	1
585	3567596	CTGCAGTTTCAAGGACGCGAGTAGTTGAGTGAGGTCAAGGTTTTGTTGGATATATGAAATTTGAGTCATC	1	84.113	1	1	0	1	1	1	1	1	1	1	1	-	0	1	1	1	1	0	0	1	1	-	1	1	1	0	-	0	0	-	1	1	0	0	0	1	0	1	0	1	0	1	-	1	1
586	3567743	CTGCAGATGACGATTTATTCCCACTGCCTTTGGTTGCGTTTCGGTATTGTGTGGGATTTGCATGTGTTAG	1	84.113	1	1	0	1	1	1	1	1	-	1	1	0	0	-	1	1	-	0	0	1	1	-	1	1	1	-	0	0	0	1	-	1	1	-	1	1	0	1	0	1	0	1	0	1	1
587	3567860	CTGCAGCCATAGCAAAGTCACTTCCATTCACTCCTTTCTCTTTTATTTTGTTTTCCCCAACACCGGATTC	1	84.113	1	1	0	1	1	1	1	1	1	1	1	0	0	1	1	1	1	0	0	1	1	-	1	1	1	-	0	0	0	1	1	1	-	1	0	1	0	1	0	1	0	1	0	1	1
588	3568263	CTGCAGTGCCCTGCCTCTACTTATCATCAAGCTTCGAATCATACTCAAACTGTGGCCATCACTCTTATAG	1	84.113	1	1	0	1	1	1	1	1	1	1	1	0	0	1	1	1	1	0	0	1	1	-	1	1	1	-	-	0	0	1	1	1	0	0	0	1	-	1	0	1	0	1	0	1	1
589	3568291	CTGCAGGAATATCTGTGGTAATCCGTGTATTTCTATTCTAGTAGATAGACTCCAAGGTGAATCATGACAT	1	84.113	1	1	0	1	1	-	1	1	1	1	1	0	0	1	1	-	-	0	0	1	1	1	1	1	1	-	0	0	0	1	1	1	1	-	1	1	0	1	0	1	0	1	0	1	-
590	3568418	CTGCAGCCATAGCAAAGTCACTTCCATTCAATCCTTTCTCTTTTATTTTGTTTTCCCCAACACCAGATTC	1	84.113	1	1	0	1	1	1	1	1	1	-	1	0	0	1	1	1	-	0	0	-	1	1	-	1	1	1	0	0	0	1	1	1	0	1	0	1	0	1	0	1	0	1	0	-	1
591	3568480	CTGCAGTTTCAAGGACGCCAGTAGTTGAGTGAGGTCAAGGTTTTGTTGGATATATGAGATTTGAGTCATC	1	84.113	1	1	0	1	1	1	1	1	1	1	1	0	0	1	1	1	1	0	0	1	1	-	1	1	1	-	0	0	0	-	-	1	1	-	1	1	0	1	0	1	0	1	0	1	1
592	3568484	CTGCAGTTTGGAACCCTTTTTACCCATCCTTCTGCTTTAGGTTACCCTATGATGTTCCTTGAGTCCAACC	1	84.113	1	1	0	1	1	1	1	1	1	1	1	0	0	1	1	1	1	-	0	1	1	1	1	1	1	-	-	0	0	1	1	1	1	-	1	1	0	1	0	1	0	1	0	1	1
593	3568491	CTGCAGAATATCCTACTAAACGAACTAAATTCTTATGCCTTACTTTGCCAATGGCTTCAACCTCCACTTT	1	84.113	1	1	0	1	1	1	1	1	1	1	1	0	0	1	1	1	1	0	0	1	1	-	1	1	1	-	0	0	0	0	1	1	0	0	0	1	0	1	0	1	0	1	0	1	1
594	3568857	CTGCAGTGCACCATTCCTAACAAAAAAAAATCAAACATAATTTCAAATAATCAGAACCGTCTTTGAGAGT	1	84.113	1	1	0	1	1	1	1	1	1	1	1	0	0	1	1	-	1	0	0	1	1	1	1	1	1	1	1	0	0	1	1	1	1	-	1	-	0	1	0	-	0	1	0	-	1
595	3568902	CTGCAGAAAATGAATCTAACTAACTCACATTTTTTCAACCTAACTTTATTCTAACATTCATTTCATTACA	1	84.113	1	1	0	-	1	1	1	1	1	1	1	0	0	1	1	1	1	0	0	1	1	1	1	-	1	1	1	0	0	-	1	1	-	0	1	1	0	1	0	1	0	-	0	1	1
596	3568977	CTGCAGAAGGCTTGTAGCAAACCAACATACATGAAGCAATAACCCTTCCAAGTCAGTAGCAGTGCACTAA	1	84.113	1	1	0	1	1	1	1	1	1	1	1	0	0	1	1	1	1	-	0	1	1	1	1	1	1	0	-	0	0	1	1	1	1	0	1	1	0	-	0	1	0	1	0	1	1
597	3569381	CTGCAGTTTGTTGGTGCTATCAGAGAAAATATGATTACATGATATTGCCACCATGATATTTAGTAATCTC	1	84.113	1	-	0	-	1	1	1	1	1	1	1	0	0	-	1	1	1	0	0	1	1	1	1	1	1	-	0	0	0	1	1	1	0	1	0	1	0	1	0	1	0	-	0	1	1
598	3569656	CTGCAGAAACCCTTTGGAGTACTGTTATGAGGCTGCTGAACCAAGTAACAACAATAATAGGTTGAGTTAT	1	84.113	1	1	0	-	1	1	1	1	1	1	1	0	0	1	1	1	1	0	0	1	1	1	1	1	1	-	0	0	0	-	1	-	1	-	1	1	0	1	0	1	0	1	0	1	1
599	3569830	CTGCAGCAGGTTTTGTCTTGGAATATTATGGTATTGGTGCATGACCTCGAGCTGCTGCAAGGTGTCTACA	1	84.113	1	1	0	1	1	1	1	1	1	1	1	0	0	1	1	1	1	0	-	1	1	1	1	1	1	-	-	0	-	1	1	1	1	0	1	1	0	1	0	1	0	1	0	1	1
600	3569870	CTGCAGTGACCCGCCTCTACTTATCATCAAACTTCGAATCATATACTCAAAGTGTGGCCATCACTCTTAT	1	84.113	1	1	0	1	1	1	1	1	1	-	1	0	0	1	1	-	-	0	0	-	1	1	-	1	1	-	0	0	0	1	-	1	0	-	0	1	0	1	0	1	0	1	0	1	1
601	3569903	CTGCAGAATGGAAACCAATTCTCCAAAACAAAAGAGACAGTACCCTGGCAGCAAAACAAAACAGCCCTTC	1	84.113	1	1	0	1	1	1	1	1	1	1	1	0	0	1	1	1	1	0	-	1	1	1	1	1	1	0	0	0	0	-	1	1	0	0	0	1	0	1	0	1	0	1	0	1	1
602	3569918	CTGCAGGATAAGATAAGGTGAAGTGAAGGACTCCGATTGTTGACTCACACAACTTAC	1	84.113	1	1	0	1	1	1	1	1	1	1	1	0	0	-	1	-	1	0	0	1	-	1	1	1	1	1	0	0	0	1	1	-	1	-	1	1	0	1	0	1	0	1	0	1	1
603	3539006_36:T>A	CTGCAGACGGTCGTCGGGTTCCGTATGACTATCTTGCTATTGCCACTGGTCATGCAGATCCTGTGCCCAA	1	84.113	1	1	0	1	1	1	1	1	1	1	1	0	0	1	1	1	1	0	0	1	1	-	1	1	1	-	0	0	0	-	1	1	0	-	0	1	0	1	0	1	0	1	0	1	1
604	3558960_30:T>C	CTGCAGCTCCAATCAAATGAAGCAACACAAATGTTGCCTGCTTGCGCCTTCCATTCACAATCTGAAAACA	1	84.113	1	1	0	1	1	1	1	1	1	1	1	0	0	1	1	1	1	0	0	1	1	1	1	1	1	-	-	0	0	1	1	1	1	-	1	1	0	1	0	1	0	1	0	1	1
605	3558991_62:T>C	CTGCAGAGGACACCTTCAGTTACCAAATAACATTACTAGCAAAAACTCTGGATGTGTATAAACTAGAGAA	1	84.113	1	1	0	1	1	1	1	1	1	1	1	0	0	1	1	1	1	0	0	1	1	1	1	1	1	-	0	0	0	1	1	1	1	-	1	1	0	1	0	1	0	1	0	1	1
606	3559026_59:T>C	CTGCAGTTCATGCACCTTATAATTTGCCATTATATCATTTGTTTGTAGAAGAAGAAGCTATTTTCTATTC	1	84.113	1	1	0	1	1	1	1	1	1	1	1	0	0	-	1	1	1	0	0	1	1	1	1	1	1	-	0	0	0	-	1	1	0	-	0	1	0	1	0	1	0	1	0	-	1
607	3559032_66:G>T	CTGCAGTATCAAGGTCAAACCTCTATAGCACCGGCACCTCAAAAAAAATGTGTGTATGTGTCAGGTGGCC	1	84.113	1	1	0	1	1	1	1	1	1	1	1	0	0	1	1	1	1	0	0	1	1	1	1	1	1	-	-	0	0	1	1	1	1	-	1	1	0	1	0	1	0	1	0	1	1
608	3559037_31:A>G	CTGCAGTACATCAGTTGTCATTGCTGTGACTCAACACATATTTTATGATCATGTTGGATTCTTAC	1	84.113	1	1	0	1	1	1	1	1	1	1	1	0	0	1	1	1	1	0	0	1	1	-	1	1	1	-	0	0	0	-	1	1	0	-	0	1	0	1	0	-	0	1	0	1	1
609	3559068_65:T>C	CTGCAGTATGGTGAAAAGACCACATGATGGTACCAGGTCTATCATTACAACAGTTATGGCAGTTGCTTTT	1	84.113	1	1	0	1	1	1	1	1	1	1	1	0	0	1	1	1	1	0	0	1	1	1	1	1	1	-	0	0	0	1	1	1	1	-	1	1	0	1	0	1	0	1	0	1	1
610	3559122_18:G>T	CTGCAGCAAGAGCTTCTTTGGCTTTTTTTTCCTACATTGACCACAAAATAATCAATTGGAAACCAAAATA	1	84.113	1	1	0	1	1	1	1	1	1	1	1	0	0	1	1	1	1	0	0	1	1	-	1	1	1	-	0	0	0	-	1	1	0	0	0	1	0	1	0	1	0	1	0	1	1
611	3559146_49:T>C	CTGCAGAAAGTGAAGTTTTGGAAGAAAGTGTATGTCATATACAGCTTTTTTCTTGTTCGTAAAATCGTAG	1	84.113	1	1	0	1	1	1	1	1	1	1	1	0	0	1	1	1	1	0	0	1	1	1	1	1	1	-	0	0	0	1	1	1	0	-	0	1	0	1	0	1	0	1	0	1	1
612	3559208_56:G>A	CTGCAGCAATAGTTGGGGATACAACTACAGGATTGATCACCCTGAAACAAAACTCATGAAACATGAGGGT	1	84.113	1	1	0	1	1	1	1	1	1	-	1	0	0	1	1	1	1	0	0	1	1	1	1	1	1	-	0	0	0	1	1	1	0	-	0	1	0	1	0	1	0	1	0	1	1
613	3559318_31:C>T	CTGCAGGAGAGATTGGACAACATATCAAGTAGCGCATTTGGCTTCATCCTCTGGAAGTTTCTTACATTAG	1	84.113	1	1	0	1	1	1	1	1	1	1	1	0	0	1	1	1	1	0	0	1	1	1	1	1	1	-	0	0	0	1	1	1	1	-	1	1	0	1	0	1	0	1	0	1	1
614	3559371_34:G>A	CTGCAGGATTGAGATGAGATGGGCTGCAAATCTTGGCTAAATCAAAGAGTAGAATAGATTATGGTTACAG	1	84.113	1	1	0	1	1	1	1	1	1	1	1	0	0	1	1	-	1	0	-	1	1	1	1	1	1	-	-	0	-	1	1	1	1	-	1	1	0	1	0	1	0	1	0	1	1
615	3559425_19:A>G	CTGCAGGCTGTCTTCCTCGAATTGTGCTCGAGTCGCGTGTCAATTCTTACCCTTCAAAATCTTAC	1	84.113	1	1	0	1	1	1	1	1	-	1	-	0	0	1	1	1	1	0	0	1	1	1	1	1	-	-	-	0	0	1	1	1	1	-	1	1	0	1	-	1	0	1	0	1	1
616	3559530_51:A>G	CTGCAGCAGAGGCTGCAAGATATGGTTTTACTGCTGTAGACAGGCCAGAAGGATTCTTGGTTTTGGCCAT	1	84.113	1	1	0	1	1	1	1	1	1	1	1	0	0	1	1	1	1	0	0	1	1	1	1	1	1	-	0	0	0	1	1	1	0	-	0	1	0	1	0	1	0	1	0	1	1
617	3559929_43:C>G	CTGCAGAGTACATCCCATGAGCTAACTGCTACTCTTGAAAACCGCGATACTCTACAAAGAGAATTACAGA	1	84.113	1	1	0	1	1	1	1	1	1	1	1	0	0	1	1	1	1	0	0	1	1	-	1	1	1	-	0	0	0	1	1	1	0	-	0	1	0	1	0	1	0	1	0	1	1
618	3560599_17:G>A	CTGCAGAAAGCTGCTGCGGCAACACCGTAAGCCAACCAAGCTTCCAAAAGCTACAAAACAAAACTATTTC	1	84.113	1	1	0	1	1	1	1	1	1	1	1	0	0	1	1	1	1	-	0	1	1	1	1	1	1	-	0	0	0	1	1	1	0	-	0	1	0	1	0	1	0	1	0	1	1
619	3560640_61:G>A	CTGCAGGAATCTTGACCGGCAGTGTATTGTTCATTCTTGGCATCACAGGATTGATGAAGCTTGTGTACAA	1	84.113	1	1	0	1	1	1	1	1	1	1	1	0	0	1	1	1	1	0	0	-	1	1	-	1	1	-	1	0	0	1	1	1	1	-	1	1	0	1	0	1	0	1	0	1	1
620	3560643_57:A>G	CTGCAGTGAATACATGGAACAGCTACAACTTGATATTGCATGTAGATAATAACCGAAAATTGTTAGATTC	1	84.113	1	1	0	1	1	1	1	-	1	1	1	-	0	1	1	1	1	0	0	1	1	1	1	1	1	-	1	0	0	1	1	1	1	-	1	1	0	1	0	1	0	1	0	1	1
621	3560794_24:A>G	CTGCAGCCATGATCTCGGGTACGCCAAATTCTTTGTCTGATAAGGCCACAGCGGCAATTGCCTTCATAGG	1	84.113	1	1	0	1	1	1	1	1	1	1	1	0	0	1	1	1	1	0	0	1	1	1	1	1	1	-	1	0	0	1	1	1	1	-	1	1	0	1	0	1	0	1	0	1	1
622	3560827_55:T>C	CTGCAGTACTCATAGATCAGAAGCCTTTGTCCATGCTCTGAACAGTATCCAATAAGTTCAACAATATTTG	1	84.113	1	1	0	1	1	1	1	1	1	1	-	0	0	1	1	1	-	-	0	1	1	1	1	1	1	-	1	0	0	-	1	1	1	-	1	1	0	1	0	1	0	1	-	1	1
623	3560857_14:T>A	CTGCAGCCACCAAACTTGAGAAGATTGAAGTGTCTCCCGCCCTTGTATTGGCATTAGGGCTTGGGAGCAT	1	84.113	1	1	0	1	1	1	1	1	1	1	1	0	0	1	1	1	1	0	0	1	1	1	1	1	1	-	0	0	0	1	1	1	1	-	1	1	0	1	0	1	0	1	0	1	1
624	3560949_47:A>T	CTGCAGCTAAATTTTATGTCATTATTTGGTAAATGATTCCTCGATTCGAATTTATGTGTGACAACTTCAG	1	84.113	1	1	0	1	1	1	1	1	1	1	1	0	0	1	1	1	1	0	0	1	1	-	1	1	1	1	1	0	0	-	1	1	1	0	1	-	0	1	0	1	0	1	0	1	1
625	3561113_38:G>A	CTGCAGAAGATCTGTCCTTCTCTCAAGTGTAACCCCATCGGTGGACACACCAACATCATACCACAGGCCA	1	84.113	1	1	0	1	1	1	1	1	1	1	-	0	0	1	1	1	1	0	0	1	1	-	1	1	1	-	0	0	0	1	1	-	0	-	0	1	-	1	0	1	0	1	0	1	1
626	3561297_20:T>C	CTGCAGATAATTTATGCTACATAAAGATTATGCAAATGAATACTCTCCCAGAGACAAATTTTATATGAAG	1	84.113	1	1	0	1	1	1	1	1	1	1	1	0	0	1	1	1	1	0	0	1	1	1	1	1	1	-	0	0	0	1	1	1	0	1	0	1	0	1	0	-	0	1	0	1	1
627	3561444_43:A>T	CTGCAGATTGCTTGGGCGCTGACTCTGTGCCACGCTATGTTGAGATGAAGCAGGCGGAGAACCTTACAGA	1	84.113	1	1	0	1	1	1	1	1	1	1	1	0	0	1	1	1	1	0	0	1	1	1	1	1	1	-	0	0	0	1	1	1	0	-	0	1	0	1	0	1	0	1	0	1	1
628	3561498_31:T>C	CTGCAGGTTTTTGACTGGTCTCCATGATCCGTTATCTTTCCATTAC	1	84.113	1	1	0	1	1	1	1	1	1	1	1	0	0	1	1	1	1	0	0	1	1	-	1	1	1	-	0	0	0	1	1	1	0	-	0	1	0	-	0	1	0	1	0	1	1
629	3561865_28:G>A	CTGCAGAAGTAGAAGCGGAGAAGGTGAAAGGAGAGATGGTGATAGGAGGAAGAAGGTTCTCAAGATTCCG	1	84.113	1	1	0	1	1	1	1	1	1	1	1	0	0	1	1	1	1	0	0	1	1	1	1	1	1	-	1	0	0	1	1	1	1	-	1	1	0	1	0	1	0	1	0	1	1
630	3561900_52:T>C	CTGCAGCTGTGTTTTCATTGTGTTGGCTGCTTGAGCTAGCTTTACTTGCATTTTCATTATTCATGGATTA	1	84.113	1	1	0	1	1	1	1	-	1	1	1	0	0	1	1	1	1	0	0	1	1	-	1	1	1	-	0	0	0	1	1	-	0	-	0	1	0	1	0	1	0	1	0	1	1
631	3562084_27:G>A	CTGCAGTGTGAGTACCAATACATGGGATGAAAAACTGCTTTTTTTGGTTCTTTATGTCCAGACTTATCAA	1	84.113	1	1	0	1	1	1	1	1	1	1	1	0	0	1	1	1	1	-	0	1	1	1	1	1	1	-	0	0	0	1	1	1	1	-	1	1	0	1	0	1	0	1	0	1	1
632	3562235_25:T>C	CTGCAGAATACTAACAAGTCTACACATGATATGAACCAAGCTGTAATATAATAAAAATACCAAGTCAGGA	1	84.113	1	1	0	1	1	1	1	1	1	1	1	0	0	1	1	1	1	0	0	1	1	1	1	1	1	-	0	0	0	1	1	1	0	-	0	1	0	1	0	1	0	1	0	1	1
633	3562264_59:G>A	CTGCAGTAGAGAATTTCCACCGCAAAATCGCTACCATAGGTAGGTTACTAGGTTACTTCAGTACTCATCA	1	84.113	1	1	-	1	1	1	1	-	1	1	1	0	0	1	1	1	1	0	0	1	1	1	1	1	1	-	1	0	0	1	1	1	1	-	1	1	0	1	0	1	0	1	0	1	1
634	3562505_62:A>T	CTGCAGCTCTATCTGTTATCTTTTTTGTGAACTCACGATTTTTGCATGTATACTATTTATGGCAGTGAGG	1	84.113	1	1	0	-	1	1	1	1	1	1	1	0	0	1	1	1	1	-	0	1	1	1	1	1	1	-	0	0	0	1	1	1	0	-	0	1	0	1	0	1	0	1	0	1	1
635	3562633_24:T>C	CTGCAGTAAGGAAACGTTTATAGAATAATCAAAATCTGGAGGATATTTTAC	1	84.113	1	1	0	1	1	1	1	1	1	-	1	0	0	1	-	1	1	0	0	1	1	-	1	1	1	-	0	0	0	1	1	1	0	-	0	1	0	1	0	1	-	1	0	1	1
636	3562667_56:A>G	CTGCAGCAACTTCTTGTCCGCGTGCGCAGGGTTCGGCCTGTGAAGTTTTTCAAGCGGATTCTTGGTCATG	1	84.113	1	1	-	1	1	1	1	1	1	1	1	0	0	-	1	1	1	0	0	1	1	1	1	1	1	-	1	0	0	1	1	1	-	-	1	1	-	1	0	1	0	1	0	1	1
637	3562740_45:T>G	CTGCAGTTGGACTTTCATTTTTCAGTTATGGATTCCCATTAGTTGGTACATGTCTTGAGATCGGAGCAGT	1	84.113	1	1	0	1	1	1	1	1	1	1	1	0	0	1	1	1	1	0	0	1	1	1	1	1	1	-	0	0	0	1	1	1	0	-	0	1	0	1	0	1	0	1	0	1	1
638	3565483_39:C>A	CTGCAGTTGATGGTGAATGAGAGAGTATGAGTTCTGTTTGCAGCATAGTTAGTGTATGGGAATGGGTTGA	1	84.113	1	1	0	1	1	1	1	1	1	1	1	0	0	1	1	1	1	0	0	1	1	1	1	1	1	-	0	0	0	-	1	1	0	-	0	1	0	1	0	1	0	1	0	1	1
639	3534986	CTGCAGATGCTTTGGAGAATTTGAAACTGTCTCCAACGAGGTATGCGATACTAGATTAC	1	85.446	1	1	0	1	1	1	1	1	1	1	1	0	0	1	1	1	1	1	0	1	1	0	1	1	1	0	0	0	0	1	1	1	0	-	0	1	0	1	0	1	-	1	0	1	1
640	3535338	CTGCAGTTGTGTCAAATACGAACTTCCTGTGAATGGTACATGTTGTTATCAGCATTTGCTATTTGGTGTA	1	85.446	1	1	0	1	1	1	1	1	1	1	1	0	0	1	1	1	1	1	0	1	1	0	1	1	1	0	0	0	0	1	1	1	0	0	0	1	0	1	0	1	0	1	0	1	1
641	3539305	CTGCAGAATGTATGATTCGTAGAGTGTAAATTATAATTAC	1	85.446	1	1	0	1	1	1	1	1	1	1	1	0	-	1	1	1	1	1	0	1	1	-	1	1	1	-	0	-	0	1	1	1	0	0	0	1	0	1	0	1	0	1	0	1	1
642	3534968	CTGCAGTAACATTAGCTCTGCAAGCAAAAGATGAATGTTTTAC	1	86.835	1	1	0	1	1	1	1	1	1	1	1	0	0	1	1	1	1	-	0	1	1	0	1	1	1	0	0	0	0	0	1	1	0	0	0	1	0	1	0	1	0	1	0	1	1
643	3539570	CTGCAGAAAATGAACTTTCAACTTCAATCTCATAATCCACTACAATTCCTTCAAAAAAGACCCGTGAATT	1	86.835	1	1	0	1	1	1	1	1	1	1	1	0	0	1	1	1	1	1	0	1	1	0	1	1	1	-	0	0	0	0	1	1	0	-	0	1	0	1	0	1	0	1	0	1	1
644	3539809	CTGCAGTTATGTGTTCTAATAAGAAATTATACAAACATTTAC	1	86.835	1	1	0	1	1	1	1	1	1	1	1	0	-	1	1	1	1	1	-	1	1	0	1	1	1	0	0	0	-	0	1	1	-	0	0	1	0	1	-	1	0	1	-	1	1
645	3540332	CTGCAGCAGGGACACCTCTAAAAACAATTGTCCGTGTGTCAGTGTAGTGTCCGAAATATTTTAGTGTCAC	1	86.835	1	1	0	1	1	1	1	1	1	1	1	0	0	1	1	1	1	1	-	1	1	0	1	1	1	0	-	0	0	0	1	1	0	0	0	1	0	1	0	1	0	1	0	1	1
646	3538905	CTGCAGGGAAATGGAATCATCGCGGATGCTGCAACTCGAGTTGGATTGCTCATTGTCGTTGTATGCACCT	1	88.134	1	1	0	1	1	1	1	1	1	1	1	0	0	1	1	1	1	0	0	1	1	0	1	1	1	0	0	0	0	0	1	1	0	0	0	1	0	1	0	1	0	1	0	1	1
647	3536341	CTGCAGAACGTTTCTAGGTCAGACCCTTTTCTGAATCTCGTCATTCTTTGTCAGATCCGTTAC	1	89.523	1	1	0	1	1	1	1	1	1	1	1	0	0	1	1	1	1	0	0	1	1	-	1	1	1	-	0	0	0	0	1	1	0	-	0	1	0	1	0	1	0	1	0	1	1
648	3536547	CTGCAGGAAAAAGGCATTCATATATGGGATGGCAATGCATCGAGAGAATACCTTGATAGGCAAGCATGAA	1	89.523	1	1	0	1	1	1	1	1	1	1	1	0	0	1	1	1	1	0	0	1	1	-	1	1	1	-	0	0	0	0	1	1	0	0	0	1	0	1	0	1	-	1	0	1	1
649	3559766_46:A>T	CTGCAGCTATATTTGGGTTTCTCTTTAGAACTATGTATGTGTACGTGAAGGTGTATATCTATTTTACAGA	1	89.523	1	1	0	1	1	1	1	1	1	1	1	0	0	1	1	1	1	0	0	1	1	-	1	1	1	-	0	0	0	-	1	1	0	-	0	1	0	1	0	1	0	1	0	1	1
650	3560962_33:A>T	CTGCAGTTTCTTATAAAATATAACGTAGAACAAAAATATAGCATCCTACCTTTTTAGTTGCAATTAGCTC	1	89.523	1	1	0	1	1	-	1	1	1	1	1	0	0	1	1	1	1	0	0	1	1	-	1	1	1	-	0	0	0	0	1	1	0	-	0	1	0	1	0	1	0	1	-	1	1
651	3561988_57:G>A	CTGCAGTGTCACATTGATCCAAATGAAAACAAATTCTACTCGAAACTAGAGGTGTTACGGTATCCCGAAA	1	89.523	1	1	0	1	1	-	1	1	1	1	1	0	0	1	1	1	1	0	0	1	1	1	1	1	1	-	-	0	0	-	1	1	0	-	0	1	0	1	0	-	0	1	0	1	1
652	3562689_28:C>T	CTGCAGTCATAAAACAAAACATTAGGGATCGCTCTCGCATTGGTCGCAATCAAGGTTCGCAGCGTATTGT	1	89.523	1	1	0	1	1	1	1	1	1	1	1	0	0	1	1	1	1	0	0	1	1	-	1	1	1	-	0	0	0	-	1	1	0	-	0	1	0	1	0	1	0	1	0	1	1
653	3540244	CTGCAGTTACCCGTAATATCACTAAGTGTGCCTGTGACAGCGGATTAC	1	90.874	1	1	-	1	1	1	1	1	1	1	1	0	-	1	1	1	1	0	0	1	1	1	1	1	1	-	0	0	0	1	1	1	0	0	0	1	-	1	0	1	0	1	0	1	1
654	3540513	CTGCAGAGTCTTTTGAAACACGCTTGTTTCAAGTGCTTATACTTGAGACATTGATGTTACACATGAGTTG	1	90.874	1	1	0	1	1	1	1	1	1	1	1	0	0	1	-	1	1	0	0	1	1	-	1	1	1	-	0	0	0	1	1	1	0	0	0	1	0	1	0	1	0	1	0	1	1
655	3541247	CTGCAGGATTTTTGCAATTCCAAAGGTGTCCACCTCTCTGAGTTTTGAAATCTTGAATGATCATTATTTT	1	90.874	1	1	0	1	1	1	1	-	1	-	1	0	0	1	-	1	1	0	0	1	1	1	1	-	-	0	0	0	0	-	1	1	0	-	0	1	0	1	0	1	0	-	0	1	1
656	3567459	CTGCAGTCATGGTGAGTGGTTTGGATAGTATGGCATGAGGTTGTATGTTAC	1	90.874	1	1	0	1	1	1	1	1	1	1	1	0	0	1	1	1	1	0	-	1	1	-	1	1	1	0	0	0	0	-	1	1	0	0	0	1	0	1	0	1	0	1	0	1	1
657	3555148_52:T>C	CTGCAGATGACATTGGGTAATATGAAGGAATGACTAGGATCATGAAACTCTGCTTCTGGAGCAAACTCCC	1	90.874	1	1	0	1	1	1	-	1	1	1	1	0	0	1	1	1	1	-	0	1	1	-	1	1	1	-	0	0	0	1	-	1	0	-	0	1	0	-	0	1	0	1	0	1	1
658	3535905	CTGCAGCGTTCGAAGAAATTCAATTCAACCCCCTTCTTATACTCGACAATATCGACACAGACACTTATGA	1	92.207	1	1	0	1	1	1	1	1	1	1	1	0	0	1	1	1	1	0	0	1	1	1	1	1	1	-	0	0	0	1	1	1	0	0	0	1	0	1	0	1	0	1	0	1	1
659	3538917	CTGCAGTCAGACTTTGCGCCTCTGTTTTACGTTTGTGGCAAGATGTTTTACGTTTAGACATCAATTTGAC	1	92.207	1	1	0	1	1	1	1	1	1	1	1	0	0	1	1	1	1	0	0	1	1	1	1	1	1	0	-	0	0	-	1	1	0	-	0	1	0	1	0	1	0	1	0	1	1
660	3566853	CTGCAGTTTGTTGGTGCTATCAGAAAATATGATTACATGATATTGCCACCATGATATTTAGTAATCTCAT	1	92.207	1	1	0	1	1	1	1	1	1	1	1	0	0	1	1	1	1	0	0	1	1	1	1	1	1	-	0	0	0	1	1	1	0	0	0	1	0	1	-	1	0	1	0	1	1
661	3567382	CTGCAGAATTGTACCAGTTCATTCACTCATCCACCATAATTCACAAATTCTTAC	1	92.207	1	1	0	1	1	-	1	1	1	1	1	0	0	1	1	1	1	0	0	1	1	1	1	1	1	-	0	0	0	1	1	1	0	-	0	1	0	1	0	1	-	1	0	1	1
662	3567696	CTGCAGTTAGCAGAGAAATTTGGATGAAGGGTAGGCCAATCGCTAGAGGCAGAGGAAGGCCAAGAAAAGG	1	92.207	1	1	0	1	1	1	1	1	1	-	1	0	0	1	1	1	1	0	0	1	-	-	1	1	1	-	0	0	0	-	1	1	0	-	0	1	0	1	0	1	0	1	0	1	1
663	3559002_41:A>G	CTGCAGTCATTACAATAGCTGACCCGGAAACAAAAAAACAGTATATGTGATTATGGAAGGGTTATTTTAT	1	92.207	1	1	0	1	1	1	1	1	1	1	1	0	0	1	1	1	1	0	0	1	1	-	1	1	1	-	0	0	0	1	1	1	0	-	0	1	0	1	0	1	0	1	0	1	1
664	3559272_7:A>G	CTGCAGAGATGGGTGAGCATTTTTTACAGAATGAAGACCCTGAAACTGCAATAAGAAGCTTGGTTGAGCT	1	92.207	1	1	0	1	1	1	1	1	1	1	1	0	0	1	1	1	1	0	0	1	1	-	1	1	1	-	0	0	0	-	1	1	0	-	0	1	0	1	0	1	0	1	0	1	1
665	3536322	CTGCAGCTACTACTTATGTGCAGGTAATTTCTCTTCTGATTTTATACTACATTTTGTGGAGGGATGCAAT	1	95.064	1	0	0	1	1	1	-	1	1	1	1	0	0	-	1	1	-	0	0	1	1	1	1	1	1	-	0	0	0	1	1	1	0	-	0	1	0	0	0	1	0	1	0	1	1
666	3537011	CTGCAGAGTAACAAACAAGCACCCAAATCATCAAAACGAGGCTCACCGTGGAGAGCGAGAAGCAGTAGCT	1	95.064	1	0	0	1	1	1	1	1	1	1	1	0	0	1	1	-	1	0	0	1	1	-	-	1	1	1	0	0	0	-	-	1	0	-	0	1	0	0	0	1	0	1	0	1	1
667	3541329	CTGCAGTTTCACAAGAACATTAGTGAAGCATAAGAAGGGATTAC	1	95.064	1	0	0	1	1	1	1	1	1	1	1	0	0	1	1	1	1	0	0	1	1	-	1	1	1	-	0	0	0	1	1	1	0	1	0	1	0	0	0	-	0	1	0	-	1
668	3568389	CTGCAGCTCCATAGGTAGTCCTGCCCCTACAATGTAGACAGAGGAGATAGTGGAAATTTCGGAGCTAAAG	1	95.064	1	0	0	1	1	1	1	1	1	-	1	0	0	1	1	-	1	0	0	1	1	-	1	1	1	-	0	0	0	1	1	1	0	-	0	1	0	0	0	-	0	1	0	1	1
669	3559846_45:G>T	CTGCAGTTTTGACTCACTCTCAAGCTAAGCTCATTGCAGGTATTTCGCTGTTTAC	1	95.064	1	0	0	1	1	1	1	1	1	1	1	0	0	1	1	1	1	0	0	1	1	-	1	1	1	-	0	0	0	-	1	1	0	-	0	1	0	0	0	1	0	1	0	1	1
670	3560381_51:A>G	CTGCAGGTACTAAATGTGCATTCTTTGGGCCAGTAAAAGCTGAAAGTGTTGCAGCACCGAATAACTTTGT	1	95.064	1	0	0	1	1	1	1	1	1	-	1	0	0	1	1	1	1	0	0	1	1	1	1	1	1	1	-	0	0	-	1	1	0	-	0	1	0	0	0	1	0	1	0	1	1
671	3534688	CTGCAGTCTGCAAAGACCCTGAAACCTTGACAAAATTCTCCTTCAATCTGATGCTTTGTCTTTTGTCTGT	1	96.434	1	0	0	1	1	1	1	1	1	1	0	0	0	1	1	1	1	-	0	1	1	-	1	1	1	-	0	0	0	0	1	1	0	0	0	1	0	0	0	1	0	1	0	1	1
672	3535027	CTGCAGTTTTTTGTTGTTTATTGATGTTATAAAATTGATTAC	1	96.434	1	0	0	1	1	1	1	1	1	1	0	0	0	1	-	-	1	0	0	1	1	1	1	1	1	-	0	0	0	1	1	1	0	-	0	1	0	0	0	1	0	1	0	-	1
673	3535199	CTGCAGAATTAGTGTAAATGCGAATCAACACTTGATAACCATGCTTCTAACATTGCTACTTCAAACGTTG	1	96.434	1	0	0	1	1	1	1	1	1	1	0	0	0	1	1	-	-	0	0	1	1	-	1	1	1	1	0	0	0	-	1	1	0	-	0	1	0	0	0	1	0	1	0	1	1
674	3535275	CTGCAGAGATAATAAACAAGTAAGGTGAAACTGGGTCCCCTTGTTGGATTCCCCTCTCACGGGAGATACT	1	96.434	1	-	0	1	1	1	1	1	1	1	0	0	0	1	1	1	1	-	0	1	1	-	1	1	1	-	0	0	-	0	1	1	0	0	0	1	0	0	0	1	0	1	0	1	1
675	3535706	CTGCAGACTTTCCAAGAATAGAAATCATTGCACGAAAGTTTAC	1	96.434	1	0	0	1	1	1	1	1	1	1	0	0	0	1	1	1	1	0	0	1	1	-	1	1	1	-	0	0	0	0	1	1	0	0	0	1	0	0	0	1	0	1	0	1	1
676	3536908	CTGCAGAGGTTAGGAACTTATATTGCTAGCCTAAACTTGCACACTTAGTTTCCTTAC	1	96.434	1	0	0	1	1	1	1	1	1	1	0	0	0	1	1	1	1	0	0	1	1	1	1	1	1	-	0	0	0	0	1	1	0	0	-	1	0	0	0	1	0	1	0	1	1
677	3536924	CTGCAGGAGAGATTTTGGCATCTTCTAAGAGTATGGAGAGCTTTTTGATACCAAAGTTGCTAACGCCAAT	1	96.434	1	0	0	1	1	1	1	1	1	1	0	0	0	1	1	1	1	0	0	1	1	-	1	1	-	0	0	0	0	0	1	1	0	0	0	1	0	0	0	1	0	-	0	1	1
678	3538157	CTGCAGTTTCACAAGAACATTAGTGAAGCATAAGAAGGGATCAAAATAATTTGAGCTTTTAC	1	96.434	1	0	0	1	1	1	1	1	1	1	0	0	0	1	1	1	1	0	0	-	1	-	1	1	1	0	0	0	0	0	1	1	0	0	0	1	0	0	0	1	0	1	0	1	1
679	3538485	CTGCAGAATTTGCAAAGTCGAATTTGCAGGTTTTAC	1	96.434	1	0	0	1	1	1	1	1	1	1	0	0	0	1	1	1	1	0	0	1	1	1	1	1	1	0	0	0	0	-	1	1	0	0	0	1	-	0	-	1	0	1	0	1	1
680	3538551	CTGCAGTAGAATTTACGGGTCTATTACTATTTCTTTCATTTTTTATGAAACATTTATTTATCAAACTTTT	1	96.434	1	0	0	1	1	1	1	1	1	-	0	0	0	1	1	1	1	0	0	1	1	1	1	1	1	-	0	0	0	-	1	1	0	-	0	1	0	0	0	-	0	1	0	-	1
681	3540669	CTGCAGGGCTAAAAGTAACAATAGACTGCAAGGAAGAGAGTGGACATTTTAC	1	96.434	1	0	0	1	1	1	-	1	1	1	0	0	0	1	-	1	1	0	0	1	-	1	1	1	-	1	0	0	0	-	1	1	0	0	0	1	0	0	0	-	0	1	0	1	1
682	3566750	CTGCAGAGCCAAAATACTTGTGCGAGTTAGATATTCTATAACTGAACAAAGGGGCTAGTTTAC	1	96.434	1	0	0	1	1	1	1	1	1	-	0	0	0	-	1	1	-	0	0	1	1	1	1	1	1	1	0	0	0	1	1	1	0	-	0	-	0	0	0	1	0	1	0	-	1
683	3566880	CTGCAGCTATACTAAGCCAAATAGCCCACGTTAGTGTGGCACGGGAGTTAGCAATAATAGTGAGACTAAC	1	96.434	1	0	0	1	1	1	1	1	1	1	0	0	0	1	1	1	1	-	0	1	1	-	1	1	1	1	0	0	0	1	1	1	0	0	0	1	0	0	0	1	0	1	0	1	1
684	3567399	CTGCAGAATTTGCAAAGTCGAATTTGCAGGTTTTAC	1	96.434	1	0	0	1	1	1	1	1	1	1	0	0	0	1	1	1	1	0	0	1	1	1	1	1	1	1	0	0	0	-	1	1	0	1	0	1	-	0	-	1	0	1	0	1	1
685	3567539	CTGCAGGGCTAAAAGTAACAATAGACTGCAAGGAAGAGAGTGGACATCTTAC	1	96.434	1	0	0	1	1	1	-	1	1	1	0	0	0	1	-	1	1	0	0	1	-	1	1	1	-	1	0	0	0	0	1	1	0	1	0	1	0	0	0	-	0	1	0	1	1
686	3567619	CTGCAGTTGGAATGAAGATGTGTGACACACAAACTGAACAAGACCACGGTCGCATGGGAGGTTGGCTGAG	1	96.434	1	0	0	1	-	1	1	1	1	1	0	0	0	1	1	1	-	0	0	1	1	1	1	1	1	1	-	0	0	-	1	-	0	1	0	1	0	0	0	1	0	1	0	1	1
687	3567661	CTGCAGAAAAATTGGCATATTTTCCTTTTTTTCTATCTTTTATGAGTAATTTTATTTCTTATCTATCAAA	1	96.434	1	0	0	-	1	1	1	1	1	1	0	0	0	1	1	1	1	0	0	1	1	-	1	1	1	-	0	0	0	-	1	1	0	1	0	1	0	0	0	1	0	-	0	1	-
688	3567711	CTGCAGTCTGCAAAGACCCTGAAACCTTGACAAAATTCTCCTTCAATCTGATGCTTTGTCTTTTGTTATC	1	96.434	1	0	0	1	1	1	1	1	1	1	0	0	0	1	1	1	1	0	0	1	1	1	1	1	1	1	0	0	0	1	1	1	0	-	0	1	0	0	0	1	0	1	0	1	1
689	3567845	CTGCAGGTACATGATGCTTTCACAAAGGGACGCTATGTGGAGCTGTAAGTGGTATAGTTTGAAGGGAGCG	1	96.434	1	0	0	1	1	1	1	1	1	1	0	0	0	1	1	-	1	0	0	1	1	1	1	1	1	1	0	0	0	-	1	1	0	1	0	1	0	0	0	1	0	1	0	1	1
690	3568064	CTGCAGTGAAAAAAAAAGGCTTTAGTCATAACAACTTGCAGGGCAAGTCCTTTTAC	1	96.434	1	0	0	1	1	1	1	1	1	1	0	0	0	1	1	1	1	0	0	1	1	1	1	1	1	1	0	0	-	1	1	1	0	-	0	1	0	0	0	1	0	1	0	1	1
691	3568785	CTGCAGAAAAACAAACTCCTAAAGCATCTCTCCACCATAAGGAATCCTTTTTACCACAAGGAAGTTTGGA	1	96.434	1	0	0	1	1	1	1	1	1	1	0	0	0	1	1	1	1	0	-	1	1	1	1	1	1	-	0	0	0	-	1	1	-	-	0	1	-	0	0	1	0	1	0	1	1
692	3569371	CTGCAGCTATTCTAGAGGTATATGTCACACTTACTCTTGTCCGAAAAGAAAGCTGCTTCTGTTCTCTCTT	1	96.434	1	0	0	-	1	1	-	1	1	1	0	0	0	1	-	1	1	0	0	1	1	1	1	1	-	1	0	0	0	-	1	1	0	1	0	1	0	0	0	1	0	1	0	1	1
693	3569705	CTGCAGAATCATTGGCAATCACTAATTCACCTGCATAATTTTCCAAACAAGAACAAAATCAAGTCCCACC	1	96.434	1	0	0	1	1	1	1	1	1	1	0	0	0	1	1	1	1	0	0	1	1	1	1	1	1	1	0	0	0	-	1	1	0	-	0	1	0	0	0	1	0	1	0	1	-
694	3559249_25:G>A	CTGCAGCGCATGCTAGACAAGCCAACGTGAGCAACGACGATGACAAAACCTTTAGAAATTCAGGATCCAC	1	96.434	1	0	-	1	1	-	1	-	1	1	0	0	0	1	1	1	1	0	0	1	1	-	1	1	1	-	0	0	0	-	1	1	0	-	0	1	0	0	0	1	0	1	0	1	1
695	3559555_42:A>G	CTGCAGGAGCATTTGCTGAATCTTCAGTTCCATATATGACGCAAGTAGTTAGTTTTCTTGTGGAGAGTGG	1	96.434	1	0	0	1	1	1	1	1	1	1	0	0	0	1	1	1	1	0	0	1	1	-	1	1	1	-	0	0	0	1	1	1	-	-	0	1	0	0	0	1	0	1	0	1	1
696	3559557_33:C>T	CTGCAGCCAGTGTTGATTGCAGCTTTGCGATCTGCTAGTTGTAGCTGTTATCGCTTTGGTTGTGCCGTCG	1	96.434	1	0	0	-	1	1	1	1	1	1	0	0	0	1	1	1	1	0	0	1	1	1	1	1	1	-	0	0	0	-	1	1	0	-	0	1	0	0	0	1	0	1	0	1	1
697	3559580_66:G>A	CTGCAGCTGCATTTGTAGTTTCAATATGTCCCTCAAGCTCAAGACTCCTTTGAGTCGCAGTAGCTGCGAC	1	96.434	1	0	0	1	1	1	1	1	1	1	0	0	-	1	1	1	1	0	0	1	1	-	1	1	1	0	0	0	0	0	1	1	0	0	0	1	0	0	0	1	0	1	0	1	1
698	3559866_62:T>C	CTGCAGCAAAGAGAGCTACTACTTCAGCCAAAAGTGGTGACCAAAATGAAGAGACCAATCTCATGAAGAC	1	96.434	1	0	0	1	1	1	1	1	1	1	0	0	0	1	1	1	1	0	0	1	1	-	-	1	-	-	0	0	0	-	1	1	0	-	0	1	0	0	0	-	0	1	0	1	1
699	3560486_39:C>T	CTGCAGTGGATGGTCTGTGTGATTTGATAACGGAGACAATCGGGGCCAAGGATCCTGTTAC	1	96.434	1	0	0	1	1	1	1	1	1	1	0	0	0	1	1	1	1	0	0	1	1	-	1	1	1	-	0	0	0	-	1	1	0	-	0	1	0	0	0	1	0	1	0	1	1
700	3560500_38:T>A	CTGCAGTTATGGATAATCCAATTCTGCACGAAATCGCTGTGGCTAAAAACAAGAGTGTAGCTCAGGTGCA	1	96.434	1	0	0	1	1	1	1	1	1	1	0	0	0	1	1	1	1	0	0	1	1	-	1	1	1	-	0	0	0	-	1	1	0	-	0	1	0	0	0	1	0	1	0	1	1
701	3560879_68:G>T	CTGCAGAAGGAGGATACGAACTTCCTAGCATACCCATGTATATAACAGTTGAAACTTTGATTTGAGATTG	1	96.434	1	0	0	1	1	1	1	1	1	1	0	0	-	1	1	1	1	-	0	1	1	-	1	1	1	-	-	0	0	1	1	1	0	-	0	1	0	0	0	1	0	1	0	1	1
702	3561022_31:G>A	CTGCAGTTCCTGAATTTGATCTTGATGAGACTGTTGAGTTGATTTTTTTATTTTAC	1	96.434	1	0	0	1	1	1	1	1	1	1	0	0	0	1	1	-	1	0	0	1	1	-	1	-	1	-	0	0	0	-	1	1	0	-	0	-	0	0	0	1	0	1	0	1	1
703	3561134_22:C>A	CTGCAGTAGTTTCCTTTGCAGCGCTGGTTTTTATTTTAC	1	96.434	1	0	0	1	1	1	1	1	1	1	0	0	0	1	1	1	1	0	0	1	1	-	1	1	1	-	0	0	0	-	1	1	0	-	0	1	0	0	0	1	0	1	0	1	1
704	3561199_64:G>T	CTGCAGTAGAAGATAACAATACTCCAATAAGCACCAATGTGATAGACATGGTTGTGTTTGTTTTTGATTA	1	96.434	1	0	0	1	1	1	1	1	1	1	0	0	0	1	1	-	1	0	0	1	1	-	1	1	1	-	0	0	0	-	1	1	0	-	0	1	0	0	0	1	0	1	0	1	1
705	3561499_32:T>G	CTGCAGTCAATGTTCAAACATCATCTAATCATGTTTTTTTTTCCTGAAGGGCACAAACAATCTTCAATAT	1	96.434	1	0	0	1	1	1	1	1	1	1	0	0	0	1	1	1	1	-	0	1	1	-	1	1	1	-	0	0	0	-	1	1	0	-	0	1	0	0	0	1	0	1	0	1	1
706	3562682_18:T>C	CTGCAGATTCTATCTTGTTTGGCAGGGGAGGTTTTGGTGGTATGCCTATCCAAAAGCGAATGACTCCCAG	1	96.434	1	0	0	1	1	1	1	1	1	1	0	0	0	1	1	1	1	0	0	1	1	1	1	1	1	1	0	0	0	0	1	1	0	0	0	1	0	0	0	1	0	1	0	1	1
707	3534491	CTGCAGCTCCATAGGTAGTCCTACAATGTAGACAGAGGAGATAGTGGAAATTTCGGAGCTAAAGTTTACA	1	97.785	1	0	0	1	1	1	1	1	1	1	0	0	0	1	1	1	1	0	0	1	1	-	1	1	1	1	0	0	0	0	1	1	0	-	0	1	0	0	0	1	0	1	0	1	1
708	3538614	CTGCAGCACTACACCACATACTTCCACATCATGCACAGAATCAAATTCCCAAGTTTACGGGAACATGCAT	1	97.785	1	0	0	1	1	1	1	1	1	1	0	0	0	1	1	1	1	0	0	1	1	-	1	1	1	-	0	0	0	0	1	1	0	0	0	1	0	0	0	1	0	1	0	1	1
709	3535446	CTGCAGGGCTAAAAGTAACAATAGACTGCAAGGATGAGAGTGGACATTTTAC	1	99.136	1	0	0	1	1	1	-	1	1	1	0	0	0	1	-	1	1	0	0	1	-	1	1	1	-	1	0	0	0	0	1	1	0	0	0	1	0	0	0	-	0	1	0	1	1
710	3536038	CTGCAGTTGGAATGAAGATGTGTGACACACAAAACTGAACAAGACCACGGTCGCATGGGAGGTTGGCTGA	1	99.136	1	0	0	1	1	1	1	1	1	1	0	0	0	1	1	1	1	0	0	1	1	1	1	1	1	-	1	0	0	0	1	1	0	0	0	1	0	0	0	1	0	1	0	1	1
711	3537655	CTGCAGGACTATTTGGTCCCAATGACTGGTCTTGTCCAATGTACGATTTTGTCATATTGTCTCCACATTC	1	99.136	1	0	0	1	1	1	1	1	1	1	0	0	0	1	1	1	1	0	0	1	1	1	1	1	1	-	1	0	0	-	1	1	0	0	0	1	0	0	0	1	0	1	0	1	1
712	3537718	CTGCAGCCGCTTTACTCTTCTTTGTTGTTCATAACTGATTTTATGAAATTTGAAAATTTTAC	1	99.136	1	0	0	1	1	1	1	1	1	-	0	0	0	1	1	1	1	0	0	1	1	1	1	1	1	1	-	0	0	-	1	1	0	-	0	-	0	0	0	1	0	1	0	1	1
713	3538700	CTGCAGTGATGGATAATCCAATTCTGCACAAAATTGCTGAGGCTAAAAACAAGAGTGTACCCCAGGTGCA	1	99.136	1	0	0	1	1	1	1	1	1	1	0	0	0	1	1	1	1	0	0	1	1	-	1	1	1	-	0	0	0	-	1	1	0	0	0	1	0	0	0	1	0	1	0	1	1
714	3539201	CTGCAGTGCTGCCAACTAATTCTACACATTCTTTCTTTATTTATCACAAAGAATCAATTGTTATTCATTA	1	99.136	1	0	0	1	1	1	1	1	1	1	0	0	0	1	1	1	1	0	0	1	1	1	1	1	1	1	1	0	-	-	1	1	0	-	0	1	0	-	-	1	0	1	-	1	1
715	3539614	CTGCAGAAAATAGCTAATTGATTTCTCATTCTCTAAAACCAAGACATACTAATGAACACACGAGCCATTA	1	99.136	1	0	0	1	1	1	-	1	1	1	0	0	0	1	1	1	1	0	0	1	1	-	1	1	1	1	1	0	0	-	1	1	0	-	0	-	0	0	0	1	0	1	0	1	1
716	3540016	CTGCAGGACTATTTGGTCCCAATGACTGGTCTTGTCCAATGTACGATTTTGTCATATTTCTCCACATTCT	1	99.136	1	0	0	-	1	-	1	1	1	1	0	0	0	1	1	1	1	0	0	1	-	-	1	1	1	1	1	0	0	-	-	1	0	-	0	1	0	0	0	1	0	1	0	1	1
717	3540477	CTGCAGGGCTAAAAGTAACAATAGACTGCAAAGAAGAAAGTGGACATTTTAC	1	99.136	1	0	0	1	1	1	1	1	1	1	0	0	0	1	1	1	1	0	0	1	1	1	1	1	1	-	0	0	0	0	1	1	0	-	0	1	0	0	0	1	0	1	0	1	1
718	3540556	CTGCAGAGGCAGCCCAAAGTGTATGCTTTTATCATTTTGTCTAATTTGTGTAATTAC	1	99.136	1	0	0	1	1	1	1	1	1	1	0	0	0	1	1	1	1	0	0	1	1	1	1	1	1	-	1	0	0	-	1	1	0	0	0	1	0	0	0	1	0	1	0	1	1
719	3541064	CTGCAGCATAAAACCCACATGAGTTTTCTCTCCATAACACCTCAACAACTACACATGTACATGTTATAGG	1	99.136	1	0	0	1	1	1	1	1	1	1	0	0	0	1	1	1	1	0	0	1	1	1	1	1	1	-	1	0	0	-	1	1	0	-	0	1	0	0	0	1	0	1	0	1	1
720	3566269	CTGCAGGTGCAACCATTCAAGATAATCAGAATCATTACTCAAACAATATAAGTCCGCACATAATCACAAT	1	99.136	1	0	0	1	1	1	1	1	1	1	0	0	0	1	1	1	1	0	0	1	1	1	1	1	1	-	1	0	0	0	1	1	0	0	0	1	0	0	0	1	0	1	0	1	1
721	3567129	CTGCAGGAGAGATTTTGGCATCTTCTAAGAGTAGGAGAGCTTTTTGATACCAAAGTTGCTAACACCAATA	1	99.136	1	0	-	1	1	1	1	1	1	1	0	-	0	1	1	1	1	0	0	1	1	1	1	1	1	0	0	0	0	0	1	1	0	-	0	1	0	0	0	1	0	1	-	1	1
722	3568212	CTGCAGTTTCCTATCAAAACATGATATTTGAATCCACTATTTCATCAAATATAGGGCCAAAGATGAGTAG	1	99.136	1	0	0	1	1	1	1	1	1	1	0	0	0	1	1	1	1	0	0	1	1	1	1	1	1	-	1	0	0	-	1	1	-	0	0	1	0	0	0	1	0	1	0	1	1
723	3568557	CTGCAGAGTTGATTTTCATTTGCATGTTTCAAGAAGATCACCGGAGAAAACTGCTGTGATTAC	1	99.136	1	0	0	1	1	1	1	1	1	1	0	0	0	1	1	1	1	0	0	1	1	1	1	1	1	1	1	0	0	0	1	1	0	0	0	1	0	0	0	1	0	1	0	1	1
724	3569963	CTGCAGCCGCTTTACAGTTCTTTGTTGTTCATAGCTGATTTTATGAAATTTGAAAAATTTAC	1	99.136	1	0	0	1	1	1	1	1	1	1	0	0	0	1	1	1	1	0	0	1	1	1	1	1	1	-	1	0	0	0	1	1	0	0	0	1	0	0	0	1	0	1	0	1	1
725	3559220_52:T>A	CTGCAGTTATGATGGAAAGAAGAGTGTTGCCCAGGTGCATCGCATTATATTATTTCAAATTATTATCAAT	1	99.136	1	0	0	1	1	1	1	1	1	1	0	0	0	1	1	-	1	0	0	1	1	-	1	1	1	-	0	0	0	-	1	1	0	-	0	1	0	0	0	1	0	1	0	1	1
726	3559944_31:T>C	CTGCAGCAATCTCGTTCTGCTTCTTCGAGACTTGTTCTGCCTCTCTATGATTCTTCTGCTTCTCTTTGAT	1	99.136	1	0	0	1	-	1	1	1	1	1	0	0	0	1	1	1	1	0	0	1	1	1	1	1	1	-	1	0	0	-	1	1	0	-	0	1	0	0	0	1	0	1	0	1	1
727	3561519_33:C>G	CTGCAGCTATTCTGATATAAGTATGTAAACTTCACTCCTCCCTTAC	1	99.136	1	0	0	1	1	1	1	1	1	1	0	0	0	-	1	1	1	0	0	1	1	-	1	1	1	-	1	0	0	0	1	1	0	0	0	1	0	0	0	1	0	-	0	1	1
728	3561524_50:C>T	CTGCAGCTAAGAAAGCTGAAATCAAGACCAAGATTGCCCTACTTCAGGTATCATATGTTGAATAAGTTTG	1	99.136	1	0	0	1	1	1	1	1	1	1	0	0	0	1	1	1	1	0	0	1	1	1	1	1	1	-	1	0	0	-	1	1	0	-	0	1	0	0	0	1	0	1	0	1	1
729	3561746_52:T>G	CTGCAGGAATTGATAATGTTTCCACGCTGCTTTTCAGAGCTGAAACTTTCTGGTATCAAAGGGAAATAAA	1	99.136	1	0	0	1	1	1	1	1	1	1	0	0	0	1	1	1	1	0	0	1	1	1	1	1	1	-	1	0	0	-	1	1	0	-	0	1	0	0	0	1	0	1	0	1	1
730	3561888_44:C>T	CTGCAGTTTATTGATGACATTACCAACTTATCTAATTGGTCAAATCATTAGGAGAAGGCCCAAATTTGGT	1	99.136	1	0	0	1	1	1	1	1	1	1	0	0	0	1	1	1	1	0	0	1	1	1	1	1	1	-	1	0	0	-	1	1	0	-	0	1	0	0	0	1	0	1	0	1	1
731	3562438_26:A>T	CTGCAGCAAACTACCAGGTTGAAACTAAATGTAGTGAATTTAC	1	99.136	1	0	0	1	1	1	1	1	1	1	0	0	0	1	1	1	1	0	0	1	1	1	1	1	1	-	0	0	0	0	1	1	0	-	0	1	0	0	0	1	0	1	0	1	1
732	3535086	CTGCAGATAATAATGAAATTCAAAGGAAATCTCGTAATGGTCTCATCCTCAAAAGCCAAGTGAAATAAAA	1	100.487	1	0	0	1	1	1	1	1	1	1	0	0	0	1	1	1	1	0	0	1	1	1	1	1	1	-	1	0	0	0	1	1	-	0	0	1	-	0	0	1	0	1	0	1	1
733	3535391	CTGCAGTCGCTGCAACATGCAGCAGCTGTAGAAGATCCGTGTACGACGCGCACATACAGGTTTTCGAACT	1	100.487	1	0	-	1	1	1	-	1	1	1	0	0	0	1	1	-	-	0	0	1	1	1	1	1	1	1	-	0	0	-	1	1	0	0	0	1	0	0	0	1	0	1	0	1	1
734	3537416	CTGCAGACAGATTGTCAGTAGAATATCATGTGCATTCAAACTGTCACTGTTGGATCTGTCAATTTGACCA	1	100.487	1	0	-	1	1	1	1	1	1	1	0	0	0	1	1	1	1	-	0	1	1	1	1	1	1	1	1	0	0	-	1	1	-	0	0	1	0	0	0	1	0	1	0	1	1
735	3539003	CTGCAGCCGAACCACAGCTCTGGATATGCACTCCTGACAAACATGTATTCAATGTGTCAAAACTGGGAAG	1	100.487	1	0	-	1	1	1	1	1	-	1	0	0	0	1	1	1	1	0	0	1	-	-	1	1	1	1	1	0	0	-	1	1	0	0	0	-	0	0	0	1	0	1	0	1	1
736	3540135	CTGCAGGAGAAGTTTTTCTTACCGACAAATATGACTCCATAAGCAGCTGTTTCTGCAAGACCAGCATACT	1	100.487	1	0	-	1	1	1	1	1	1	1	0	0	0	1	1	1	1	0	0	1	1	1	1	1	1	-	1	0	0	0	1	1	-	-	0	1	0	0	0	1	0	1	0	1	1
737	3540551	CTGCAGAGGCAGCCCAAAGTGTATGCTTCTAACATTTTGTCTAATTTGTGTAATTAC	1	100.487	1	0	0	1	1	1	1	1	1	1	0	0	0	1	-	-	1	0	0	1	1	1	1	1	-	1	1	0	0	0	1	1	0	-	0	1	0	0	0	-	0	1	0	1	1
738	3560648_66:A>G	CTGCAGCCTCATTATGGTAAATTGCAATTGCAAAATAAGAACTCGGCAACTGGTTCTTCTTTGACAAATC	1	100.487	1	0	-	1	1	1	1	1	1	1	0	0	0	1	1	1	1	0	0	1	1	1	1	1	1	-	1	0	0	-	1	1	0	-	0	1	0	0	0	1	0	1	0	1	1
739	3562238_57:C>G	CTGCAGGTGATCGAGGGAATTATTTCATATTTTTGAATGAGTCATATAATCAGCCTCTCTAATGTTTACA	1	100.487	1	0	-	1	1	1	1	1	1	1	0	0	0	1	1	1	1	0	0	1	1	1	1	1	1	1	1	0	0	-	1	1	0	-	-	1	0	0	0	1	0	1	0	1	1
740	3566833	CTGCAGATTGTCGCTGCTCCGGCGCACCATCACACACTGCTAGCAAAGGCTCCTTGCAAATCGAGAAAAT	1	102.002	1	0	0	1	1	1	1	1	1	1	0	0	0	1	1	1	1	0	0	1	1	1	1	1	1	1	1	0	0	-	1	1	0	1	0	1	0	0	0	1	0	1	0	1	1
741	3561763_64:A>C	CTGCAGTTTTCTTATGGACAACCTGTAAAGTGTAGATGGGTTATGAGTAACTAACAAAGTAATGTAAATA	1	102.002	1	0	-	1	1	1	1	1	1	1	0	0	-	1	1	1	1	0	-	1	1	1	1	1	1	1	1	0	0	-	1	1	-	1	0	1	0	0	0	1	0	1	0	1	1
742	3535032	CTGCAGCAAGTGGCAACAGGTGTAAGATTCTAATGTTTTCAGTAGAATTTAGGGGGAAAAAATTTTTCAT	1	103.353	1	0	-	1	1	1	1	1	1	1	0	0	0	1	-	1	1	0	0	1	1	1	-	1	1	1	1	0	0	-	1	-	0	0	0	1	0	0	0	1	0	1	0	1	1
743	3536826	CTGCAGTCGCTATCTTGGTGTTATAATCATCGTATGAAAATTGAGCGGTTCAGATTAC	1	103.353	1	0	1	1	1	1	1	1	1	1	0	0	0	1	1	1	1	0	0	1	1	1	0	1	1	-	1	0	0	0	1	1	0	0	0	1	0	0	0	1	0	1	0	1	1
744	3537111	CTGCAGTCGCTATCTTGGTCTTATGATCATCGTATGAAAATTGAGCGGTTCAGATTAC	1	103.353	1	0	1	1	1	1	1	1	1	1	0	0	0	1	1	1	1	0	0	1	1	1	1	1	1	1	1	0	0	-	1	1	0	-	0	1	0	0	0	1	0	1	0	1	1
745	3537213	CTGCAGCAAGTGGTAACAGGTGTAAGATTCTAATGTTTTCAGTAGAATTAC	1	103.353	1	0	1	1	1	1	1	1	1	1	0	0	0	1	1	1	1	-	0	1	1	1	0	1	1	1	1	0	-	0	1	1	0	-	0	1	0	0	0	1	0	1	0	1	1
746	3539843	CTGCAGTTTCAGTGGCAACTAACATGGTTACAGTTTCACTAGGGACAGAAACGGATGGCTCTATTATCTG	1	103.353	1	0	1	1	1	1	1	1	1	1	0	0	0	1	1	1	1	0	0	1	1	1	0	1	1	-	1	0	0	0	1	1	0	0	0	1	0	0	0	1	0	1	0	1	1
747	3541270	CTGCAGATTCTCTCCGAAAAACCAAAACTCCGGTCAGGTACCTTCCCTTACCCTTTATGAAGAAACTGGA	1	103.353	1	0	1	-	1	1	1	1	1	1	0	0	0	1	1	1	1	0	0	1	-	1	-	1	1	1	1	0	0	-	1	1	0	-	0	1	0	0	0	1	0	1	0	1	1
748	3567138	CTGCAGATATTTGTTGATGGACAACTTGAATTCTGGAAGTAAGGTTATCATTTCACCACTTTGGAGTGGA	1	103.353	1	0	1	1	1	1	1	1	1	1	0	0	0	-	-	1	-	0	0	1	1	1	-	1	1	1	1	0	0	-	1	1	0	-	0	-	0	0	0	1	0	1	0	-	1
749	3567371	CTGCAGAATAAGTGAGCTCCTGTAGATATTTGTTGATGGACAACTTGAACTCTGAAAGTAAGATAGTCAC	1	103.353	1	0	1	-	1	1	1	1	1	1	0	0	0	1	-	1	1	0	0	1	1	1	1	1	1	1	1	0	0	1	1	1	0	0	0	1	0	0	0	1	0	1	0	1	1
750	3567750	CTGCAGTGAGATCTCTAGCTGAGATTATAGAATTCAACATCAACAACACTATTTTAGTAAGCAATTTATG	1	103.353	1	0	1	1	1	1	1	1	1	1	0	0	0	1	-	-	1	0	0	1	1	-	-	1	1	1	-	0	0	0	1	1	0	-	0	1	0	0	0	1	0	1	0	1	1
751	3559376_15:T>C	CTGCAGACTCGAAATGTTCGGCTATTTCAGGCTGATCAAGCCACGCCGCACAATGCAACGCACCAGGGAG	1	103.353	1	0	1	1	1	1	-	1	1	1	0	0	0	-	1	1	1	0	0	1	1	1	1	1	1	1	1	0	0	-	1	1	0	1	0	1	0	0	0	1	0	1	0	1	1
752	3559421_48:C>A	CTGCAGCATCACACACCTTATCTGAACATCATATGCAAAAAGCCAAAGACTCAATGGTCAAGAACAATAA	1	103.353	-	0	1	1	1	1	1	1	1	1	0	0	0	1	1	1	1	0	0	1	1	1	-	1	1	1	1	0	0	-	1	1	0	-	0	1	0	0	0	1	0	1	0	1	1
753	3559525_51:C>G	CTGCAGAAGCTCATAGTAAAACAGAAATAAAAATTACATTTTCATGCAGCAACTTAC	1	103.353	1	0	1	1	1	1	1	1	1	1	0	0	0	1	1	1	1	0	0	1	1	1	-	1	1	-	1	0	0	-	1	1	0	-	0	1	0	0	0	1	0	1	0	1	1
754	3562619_34:T>G	CTGCAGAAAATTTTAGAGCCTTGTGCACAGGTAATTGTAGTCTCTTTTCTTCATATTGTTCATTAC	1	103.353	1	0	1	1	1	1	1	1	1	1	0	0	0	1	1	1	1	0	0	1	1	1	-	1	1	1	1	0	0	-	1	1	0	-	0	1	0	0	0	1	0	1	0	1	1
755	3534690	CTGCAGGTATAGTTGTCTTTTTTTTGTGTCATTCTGCTGGATATTCTTCATAATTTGCCGTGCATGCTAG	1	104.846	0	0	1	1	1	1	1	1	1	1	0	0	0	1	1	1	1	0	0	1	1	1	-	1	1	-	1	0	0	0	1	1	0	0	0	1	0	0	0	1	0	1	0	1	1
756	3535720	CTGCAGGCATCTTTTTGTCCCATAAAGATATTTGTATATTGTTTAC	1	104.846	0	0	1	-	1	1	1	1	1	1	0	0	0	1	1	1	1	0	0	1	1	-	1	1	1	1	1	0	0	-	1	1	0	0	0	1	0	0	0	1	0	1	0	1	1
757	3537254	CTGCAGTCTACTTACTTTTGGAGCTTTGCCTTTGGAAACAATGCTTATTAC	1	104.846	0	0	1	1	1	1	1	1	1	1	0	0	0	1	1	1	1	0	0	1	1	1	-	1	1	-	1	0	0	0	1	1	0	0	0	1	0	0	0	1	0	1	0	1	1
758	3537283	CTGCAGCAGCGACAATGATAGAAGAAACAAAAACGGAATAAATGCTAGCATTAC	1	104.846	0	0	1	1	1	1	1	1	1	1	0	0	0	1	1	1	1	0	0	1	1	1	0	1	1	-	1	0	0	0	1	1	0	0	0	1	0	0	0	1	0	1	0	1	1
759	3538110	CTGCAGCTTATTACCGTGGAGCCGTGGTTATATTGTTGGTTTATGATGTTACTCATGAAGCATCTATCAA	1	104.846	0	0	-	1	1	1	1	1	1	-	0	0	0	1	1	1	1	0	0	1	1	1	-	1	1	1	1	0	0	0	-	1	0	0	0	-	0	0	0	1	0	-	0	1	-
760	3538522	CTGCAGGTATAGTTGTCTTTTTTTTGTTGTAATTTTGTGTCATTCTGCTGGATATTCTTCATAATTTGCC	1	104.846	0	0	1	-	1	1	1	1	1	1	0	0	0	1	1	1	-	0	0	1	1	1	-	1	-	1	1	0	0	-	1	1	0	0	0	1	0	0	0	1	0	1	0	1	1
761	3540841	CTGCAGTAATAGTTCGGAATCTCTCCTGGCCAGTTGGCAATATTGTGTCCAATAAGCTTGTTTAC	1	104.846	0	0	1	1	1	-	1	1	1	1	0	0	0	1	-	1	1	0	0	1	1	1	1	1	1	1	1	0	0	0	1	1	0	0	0	-	0	0	0	1	0	-	0	1	1
762	3559116_32:T>C	CTGCAGCACATACATAAAAAAAAGTTAGAACTTTATATATATGTATAACATAGAACGATCATGCGTCGTA	1	104.846	0	0	1	1	1	1	1	1	1	1	0	0	0	1	1	1	1	0	0	1	1	1	-	1	1	1	-	0	0	-	1	1	0	0	0	1	0	0	0	1	0	1	0	1	1
763	3559127_11:C>T	CTGCAGCAGAAGCGTGAAGAGATCTTTTCAGCGTCCTGTGTATCAAAGCGAAAAACATACAGACGCAAAT	1	104.846	0	0	1	1	1	1	1	1	1	1	0	0	0	1	1	1	1	0	0	1	1	1	-	1	1	-	1	0	0	-	1	1	0	0	0	1	0	0	0	1	0	1	0	1	1
764	3559215_12:T>G	CTGCAGCCTCCTCTGCATAGAGGTCTTTGTTATCCTGAGGTACAGAGGATGACAAACATCAGATATGTGA	1	104.846	0	0	1	1	1	1	1	1	1	1	0	0	0	1	1	-	1	0	0	1	1	1	-	1	1	-	1	0	0	-	1	1	0	0	0	1	0	0	0	1	0	1	0	1	1
765	3560816_38:G>A	CTGCAGTTACAGTAACATTCAAAGAACCATAGAGGATGAGGAAAAAGAAACATAAAACATATAGTCCAAC	1	104.846	0	0	1	1	1	1	1	1	-	1	0	0	0	1	1	1	1	0	0	1	1	1	-	1	1	1	1	0	0	0	1	1	0	0	0	1	0	0	0	1	0	1	0	1	1
766	3560856_45:G>C	CTGCAGATTGAGAATGAGTACAATCATATCCAACTTGCTTATGAAAGTGATGGAGATAGTTATGTTCAAT	1	104.846	0	0	1	1	1	1	1	1	1	1	0	0	0	1	1	1	1	0	0	1	1	1	-	1	1	-	1	0	0	-	1	1	0	0	0	1	0	0	-	1	0	1	0	1	-
767	3561136_63:A>G	CTGCAGGAGCTGGTGTTCCACCTCCTTCTACCTCTACTCCGTCCACCACCCGTCGTCATTCTACAAGATC	1	104.846	0	0	1	1	1	-	1	1	1	1	0	0	0	1	1	1	1	0	0	1	1	1	-	1	1	-	1	0	0	-	1	1	0	0	0	1	-	0	0	1	0	1	0	1	1
768	3561670_56:G>A	CTGCAGGTTTGGCAATAAAACTCAAAACTCTGTTGACGAAGTTTCCCAAGTTATTCAGCAACTCGGTATT	1	104.846	0	0	1	1	-	1	1	1	1	1	-	0	0	1	1	1	1	0	0	1	1	1	-	1	1	-	1	0	0	-	1	1	0	0	0	1	0	0	0	1	0	1	0	1	1
769	3561782_24:T>C	CTGCAGGAGCCCTTTTCCTGCTACATGGCACAACAGCAGGAGTATTAGAGACATTTGCATCTTTGTTCTC	1	104.846	0	0	1	-	1	1	1	1	1	1	0	0	0	-	1	1	1	0	0	1	1	1	-	1	1	-	1	0	0	0	1	1	0	0	0	1	0	0	0	1	0	1	0	1	1
770	3561878_63:T>A	CTGCAGACAATCAACAATAAATTAGAGGCAAAACCTAAAAGAATATTGTCAAAATGACCTAAAATAAATG	1	104.846	0	0	1	1	1	1	1	1	1	1	0	0	0	1	1	1	1	0	0	1	1	1	-	1	1	1	1	0	0	-	1	1	0	0	0	1	0	0	0	1	0	1	0	1	1
771	3561971_53:T>A	CTGCAGCTGACAAAATTCATAATTTTCTAACTTTGCATACATTCAACATGGTACTTTGGCTTACTTTCCT	1	104.846	0	0	1	1	1	1	1	1	1	1	0	0	-	-	1	1	1	0	0	1	1	1	-	1	1	1	1	0	0	-	1	1	0	0	0	1	0	0	0	1	0	1	0	1	1
772	3561985_15:A>C	CTGCAGTGGTTATCCTAGCTTACTTGTCTGAACATTCCAAAAGAGGGAAGTAGACTTTGATTTGCTCAGC	1	104.846	0	0	1	1	1	1	1	1	1	1	0	0	0	1	1	1	1	0	0	1	1	1	0	1	1	-	1	0	-	-	1	1	-	0	0	1	0	0	0	-	0	1	0	1	1
773	3562252_38:C>T	CTGCAGGCTTCACGAGACTTCTGGGAAGATCGCGCCCTGCGTTCGGATTCTCAAATCCAATCTCTACACA	1	104.846	0	0	1	1	1	1	1	1	1	1	-	0	0	1	1	1	1	0	0	1	1	1	-	1	1	-	1	0	0	-	1	1	0	0	0	1	0	0	0	1	0	1	0	1	1
774	3561460_42:A>G	CTGCAGTAAATAAATTTCAGATATCTTTTGCATGCTTAGAAGAAGCATTTGCGATTGCGATTGCCCTCAA	1	106.295	0	0	-	1	1	1	1	1	1	1	0	0	0	1	1	1	1	0	0	1	1	1	-	1	1	1	1	0	0	-	1	1	0	0	0	1	0	0	0	1	0	1	0	-	1
775	AA317	#N/A	1	107.962	0	0	1	1	1	1	1	1	1	1	0	0	0	1	1	-	1	0	0	1	-	-	0	1	1	1	1	0	0	0	1	-	0	0	-	1	0	0	0	-	0	1	0	0	0
776	3536631	CTGCAGTGGATGCAATAAACTCTACTTTTGATTGTGCAACAATTTCTTATATTTTTAC	1	109.433	0	0	1	1	1	1	1	1	1	1	0	0	0	1	1	1	1	0	0	1	1	1	0	1	1	-	1	0	0	0	0	1	0	0	0	1	0	0	0	1	0	1	0	0	0
777	3537146	CTGCAGTTACAAATGATAGTTACTGCTATTACAAATGACAGTTATCTTTAC	1	109.433	0	0	1	1	1	-	1	1	1	1	0	0	0	1	1	-	-	0	0	1	1	1	0	1	1	1	1	0	0	0	0	1	0	0	0	1	0	0	0	1	0	1	0	1	0
778	3537304	CTGCAGTTGTTTCACCTTATAAGAAGTTGATGGTGAGGAAGAAAGTTAC	1	109.433	0	0	-	1	1	1	1	-	-	1	0	0	0	-	-	-	1	0	0	1	-	1	0	1	1	-	1	0	0	0	0	-	0	0	0	1	0	0	0	1	0	1	0	-	0
779	3537626	CTGCAGGCTTTTACAGGCTCCATCATAGAGCATGGCGAGAATTTAC	1	109.433	0	0	1	1	1	1	1	1	1	1	0	0	0	1	1	1	1	-	0	1	1	1	0	1	1	-	1	0	0	0	0	1	0	0	0	1	0	0	0	1	0	1	0	-	0
780	3537794	CTGCAGCTAATAATGCATCTGTGTAAAGAAAGTCCCAATCAATATTTCAACATTATTAGTAGTATTGCTT	1	109.433	0	0	1	1	1	1	1	1	1	1	0	0	0	1	-	-	1	0	0	1	1	1	0	1	1	1	1	0	0	-	0	1	0	0	0	1	0	0	0	1	0	1	0	1	0
781	3538009	CTGCAGTTGGCGAGTATAACTTCATCTATCGTACGACTTATGTCTTTTAC	1	109.433	0	0	1	1	1	1	1	1	1	1	0	0	0	1	-	-	1	0	0	1	-	1	0	1	1	-	1	0	0	-	0	1	0	0	0	1	0	0	0	-	0	1	0	0	0
782	3538265	CTGCAGGGTACTATTATGACTTGAGAGGGAAAAGATTATAAAGATTAC	1	109.433	0	0	1	1	1	1	1	1	1	1	0	0	0	1	1	1	-	0	0	1	1	1	0	1	1	1	1	0	0	1	0	1	0	0	0	1	0	0	0	1	0	1	0	1	0
783	3538341	CTGCAGTACTTGGATCCATAGGAAAATGGTGAACCTTATATTCTCTCTCCTCCTACCCGAACTCAAAGAA	1	109.433	0	-	1	1	1	1	1	1	1	1	0	0	0	1	1	1	1	0	0	1	1	1	0	1	1	-	1	0	0	0	0	1	0	0	0	-	0	0	-	1	0	1	0	1	0
784	3538648	CTGCAGTTGGCGAGTATAACTTCATCTATCGTACGACTTATGTCTTTTATTCCGGACAAATAATAACTCA	1	109.433	0	0	1	1	1	1	1	1	1	1	0	0	0	1	1	1	1	0	0	1	1	1	0	1	1	-	1	0	0	0	0	1	0	0	0	1	0	0	0	1	0	1	0	0	0
785	3538769	CTGCAGTATCAAACCATGTCATACAAAAAACCAAGCGAAATCCCGTGTGCATCCAGCAAGTTTCACCTGC	1	109.433	0	0	1	1	1	1	1	1	1	1	0	0	0	1	1	1	1	0	0	1	1	1	0	1	1	-	1	0	0	0	0	1	0	0	-	1	0	0	0	1	0	1	0	0	0
786	3539047	CTGCAGCAATCTCGTTCTGCTTGTCTGAGACTTGTTCTGCCTCTATGATTCTTCTGCTTCTCTTTGATGA	1	109.433	0	0	1	1	1	1	1	1	1	1	0	0	0	1	1	1	1	0	0	1	1	1	0	1	1	-	1	0	0	0	0	1	0	0	0	1	0	0	0	1	0	1	0	0	0
787	3540067	CTGCAGATAACTTCAAAGTTCAAACAAGAGTGCCAAACTATAATGATGTCAAACTAGGATCTTAC	1	109.433	0	0	1	1	1	1	1	1	1	1	0	0	0	1	1	1	1	0	0	1	1	1	0	1	1	-	1	0	0	0	0	1	0	0	0	1	-	0	0	1	0	1	0	0	0
788	3540070	CTGCAGCTAATAATGCATCTGTGTAAAGAAAGTCCCAATCAATATTTCAACATTATTAGTATTGCTTACA	1	109.433	0	0	1	1	1	1	1	1	1	1	0	0	0	1	1	1	1	0	0	1	1	1	0	1	1	-	1	0	-	0	0	1	0	0	0	1	0	0	0	1	0	1	0	1	0
789	3540325	CTGCAGTTGTGACTTAGAATCTATGGCCAATTTGTAAATCTAATACACCTAAAATAGATTAC	1	109.433	0	0	1	1	1	1	1	1	1	1	0	0	0	1	1	1	1	0	0	1	1	1	0	1	1	-	1	0	0	-	0	1	0	0	0	1	0	0	0	1	0	1	0	0	0
790	3540335	CTGCAGTTGTGACTTAGAATCTATGGCCAATTTGTAAATCTAATACAACTAAATAGATTAC	1	109.433	0	0	1	1	1	1	1	1	1	1	0	0	0	1	-	1	1	0	0	1	1	-	0	1	1	1	1	0	0	-	0	1	0	0	0	1	0	0	0	1	0	1	0	0	0
791	3540744	CTGCAGTTGTAGCTGCGTTGCCGTGGGCTGGTGTTGTTGATGTACCGTAAGGCTGAAAATGCGTTGTGTA	1	109.433	0	0	1	1	1	1	1	1	1	1	0	0	0	1	1	1	1	0	0	1	1	1	-	1	1	-	1	0	0	0	0	1	0	0	0	1	-	0	0	1	0	1	0	0	0
792	3567212	CTGCAGCAATCTCGTTCTGCTTCTCTGAGACTTGTTCGGCCTCTATGATTCTTCTGCTTCTCTTTGATGA	1	109.433	0	0	-	1	1	-	1	1	1	1	0	0	0	1	1	-	1	0	0	1	1	-	0	1	1	1	1	0	0	-	0	1	0	0	0	1	0	0	0	1	0	1	0	1	0
793	3567761	CTGCAGGCTTTTACAGGCTCCATCATAGAGCATGGCGAGAATTTAGAAAAAGCTTCAAGAGAACAAAGTT	1	109.433	0	0	1	1	1	1	1	1	1	-	0	0	0	1	1	1	1	0	0	1	1	1	0	1	1	1	1	0	0	-	0	1	0	0	0	1	0	0	0	1	0	1	0	1	0
794	3559822_44:A>T	CTGCAGCATGCATCTGTGTAAAGAATGTGATACCACCCAATCAACATTTCAATATTACCACCCAATTCAT	1	109.433	0	0	1	1	1	1	1	1	1	1	0	0	0	1	1	1	1	0	0	1	1	1	0	1	1	-	1	0	0	-	0	1	0	0	0	1	0	0	0	1	0	1	0	1	0
795	3561247_45:T>G	CTGCAGCGACATCGAGAGAGAAGAAAGTTTCAATTTTGATTATTTTTCGTGTTTCAAAATACTGCAATTT	1	109.433	0	0	1	1	1	1	1	1	1	1	0	0	0	1	1	1	1	0	0	1	1	1	0	1	1	-	1	0	0	-	0	1	0	0	0	1	0	0	0	1	-	1	0	1	0
796	3562499_68:A>G	CTGCAGAATGACAAGGTAGTATACATATATAATTTGATCAAAATCTTATTGGTAGCTCCGATAGCCTGGA	1	109.433	0	0	1	1	1	1	1	1	1	1	0	0	0	1	1	1	1	0	0	1	1	1	0	1	1	1	1	0	0	0	0	1	0	0	0	1	0	0	0	1	0	1	0	0	0
797	3534812	CTGCAGCAATGAAGATTTTTTTTTGTAAAACTCAATACAATTTACTTATCAAAACTTCAAAAAGTACAGC	1	110.784	0	0	1	1	1	1	1	1	1	1	0	0	0	1	1	-	1	0	0	1	1	-	0	1	1	1	1	0	0	-	0	1	0	0	0	1	0	0	0	1	0	1	0	0	0
798	3537463	CTGCAGCATATAATGGAACTGGTAAGACCGATGCTTTCTTTACTTCATCTTCAAGGAAGTCTGCCAACAA	1	110.784	0	0	1	1	1	1	1	1	1	1	0	0	0	1	1	1	1	0	-	1	1	1	0	1	1	-	1	0	0	0	0	1	0	0	0	1	-	0	-	1	0	1	0	0	0
799	3537631	CTGCAGCTTGGGCGCTGTACAAGGCTCAGGAAGAACTTATAAAGGTTGCCAAAGAGTTTGGCGTTACAGA	1	110.784	0	0	1	1	1	1	1	1	1	1	0	0	0	1	1	1	1	0	0	1	1	1	0	1	1	1	1	0	0	1	0	1	0	0	0	1	-	0	0	1	0	1	0	0	0
800	3538690	CTGCAGCATGTATGCCGCCGTCTTTATTGACATTACAACCAATTCTCCAATGCTCGGTTGTTTGCTTGGT	1	110.784	0	0	1	1	1	1	1	1	1	1	0	0	0	1	1	1	1	0	0	1	-	1	0	1	1	1	1	0	0	-	0	1	0	0	0	1	0	0	0	-	0	1	0	0	0
801	3540711	CTGCAGCTTGGGCGCTGTACAAGGCTCAAGAAGAACTTATAAAGGTCGCCAAGGAGTTTGGCGTTACAGA	1	110.784	0	0	1	1	1	1	1	1	1	1	0	0	0	1	-	-	1	0	0	1	1	-	0	1	-	-	1	0	0	1	0	1	0	0	0	1	0	0	0	1	0	1	0	0	0
802	3567535	CTGCAGCATATAATGGAACGGGTAAGACCGATGCTTTCTTTACTTCATCTTCAAGGAAGTCTGTCAAAAA	1	110.784	0	0	1	1	1	1	-	1	1	1	0	0	0	-	-	1	1	0	0	1	1	-	0	1	1	1	1	0	0	-	0	1	0	0	0	1	0	0	0	1	0	1	0	0	0
803	3559396_9:C>A	CTGCAGAGAACCGGCCAGCATCTTTTCCCGAGTCTGAGTATCCTATCATAACTTCTTGCTTTCCATTGAT	1	110.784	0	0	1	1	1	1	1	1	1	1	0	0	0	1	1	-	1	0	0	1	-	-	0	1	1	1	1	0	0	-	0	1	0	0	0	1	0	0	0	1	0	1	0	0	0
804	3535049	CTGCAGAAACTAATTTCTGAGTCAAAAATTTTTTTTAC	1	112.277	0	0	1	1	1	1	1	1	1	1	0	0	0	1	1	1	1	0	0	1	1	1	0	1	1	1	1	0	0	1	0	1	0	0	0	1	0	0	0	1	0	1	0	0	0
805	3538536	CTGCAGTCTCTACCTAATTTGACACATATTGATCTCAGTTACTCAAAGAATCTTAC	1	112.277	0	0	1	1	1	1	1	1	1	1	0	0	0	-	1	1	1	0	0	-	1	1	0	1	1	1	1	0	0	-	0	1	0	0	0	1	0	0	0	1	0	1	0	0	0
806	3566790	CTGCAGATTATGCTGCTTATCCAAACAGGGCCATATTCTAAAACTCAGACTTATTGATTGGAATTATGCG	1	112.277	0	-	1	1	1	1	1	1	1	1	0	0	0	1	1	1	1	0	0	1	1	1	0	1	1	1	1	0	0	-	-	1	0	0	0	1	0	0	0	1	0	1	0	0	0
807	3568407	CTGCAGTCAAATAACAATAAAAAATCAAGAACATTTTATTCCAAATGCTAGTACCATTATTCCCTCGAAT	1	112.277	0	0	1	1	1	1	1	1	1	1	0	0	0	1	1	1	1	0	0	1	1	1	0	1	1	-	1	0	0	-	0	1	-	0	0	1	0	0	0	1	0	1	0	0	0
808	3569014	CTGCAGGCTTCATCAATTCATTCTGCAAGCTCTCATTAGTAATTAGTTAC	1	112.277	0	0	-	1	1	1	1	1	1	1	0	0	0	1	1	-	-	0	0	1	1	1	0	1	1	1	1	0	0	-	0	1	0	0	0	1	0	0	0	1	0	1	0	0	0
809	3569523	CTGCAGAACATGGATACTTCTTGAGGTCTGATCTCTCTCTCTCCCTCTTTGACTTGATCTACTTTGCATT	1	112.277	0	0	1	1	1	1	1	1	1	1	0	0	0	1	1	1	1	0	0	1	1	1	0	1	1	-	1	0	0	-	0	1	0	0	0	1	0	0	0	1	0	1	0	0	0
810	3560015_33:A>C	CTGCAGCTTCATGAGCTCGTCTCTCCGCCCATTTATCTCATATACACGAGCCATTGTTATCAGTAAGTTT	1	112.277	0	0	1	1	1	1	1	1	1	1	-	0	0	1	1	1	1	0	0	1	1	1	0	1	1	-	1	0	0	-	0	1	0	0	0	1	0	0	0	1	0	1	0	0	0
811	3560519_24:C>A	CTGCAGCGGGAGAGAGTGATTCAGCCGAAAATGATTCGTGTGATTCACCATTAGAACCAAACAGTCCTTT	1	112.277	0	0	1	1	1	1	1	1	1	-	0	0	0	1	1	1	-	0	0	1	1	1	0	1	1	1	1	0	0	-	0	1	0	0	-	1	-	0	0	1	0	1	0	0	0
812	3561089_33:C>T	CTGCAGAGGCAATGAATGAAGCCATTTCAATGAGCGATGGAGAGAAGCAGCTTCGGCACGAAAAGCATTA	1	112.277	0	0	1	1	1	1	1	1	1	1	0	0	0	1	1	1	1	-	0	1	1	1	0	-	1	-	1	0	0	-	0	1	0	0	0	1	0	0	0	1	0	1	0	0	0
813	3561336_21:A>C	CTGCAGTTATCACACTTTCCATAGAAGCACCTTCTTTTCCGAACAATATATTCTCTTTTATGGATGTGGC	1	112.277	0	0	1	1	1	1	1	1	1	1	0	0	0	1	1	1	1	0	0	1	1	1	0	1	1	-	1	0	0	-	0	1	0	0	0	1	0	0	0	1	0	1	0	0	0
814	3561702_50:T>C	CTGCAGTGGATACCTCACAGGATCATGTACTTCGTCCTCCAGTTGCCTAAATTGGCACTGTGCAATTCTT	1	112.277	0	0	1	1	1	1	1	1	1	1	0	0	0	1	1	1	1	0	0	1	1	1	-	1	1	1	1	0	0	-	0	1	0	0	0	1	0	0	0	1	0	1	0	0	0
815	3562456_23:G>T	CTGCAGTAAGCATGCACAAAAGTAGATATTAGTATAAAAATAGGTATTAGTACAGAAAACTCGATCTTGC	1	112.277	0	0	1	1	1	1	1	1	1	1	0	0	0	1	1	1	1	0	0	1	1	1	0	1	1	1	1	0	0	-	0	1	0	0	0	1	0	0	0	1	0	1	0	0	0
816	3562678_65:G>A	CTGCAGTAGTAGTATGCCATTTTTGTAAAGTGGTGGGTAGAATATATCATATGCATACTGTTAGTCGCTG	1	112.277	0	0	1	1	1	1	1	1	1	1	0	0	0	1	1	1	1	0	0	1	1	1	0	1	1	-	1	0	0	-	0	1	0	0	0	1	0	0	0	1	0	1	0	0	0
817	3534650	CTGCAGCACATGGCCTCATATTTTAGAAGGTTCTAAAATTTGAAATTTTTAC	1	113.576	0	0	1	1	1	1	1	1	1	1	0	0	0	1	1	1	1	0	0	1	1	1	0	1	1	1	1	0	0	-	0	1	0	0	0	1	0	0	0	1	0	1	-	0	0
818	3535234	CTGCAGAGTGTAATAAGGATCCTAAATGAAATAACTTGAGTATACTTTCGGAAGTAAAAAATTACAAATG	1	113.576	0	0	1	1	1	1	1	1	1	1	0	0	0	1	1	1	1	0	0	1	1	1	0	1	1	-	1	0	0	0	0	1	0	-	0	1	0	0	0	1	0	1	0	0	0
819	3536455	CTGCAGCTCGAAAATGGGCTTGTAACACAACCAAAATATCATTTCTGAACTATTCCAAATGGCCAAAATG	1	113.576	0	0	1	1	1	1	1	1	1	1	0	0	0	1	1	1	1	-	0	1	1	1	0	1	1	1	1	0	0	0	0	1	0	0	0	1	0	0	0	1	0	1	0	0	0
820	3538403	CTGCAGTTGGTTATGGAAGTGCAAATGGCACCGACTATTGGTTGGTTAC	1	113.576	0	0	1	1	1	1	1	1	1	1	0	0	0	1	1	1	1	0	0	1	1	1	0	1	1	-	1	0	0	0	0	1	0	0	0	1	0	0	0	1	0	1	0	0	0
821	3539359	CTGCAGCTAAGAGTAGAGCGGTCAATTTAGGAGGTCGGAGCCTAACTTTTAC	1	113.576	0	0	1	1	1	1	1	1	1	1	0	0	0	1	1	1	1	0	-	1	1	1	0	1	1	-	1	0	0	-	0	1	0	0	0	1	0	0	-	1	0	1	0	0	0
822	3539674	CTGCAGCGGTGAAATGGTGAAATGCACAAAGTGAAAGAAAAGTCTGCTTCGTTTGTGTATCTAGTGAAGT	1	113.576	0	0	1	1	1	1	1	1	1	1	0	0	0	1	1	1	1	0	0	1	1	1	0	1	1	-	1	0	0	0	0	1	0	0	0	1	-	0	0	1	0	1	0	0	0
823	3540427	CTGCAGTGTTCAACTACCAAACTGGCCAAGACTCAGTGTTTTATGTAAAGAGTGAAGACTATGCAAGTTG	1	113.576	0	0	-	1	1	1	1	1	1	1	0	0	0	1	1	1	1	0	0	1	1	1	-	1	1	1	1	0	0	0	0	1	0	0	0	1	0	0	0	1	0	1	0	0	0
824	3557229	CTGCAGCTTATAGCATAAGTGTTTATCATATAGCGCTTATGAATAAGCCATTTCTATTACACAAGATAAA	1	113.576	0	0	1	1	1	1	1	1	1	1	0	0	0	1	1	1	1	0	0	1	1	1	0	1	1	-	1	0	0	0	0	1	0	0	0	1	0	0	0	1	0	1	-	0	0
825	3567581	CTGCAGCGATGAAGAATTTTCTTTTGTAAAACTCAATACAATTTACTTATCAAAACTTCAAAAAGTACAG	1	113.576	0	0	1	1	1	1	1	1	1	1	0	0	0	1	1	1	1	0	0	1	1	1	0	1	1	-	1	0	0	0	0	1	0	0	0	1	0	0	0	1	0	1	0	0	0
826	3568771	CTGCAGCACCTACACCTACTGCATGTATTTTTCACGTCCCAAAAACTTTGTGTCAATTTACATACATCAG	1	113.576	0	0	-	1	1	1	-	1	1	1	0	0	0	1	1	-	1	0	0	1	1	-	0	1	1	1	1	0	0	0	0	1	0	0	0	1	0	0	0	1	0	1	0	0	0
827	3569474	CTGCAGCGATTAGAAAGATTGTTCGAAGGATAAAAAATATACTACATTGCAGATCTTCAAGTGTTTTACA	1	113.576	0	0	1	1	1	1	1	1	1	1	0	0	0	1	1	1	1	0	0	1	1	1	0	1	1	-	1	0	0	0	0	1	0	0	0	1	0	0	0	1	0	1	0	0	0
828	3561392_68:A>G	CTGCAGAAATCTCCAACTAGTCCTTGGAGTTTCGCAACACGAAGTTCCAAACGAAGAGGCTTTGGTAGGA	1	113.576	0	0	1	1	1	1	1	1	1	1	0	0	0	1	1	1	1	0	0	1	1	1	0	1	1	-	1	0	0	-	0	1	0	0	0	1	0	0	0	1	0	1	0	0	0
829	3534453	CTGCAGTAACACCATGATCTAACTCAGTTCCACATTCTCCTGTATAAATTCCATGCGAATAAAACATGAA	1	114.892	0	0	1	1	1	1	1	1	1	1	0	0	0	1	1	1	1	0	0	1	1	1	0	1	1	1	1	0	0	0	-	1	0	0	0	1	-	0	0	1	0	1	0	0	0
830	3534602	CTGCAGATTTTTTTTCTTCTGGTTTTTGGGTGTTGAACCTAAGCTTTAC	1	114.892	0	0	1	1	1	1	1	1	1	1	0	0	-	1	1	1	1	0	0	1	1	1	-	1	1	1	1	-	-	-	0	1	0	0	0	1	0	0	-	1	0	1	0	0	0
831	3534999	CTGCAGATAAAAGATATAGCATCTTCGTCCTCCCGTTATTGGTAGAGATATTGAGTTTAC	1	114.892	0	0	1	1	1	1	1	1	1	1	0	0	-	1	1	1	1	0	0	1	1	1	0	1	1	-	1	0	0	0	0	1	0	0	0	1	0	0	0	1	0	1	-	0	0
832	3535316	CTGCAGTAAATAAATCAGGTAAAGAAGAAATGCCTAAAAAAAACATGTAAAAAGGATCGCTAACTATAAT	1	114.892	0	0	1	1	1	1	1	1	1	1	0	0	0	1	1	1	1	0	0	1	1	1	0	1	1	-	1	0	0	-	0	1	0	0	0	1	0	0	0	1	0	1	0	0	0
833	3535721	CTGCAGAGCTTCTTGAATTCGAGCAGGTTGCTCTGATGCTTTCAGGAATGGGATCAGCTTTAC	1	114.892	0	0	1	1	1	1	1	1	1	1	0	0	0	1	1	1	1	0	0	1	1	1	0	1	1	1	1	0	0	-	-	1	0	0	-	1	0	0	0	1	0	1	0	0	0
834	3536003	CTGCAGCGCAGCCATATCCAACTTTATCTCTTCAATTCGCATAAAATAATACTCTGAGTGGTTTAC	1	114.892	0	0	1	1	1	1	1	1	1	1	-	0	0	1	1	1	1	0	0	1	1	1	0	1	1	1	1	0	0	-	0	1	0	0	0	1	0	0	0	1	0	1	0	0	0
835	3536476	CTGCAGAAAAAAATGCCCATTCTGAATAAAGTTACTCTAGCAATTCTATTTAC	1	114.892	0	0	1	1	1	1	1	1	1	1	0	0	0	1	1	1	1	-	0	1	-	1	0	1	1	-	1	0	0	0	0	1	0	0	0	1	0	0	0	1	0	1	0	0	0
836	3538380	CTGCAGCTTTACCAATTTTGCCACTTGCATCCACTTTCTACTAACCACCTTTTTCTCCGCTAATCTAACA	1	114.892	0	0	1	1	1	1	1	1	1	-	0	0	0	1	1	1	1	0	0	1	1	1	0	1	1	1	1	0	0	-	0	1	0	0	0	-	0	0	0	-	0	1	0	0	0
837	3540611	CTGCAGGCTTCAATAATTCATTCAGCAAGCTCTCATTAGTAATTAGTTAC	1	114.892	0	0	1	1	1	1	1	1	1	1	0	0	0	1	1	1	1	-	0	1	1	1	0	1	1	-	1	0	0	0	0	1	0	0	0	1	0	0	0	1	0	1	0	0	0
838	3541092	CTGCAGAACTACCGTTCTACCATAAATTTATATATTACTCCAAATACTTTAGTGCAATAAGAACATTTAC	1	114.892	0	0	1	1	1	1	1	1	1	1	0	0	0	1	1	-	1	-	0	1	1	1	-	1	1	1	1	0	0	0	0	1	0	-	0	1	0	0	-	1	0	1	0	0	0
839	3566886	CTGCAGTTTTACCAATTTTGCCACTAGCATCCACTTTCTACTAACCACCTTTTTCTTCACTAGTCTAACA	1	114.892	0	0	1	1	1	1	1	1	1	1	0	0	0	1	1	1	1	0	0	1	1	1	0	1	1	-	1	0	0	-	0	1	0	0	0	1	0	0	0	1	0	1	0	0	0
840	3567016	CTGCAGATTTTTTTTCTTCTGGTTTTTGGGTGTTGAACTTAC	1	114.892	0	0	1	1	1	1	1	1	1	1	-	0	-	1	1	1	1	-	-	1	1	1	0	1	1	1	1	0	0	-	0	1	0	0	0	1	0	0	0	1	0	1	0	0	0
841	3569388	CTGCAGTAAGACTATATTCTGTTAGTAACAAAATGAACTTCTGTTGTGAACTATTAC	1	114.892	0	0	1	1	1	1	1	1	1	1	0	0	0	1	1	1	1	0	0	1	1	1	0	1	1	-	1	0	0	0	0	1	0	0	0	1	0	0	0	1	0	1	0	0	0
842	3545028_48:A>G	CTGCAGTTGCTAACTGTTCTTGCAATGCCTTTATTTGATTCTCTTTCAAAGAACTTTTTTCCTGTGAAGG	1	114.892	0	0	1	1	1	1	1	1	1	1	0	0	0	1	1	1	1	0	0	1	1	1	0	1	1	-	1	0	0	-	0	1	0	0	0	1	0	0	0	1	0	1	0	0	-
843	3539482	CTGCAGGCGCATCAACTAATGATATATTACACCAATATGTTTCGACTATTAC	1	116.281	0	0	1	1	1	1	1	1	1	1	-	0	0	-	1	1	-	0	0	1	-	-	0	1	1	1	1	0	0	1	0	1	0	0	0	1	0	0	0	1	0	1	0	0	0
844	3534510	CTGCAGGTTGTGAAATGCTGCATATGGGATGTATCAAGCCATTTTGAATTTCTTTCTTGGATTCTTACAG	1	117.689	0	0	1	1	1	1	1	1	-	1	-	0	0	-	-	1	1	0	0	1	1	-	0	1	-	1	1	0	0	-	0	1	0	0	0	1	0	0	0	1	0	1	0	0	0
845	3536157	CTGCAGAAGTCGATCAACATATACCACTTTCTTCCAAACCTGAAAATTGATTTTTAGTAATGTATAATAT	1	117.689	0	0	1	1	1	1	1	1	1	1	0	0	0	1	1	1	1	-	0	1	1	1	0	1	1	1	1	0	0	-	0	1	0	0	0	1	0	0	0	1	0	1	0	0	0
846	3536525	CTGCAGAAGTCGATCAACATATACCACTTTCTTCCAAACCTGAAAATTGATTTTTAC	1	117.689	0	0	1	1	1	1	1	1	1	1	-	0	0	1	1	1	1	0	0	1	1	1	0	1	1	1	1	0	0	-	0	1	0	0	0	1	0	0	0	-	0	-	0	0	0
847	3538860	CTGCAGTGGGTACATGGCACCAGAGTACGCTATTGATGGACAATTTTCTTCGAAATCTGATGTTTTCAGC	1	117.689	0	0	1	1	1	1	1	1	1	1	0	0	0	1	1	-	1	0	0	1	1	1	0	1	1	-	1	0	0	0	0	-	0	0	0	1	0	0	0	1	0	1	0	0	0
848	3540013	CTGCAGACAAGTGTTGATAAATAACTATTAGAAACTCACACATAAATGTGAGGGTTAGAGTTCATACTCT	1	117.689	0	-	1	1	1	1	1	1	1	1	0	0	0	1	1	1	1	-	0	1	1	1	0	1	1	-	1	0	0	0	0	1	0	0	0	1	-	0	0	1	0	1	0	0	0
849	3540460	CTGCAGTTCTCATGAAGGACGAAAAAAGAGAGAGAACGAGAAATTATGACTTCAGAAAACCCGCACCTCT	1	117.689	0	0	1	1	1	1	1	1	1	1	0	0	0	1	1	1	1	0	0	1	1	1	0	1	-	1	1	0	0	0	0	1	0	0	0	1	0	0	0	1	0	1	0	0	0
850	3564397	CTGCAGGAAATTGTTCCAGAATCGCAATTACTTCTGTTGGCACAGAGATCTCGCCAGCTTCCAATTGGTG	1	117.689	0	0	1	1	1	1	1	1	1	1	0	0	0	1	1	1	1	0	0	1	1	1	0	1	1	1	1	0	0	0	0	1	0	0	0	1	0	0	0	1	0	1	0	-	0
851	3564847	CTGCAGCAGAGAATAACTTCCCCAGACCAGCAGTGTTGGTTGGCTAAGTTGCTTGGCTATCAGTTTGAGG	1	117.689	0	0	1	1	1	1	1	1	1	1	0	0	0	1	1	1	1	0	0	1	1	1	0	1	1	1	1	0	0	-	0	1	0	0	0	1	0	0	0	1	0	1	0	-	0
852	3566746	CTGCAGATGCCAAAATAGAAAGGAATAGAAAATGCTGAAAATACCTTTTATATATTTCAGTATCAGTTGT	1	117.689	0	0	1	1	1	1	1	1	1	1	0	0	0	1	1	1	1	0	0	1	1	1	0	1	1	-	1	0	0	0	-	1	0	0	0	1	-	0	0	1	0	1	0	0	0
853	3567195	CTGCAGGAAGTGTTATAGACTCTTGTGATCCGTGTATACTGTGAATTGCTTTCCCAACAAGTAGTGTCGC	1	117.689	0	0	1	1	1	1	1	1	1	1	-	0	0	1	1	1	1	0	0	1	1	1	0	1	1	-	1	0	0	0	0	1	0	0	0	1	-	0	0	1	0	1	0	0	0
854	3567693	CTGCAGAAGACGAATTCTTCAATCTCTCTGCATTCATCACAAATCAGAGAAATCCAAGAATCATTCATCT	1	117.689	0	0	-	1	1	1	1	1	1	1	1	0	0	1	1	1	1	0	0	1	1	1	0	1	1	1	-	0	0	-	0	1	0	0	0	1	0	0	0	1	0	1	0	0	0
855	3568258	CTGCAGAAAATAATGCATCCTACGACTTGTTCAACTTTGCATAACTCAGTAACTCAATCCACCTGCATTT	1	117.689	0	0	1	-	1	1	1	1	1	1	1	0	0	1	1	1	1	0	0	1	1	1	0	1	1	1	-	0	0	-	0	1	0	0	0	1	0	0	0	1	0	1	0	0	0
856	3568339	CTGCAGTGTTGTTGTTTTGTTGGAGACGAGAGGAAAGTTAC	1	117.689	0	0	1	1	1	1	1	1	1	1	-	0	0	1	1	1	1	0	0	1	1	1	0	1	1	1	1	0	0	-	0	1	0	0	0	1	0	0	0	1	0	1	0	0	0
857	3568646	CTGCAGCGACGACACTCAGTGGTAATACTGAGTTTGTTTTGTGTTTATGTACATAGTTTGGTTTACATTT	1	117.689	0	0	1	1	1	1	1	1	1	1	-	0	0	1	1	1	1	0	0	-	1	1	0	1	1	1	1	0	0	-	0	1	0	0	0	1	0	0	0	1	0	1	0	0	0
858	3568705	CTGCAGACAAGTGTTGATAAATAACTATTAGAAACTCACACATAAATGTGAGGGTCAGAGTTCAAACTCT	1	117.689	0	0	1	-	1	1	1	1	1	1	1	0	0	-	1	1	1	0	0	1	1	1	0	1	1	1	1	0	0	1	0	1	0	0	0	-	0	0	0	1	0	1	0	0	0
859	3569393	CTGCAGGAGAAATGGAGGTATAAGGTTCACTATCAATGGACATTCATACTTCAACCTTGTTCTTATCACA	1	117.689	0	0	1	1	1	1	1	1	1	1	-	0	0	1	1	1	1	0	0	1	-	-	0	1	1	1	1	0	0	-	0	-	0	0	0	1	0	0	0	1	0	-	0	0	0
860	3569835	CTGCAGCCTTGTAAATGCAAACAAGAATATATGCCCTCGGAAAAAAAATGCATTTAC	1	117.689	0	0	1	1	1	1	1	1	1	1	1	-	0	1	1	1	1	0	0	1	1	1	0	1	1	1	1	0	0	1	0	1	0	0	-	1	0	0	0	1	0	1	0	0	0
861	3545487_11:A>T	CTGCAGGTTCCGATTTTCCTTATGATGCTCATGTCTTGTGTTTGTTTAC	1	117.689	0	0	1	1	1	1	1	1	1	1	-	0	0	1	1	1	1	0	0	1	1	1	0	1	1	-	1	0	0	-	0	1	0	0	0	1	0	0	0	1	-	1	0	0	0
862	3559446_58:A>G	CTGCAGGGATCCATCCCTCAACAATAAGACGTGGGTTTTCACCTTTATCTATACCCTATATAGCTAGGCT	1	117.689	0	0	1	1	1	1	1	1	1	1	-	0	0	1	1	1	1	0	0	1	1	1	0	1	1	1	1	0	0	0	0	1	0	0	0	1	0	0	0	1	0	1	-	0	0
863	3560579_47:C>T	CTGCAGTGGATTGGAAAATGCATGCATTTACTCCTTCCACCTGCAATCCATCTCTCAACATTAC	1	117.689	0	0	1	1	1	1	1	1	1	1	-	0	0	1	1	1	1	0	0	1	1	1	0	1	1	-	1	0	0	-	0	1	0	0	0	1	0	0	0	1	0	1	0	0	0
864	3561281_51:G>A	CTGCAGCTCATAAGAAATTCCTCCAAAGAAATAAAAATGTGAAAACATCACTGTGAAACCATATAATAGA	1	117.689	0	0	1	1	1	1	1	1	1	1	-	0	0	1	1	1	1	0	0	1	1	1	0	1	1	-	1	0	0	-	0	1	0	0	0	1	0	0	0	1	0	1	0	0	0
865	3562342_13:G>A	CTGCAGTAAATATAGGCAAGGATACCTTTTTTGGATAAATAGTGTTAC	1	117.689	0	0	1	1	1	1	1	1	1	1	-	0	0	1	1	1	1	0	0	1	1	1	0	1	1	-	1	0	0	-	-	1	0	0	0	1	-	-	0	1	0	1	0	0	0
866	3534599	CTGCAGAAGAACTTGCAAAGCTTCCAAAAAGAGTGATAGAAGTTAGAACATTTAC	1	120.588	0	0	1	1	0	1	1	1	1	1	0	0	0	1	1	1	1	0	0	1	1	1	0	1	1	-	1	0	0	0	0	1	0	0	0	1	0	0	0	0	0	1	0	0	0
867	3535989	CTGCAGCATCCTAACCTTGGTGACTTGAAGAATTTCCATGAAATATTGGGAAAGATGTAAGAGAAAAGAG	1	120.588	0	0	1	1	0	1	1	1	1	1	0	0	0	1	1	-	1	0	0	1	1	1	0	1	1	1	1	0	0	-	0	1	0	0	0	1	-	0	0	0	0	1	-	0	0
868	3537800	CTGCAGCTCAGGGGTCATGGTTTGAGCAGGCATGTCAAACCTGGTAAAGATTTAC	1	120.588	0	0	1	1	0	1	1	1	1	1	0	0	0	1	1	-	1	0	0	1	1	1	0	1	1	-	1	0	0	0	0	1	0	0	0	1	0	0	0	0	0	1	0	0	0
869	3538220	CTGCAGAGAGATCTGAAGTTACTAAAGGTGATTGAGTTTTGGACATTATGTTCTCTCCCCCTCCCCTCCA	1	120.588	0	0	1	1	0	1	1	1	1	1	-	0	0	1	1	-	1	-	0	1	1	1	0	1	1	-	1	0	0	0	0	1	0	0	0	1	0	0	0	0	0	1	0	0	0
870	3539241	CTGCAGTTTCAACAGATGATCCTAAGATCCTACCCAAGTAATTAC	1	120.588	0	0	1	1	0	1	1	1	1	1	-	0	0	1	1	-	1	-	0	1	1	1	0	1	1	1	1	0	0	0	0	1	0	0	0	1	0	0	0	0	0	1	0	0	0
871	3534591	CTGCAGTTTTTTTTTGGTTCCTCACATAAGTAAACCACTAATCAAAAAAAGCTATTTATTTATTTATATA	1	123.22	0	0	1	1	0	1	1	1	1	1	-	0	0	1	1	0	1	0	0	1	1	1	0	1	1	-	1	0	0	0	0	1	0	0	0	1	0	0	0	0	0	1	-	0	0
872	3534676	CTGCAGGAAGCTAATAATCAATTTTGATTTGGCATTTTTCGTAAAAATGTGATGATTAGATAAGTTATTG	1	123.22	0	0	1	1	0	1	1	1	1	1	0	0	0	1	1	0	1	0	0	1	1	1	0	1	1	-	1	0	0	0	-	1	0	0	0	1	-	0	0	0	0	1	0	0	0
873	3535652	CTGCAGCAGTGCTCCAATATTTACAAAGTTGTACTAATGTCAAATATTAC	1	123.22	0	0	1	1	0	1	1	1	1	1	0	-	-	1	1	0	1	0	0	1	1	1	0	1	1	-	1	0	0	0	0	1	0	0	0	1	-	0	0	0	0	1	0	0	0
874	3536853	CTGCAGTGCAGCCTTATTGTTAGCATGTAGCAGGTAGCAGGTCAAGGTTGTGACCTGGTTTAC	1	123.22	0	0	1	1	0	1	-	1	1	-	0	0	0	1	1	0	1	0	0	1	-	1	0	1	1	1	1	0	0	-	0	1	0	0	0	-	0	0	0	0	0	1	0	0	0
875	3538566	CTGCAGTCATTTTTTTGGGGTCTCAAAGTCTAAGAGTGAGAGGATGGCATTATCTTAC	1	123.22	0	0	1	1	0	1	1	1	1	1	-	-	0	1	1	0	1	0	0	1	1	1	0	1	1	-	1	0	0	0	0	1	0	0	0	1	0	0	0	0	0	1	0	0	0
876	3538721	CTGCAGTGAGATTCACTGACTGATGTGTCTCTTTATAGATGGGGAATCCCTGGGAAATTCAGAGGAACGA	1	123.22	0	0	1	1	-	1	1	1	1	1	0	0	0	1	1	0	1	-	0	1	1	1	0	1	1	1	1	0	0	-	0	1	0	0	0	1	0	0	0	0	0	1	0	0	0
877	3567748	CTGCAGTGGATATGAGAATCATGATGTCACTGCAATGCTTTGCTCAAATTGGTTTTAC	1	123.22	0	0	1	1	0	1	1	1	1	1	-	0	0	1	1	0	1	0	0	1	1	1	0	1	1	1	1	0	0	-	0	1	0	0	0	1	0	0	0	-	0	-	0	0	0
878	3569304	CTGCAGTACCTTTTTGCAGAGTAATATTATAAGAAGCTCAAAGTGGAACATGGTGTGTTTAGAAGTCAAT	1	123.22	0	0	1	1	0	1	1	1	1	1	0	0	0	1	1	-	1	0	0	1	1	1	0	1	1	1	1	0	0	-	0	1	0	0	0	1	0	0	0	0	0	1	0	0	-
879	3559372_60:G>T	CTGCAGGTACAGCTAGATATTATCTTTAGGTCTTTTCAAGGTTCTTTTAGTGGTCAAAAGAGTCCTATAT	1	123.22	0	0	1	1	0	1	1	1	1	1	-	0	0	1	1	0	1	0	0	1	1	1	0	1	1	1	1	0	0	0	0	1	0	0	0	1	0	0	0	0	0	1	0	0	0
880	3559431_54:T>G	CTGCAGATAGATGAGGATGTACAGAGACACAATGAACTTATTGAAATGATCAAACTTACTCCATCTGAAA	1	123.22	0	0	1	1	0	-	1	1	1	1	-	0	0	1	1	0	1	0	0	1	1	1	0	1	1	-	1	0	0	-	0	1	0	0	0	1	0	0	0	0	0	1	0	0	0
881	3560570_6:T>C	CTGCAGATGGGCTCGTTAGAAAATTCTATAGAGATGAAGACGGTGTTAC	1	123.22	0	0	1	1	0	1	1	1	1	1	-	0	0	1	1	0	1	0	0	1	1	1	0	1	1	-	1	0	0	0	0	1	0	0	0	1	0	0	0	0	0	1	0	0	0
882	3561749_36:C>T	CTGCAGAACTTTGAAGTAATTGAATGAGAAATGTTTTCTTGTTTTTGAAAAACCTAAATTTTTCCTTTAC	1	123.22	0	0	1	1	0	1	1	1	1	1	-	0	-	1	1	0	1	0	0	1	1	1	0	1	1	-	1	0	-	-	0	1	0	0	0	1	0	0	0	0	0	1	0	0	0
883	3562040_60:C>T	CTGCAGGATTTCTCCAGAATAGTGCAGCTACAAAAGGACGTGTATCCACGAACGAGTCTGGCATTACAGA	1	123.22	0	0	1	1	0	1	-	1	1	1	-	0	0	1	1	-	1	0	0	1	1	1	0	1	1	-	1	0	0	-	-	1	0	0	0	1	0	0	0	0	0	1	0	0	0
884	3562907_59:A>G	CTGCAGGGGCTGTTGACGATTTATCCGTTCAAGTAATTTTGATAGTGAATTGTAATCCCCAAGTTTCTTC	1	123.22	0	0	1	1	0	1	1	1	1	1	-	0	0	1	1	0	1	0	0	1	1	-	0	1	1	-	1	0	0	-	0	1	0	0	0	1	0	0	0	0	0	1	0	0	0
885	3540660	CTGCAGTTTTTTTTTCGGTTCCTCACATAAGTAAACCACTAATCAAAAAAAGCTATTTATTTATTTATAT	1	124.571	0	0	1	1	0	1	1	1	1	1	1	0	0	1	-	0	1	0	0	1	1	1	0	1	1	1	1	0	0	0	0	1	0	0	0	1	0	0	0	0	0	1	0	0	0
886	3538642	CTGCAGGCACACAAAAATCTCATAAACTTTTTCCTCAACAATATTTTGTATTCATGCATTAC	1	125.922	0	0	1	1	0	1	-	1	1	1	-	0	0	1	1	0	1	0	0	1	1	-	0	1	1	1	1	0	0	0	0	1	0	0	0	1	0	0	0	0	0	1	0	0	0
887	3540192	CTGCAGCTCAGGGGTCATGGTTTGAGCAGGCATGTCAAACCTGGTAATATTTAC	1	125.922	0	0	1	1	0	1	1	1	1	1	1	0	0	1	1	0	1	0	0	1	1	1	0	1	1	1	1	0	0	-	0	1	0	0	0	1	0	0	0	0	0	-	0	0	0
888	3538343	CTGCAGAATCCCATACGGTAAAGTATCTGGCGGTGTTATTCCTAGTTCTGGAAAATGACAGTTCACAATA	1	127.311	0	0	1	1	0	1	1	1	-	-	-	0	0	1	1	0	1	0	0	1	1	-	0	1	-	1	1	0	0	-	0	1	0	0	0	1	0	0	0	0	0	1	0	0	0
889	3538560	CTGCAGAGAGTGTCCGTGATTCCCTCATCATAAATTGGAATGCAACATATGAGTATTATGAGCGGATTAC	1	127.311	0	0	1	1	0	1	1	1	1	-	1	0	0	-	-	0	1	0	0	1	1	-	0	1	1	-	1	0	0	-	0	1	0	0	0	1	0	0	0	0	0	1	0	0	0
890	3539030	CTGCAGAAGGAAAAAGAAGAGAAGGAGAAGAAAGAGGCTGAGGAGAAGGCTAATGAAAAAACAATTACAG	1	127.311	0	0	1	-	0	1	1	1	1	1	1	0	0	1	1	0	1	0	0	1	-	1	0	1	1	1	1	0	0	-	0	1	0	0	0	1	0	0	0	0	0	1	0	0	0
891	3541410	CTGCAGTATTATTTATGTATGAATCGATAAGGTAGACCCACATGATCTTCAACCACAATCTTCACTTTAC	1	127.311	0	0	1	1	0	1	1	1	1	1	-	0	0	1	1	0	1	0	0	1	1	1	0	1	-	1	1	0	0	-	0	1	0	0	0	-	0	0	0	0	0	1	0	0	0
892	3567682	CTGCAGCATATCTTGATCTGGAAATCCAGTTTGATCATCCACTATGTCTATGGTGAATATAAAATCATAA	1	127.311	0	0	1	1	0	1	1	1	1	1	-	0	0	-	1	0	-	0	0	1	1	1	0	1	1	1	1	0	0	-	0	1	0	0	0	1	0	0	0	0	0	1	0	0	0
893	3568005	CTGCAGTGTGGGGGATGCGTGTCCTTTGAAACACTCTCTGCCTCTCACTGTCGGCAAACCGTGTTCCATT	1	127.311	0	0	1	1	0	1	1	1	1	1	1	0	0	1	1	0	-	0	0	1	-	1	0	1	-	1	1	0	0	1	0	1	0	0	0	1	0	0	0	0	0	1	0	0	0
894	3568248	CTGCAGAGTAACAGTGCTCATCCCCCCCTTTTTCCAATGATTGGATCGCCTCTTTATATAGAGTGAAGAT	1	127.311	0	0	1	1	0	1	-	1	1	1	1	0	0	1	1	0	1	0	0	1	-	-	0	1	1	1	-	0	0	-	0	1	0	0	0	1	0	0	0	0	0	1	0	0	0
895	3558977_56:C>G	CTGCAGAAAAGAAATTCCTAATATCTCGTTATTATGCAAAAGAAGATTGTATCAAATCTTTACACCAACT	1	127.311	0	0	1	1	0	1	1	1	1	1	-	0	0	1	1	0	1	0	0	1	1	1	0	1	1	1	1	0	0	-	0	1	0	0	0	1	0	0	0	0	0	1	0	0	0
896	3559033_27:T>A	CTGCAGGCAGTGTAAAGATTTGTAGGAATTCCAATTTTAC	1	127.311	0	0	1	1	0	1	1	1	1	1	-	0	0	1	1	0	1	0	0	1	1	1	0	1	1	-	1	0	0	-	0	1	0	0	0	1	0	0	0	0	0	1	0	0	0
897	3559455_11:G>T	CTGCAGAAGTTTGGAGATTTAGCAATTTGATATTCTGTTATCATGTTAC	1	127.311	0	0	1	-	0	1	1	1	1	1	-	0	0	1	1	0	1	0	0	1	1	1	0	1	1	-	1	0	0	-	0	1	0	0	0	1	0	0	0	0	0	1	0	-	0
898	3560583_20:A>G	CTGCAGGTGGAGACTCGTGGAAATTGATGCTGACTTGTCAGACTTGGTATTTGAAACTAGCCATGTAATG	1	127.311	-	0	1	1	0	1	1	1	1	1	-	0	0	1	1	0	1	0	0	1	1	1	0	1	1	-	1	0	0	-	0	1	0	0	0	1	0	0	0	0	0	1	0	0	0
899	3538519	CTGCAGCATACCAAAGCTAGAGCAACCATCTAGGAGCTGATTAC	1	128.804	-	0	1	1	0	1	1	1	1	1	1	0	0	1	1	0	1	0	0	1	1	1	0	1	1	1	1	-	0	1	0	1	0	0	0	1	0	0	0	0	0	1	-	0	-
900	3566724	CTGCAGCCAATGTGTGAGCACTGCCATAAAAATCCTGCAAATGCAGCAACAAGGATTAGTTGAACCAGTC	1	130.193	0	0	1	1	0	1	1	1	1	1	0	0	0	1	1	0	1	0	0	1	1	1	-	1	1	1	1	0	-	1	0	1	0	0	0	1	0	0	0	0	0	1	0	0	-
901	3534559	CTGCAGAACTATGAAAGAAATGTCTTTTTTCTACCAATCAGACAAAGGTTAC	1	132.971	0	0	1	1	0	1	1	1	1	1	-	0	0	1	1	-	1	0	0	1	1	1	0	0	1	1	1	0	0	0	0	1	0	1	0	1	0	0	0	0	0	1	0	-	0
902	3535589	CTGCAGAGCATTTTTTTATCAGTTAGCAACAGTGTTTTTTTTTCTTTGTTTGTGGTAGATTATAACCTCT	1	132.971	0	0	1	1	0	1	1	1	1	1	0	0	0	1	1	0	1	0	0	1	1	1	0	0	1	1	1	0	0	0	0	1	0	1	0	1	0	0	0	-	0	1	0	0	0
903	3535679	CTGCAGCATATATTTATTCGAAGCAAAAATGTTCATTAGTCCTTTTTAC	1	132.971	0	0	-	1	0	1	1	1	1	1	-	0	0	-	1	0	1	0	0	1	1	1	0	0	1	1	1	0	0	0	0	1	0	1	0	1	0	0	0	0	0	1	0	0	0
904	3536380	CTGCAGTTGGTGGTTAGAAATCTTCTGCAAAGACTGATTGCTATTTGTTTTATAATAACATACATCTTTT	1	132.971	0	0	1	1	0	1	1	1	1	1	0	0	0	1	1	-	1	0	0	1	1	1	0	0	1	1	1	0	0	0	-	1	0	1	0	1	0	0	0	0	0	1	0	-	0
905	3536576	CTGCAGTTGGTGGTTAGAAAACTTCAGCAAGAGACTGATTGCTATTTGTTTTATAATAACATACATCTTT	1	132.971	0	0	1	1	0	1	-	1	1	-	-	0	0	1	1	0	1	0	0	1	1	-	0	0	1	1	1	0	0	0	0	1	0	-	0	-	0	0	0	0	0	1	0	0	0
906	3537366	CTGCAGAACTATGAAAGAAGTGCCTTTTTCTCTTCCAATCAGAAGAAGGTTAC	1	132.971	0	0	1	1	0	1	1	1	1	-	-	0	0	1	1	0	1	0	0	1	1	1	0	0	-	-	1	0	0	0	0	-	0	1	0	1	0	0	0	0	0	1	0	0	0
907	3537982	CTGCAGTTTATAATCACGGAACTATAAGTCTATAGCTCCCCACAACAACCAAGCCTTATCCCATTACAGA	1	132.971	0	0	1	1	0	1	1	1	1	1	1	0	0	-	1	0	1	0	0	1	1	-	0	0	1	1	1	0	0	0	0	1	0	1	0	1	0	0	0	0	0	1	0	0	0
908	3538313	CTGCAGACTACTTAGCCCACACAATGACTAATAACATACACAAATTATACTCTATTTTCCATCAAAATTT	1	132.971	0	0	1	1	0	1	1	1	1	1	0	0	0	1	1	0	1	-	0	1	1	1	0	0	1	1	1	0	0	0	0	1	0	1	-	1	0	0	0	0	0	1	0	-	0
909	3539261	CTGCAGTACCATGCTTATTGGTTTGGGTATATTGTACGATATTCATATAGTTTGACAATTCTTAC	1	132.971	0	0	1	1	0	1	1	1	1	1	0	0	0	1	1	0	1	-	0	1	1	1	0	0	1	1	1	0	0	0	-	1	0	1	0	1	0	0	0	0	0	1	0	0	0
910	3539432	CTGCAGAGGTTGTCATGAGGTTCCTGTTTTTTTTGTTCAATTAC	1	132.971	0	0	1	1	0	1	1	1	1	1	0	0	0	1	1	0	1	0	0	1	1	1	0	0	1	1	1	0	0	0	0	1	0	-	0	1	0	0	0	0	0	1	0	0	0
911	3540388	CTGCAGCACGTACGGGGCAGGATCTCGGTTGGAAAGAACAAGGAGCATCCATGCCTCTTATGAGGTTTCA	1	132.971	0	0	1	1	0	1	1	1	1	1	-	0	0	1	1	0	1	0	0	1	1	1	0	0	1	1	1	0	0	0	0	1	0	1	0	1	0	0	-	-	0	1	0	0	0
912	3540687	CTGCAGATATCCAGGAATATGCAGAAAGTTGCTTTGCCAACACTTTCTCTCTGACGTGGAAGAGATCTAA	1	132.971	0	0	1	1	0	1	1	-	1	1	1	0	0	1	1	0	1	0	0	1	1	1	0	0	1	1	1	0	0	0	0	1	0	-	0	-	0	0	0	0	0	1	0	0	0
913	3566811	CTGCAGCATATATTTATTCGAAGCAAAAATGTTCTTTAGTCCTTTTTTAC	1	132.971	0	0	1	1	0	1	1	1	1	1	-	0	0	1	1	0	1	-	-	1	1	1	0	0	1	1	1	0	0	0	0	1	0	1	0	1	0	0	0	0	0	1	0	0	0
914	3567134	CTGCAGTACCATGCTTATTGGTCTGGATATATTGTACGGTATCCATATAGTTTGACAATTCTTAC	1	132.971	0	0	1	1	0	1	1	1	1	1	-	0	0	-	1	0	1	0	0	1	1	-	0	0	1	1	1	0	0	0	0	-	0	1	0	1	0	0	0	0	0	1	0	0	0
915	3569275	CTGCAGTTTACAATCGCGGAACTCTAAGTCTATAGCTCACCACCACAACAACAACAACCAAGCCTTATCC	1	132.971	0	0	1	1	0	1	1	1	1	1	-	0	0	1	1	0	-	0	0	1	1	1	-	0	1	1	1	0	0	0	0	1	0	1	0	1	0	0	0	0	0	1	0	0	0
916	3569292	CTGCAGTGAAAAGCTATAACAGCTGGTGGTTAGCTACAACAGCTAACTACAAAATGGAGGAAAAAAAGTA	1	132.971	0	0	1	1	0	1	1	1	1	1	0	0	0	1	1	0	1	-	0	1	1	1	0	0	1	1	1	0	0	0	-	1	-	1	0	1	-	0	0	0	0	1	0	0	0
917	3554916_56:C>T	CTGCAGTAGAAATCCTGCAATAGCTCCACTTCAAACACTATAAGCAATGCTGGTTACCTCTGGTAACTGA	1	132.971	0	0	1	1	0	1	1	1	1	1	-	0	0	1	1	0	1	0	0	1	1	1	0	0	1	1	1	0	0	0	0	1	0	1	0	1	0	0	0	0	0	1	0	0	0
918	3559093_5:G>T	CTGCAGGAGTATAATTTTAGCTAGGTAACAAATCACACAGTTAC	1	132.971	0	0	1	1	0	1	1	1	1	1	-	0	0	1	1	0	1	0	0	1	1	1	0	0	1	1	1	0	0	0	0	1	0	1	0	1	0	0	0	0	0	1	0	0	0
919	3559198_31:C>A	CTGCAGGTTACACAAAATTAGAACTTGAGTATCAACATGGTTGAACATGCTATGTGATTCTAGACCTAAA	1	132.971	0	0	1	1	0	1	1	1	1	1	-	0	0	1	1	0	1	0	0	1	1	1	0	0	1	1	1	0	0	0	0	1	0	1	0	1	0	0	0	0	0	1	0	0	0
920	3560001_66:G>A	CTGCAGAAAAATTACACAAGAGTGAAATTTATGCAATGGTAGAACATGAAGAATGCAAAATGTAATAGTT	1	132.971	0	0	1	1	0	1	1	1	1	1	-	0	0	1	1	0	1	0	0	1	1	1	0	0	1	1	1	0	0	0	0	1	0	1	0	1	0	0	0	0	0	1	0	0	0
921	3561100_60:A>C	CTGCAGAGACCCAAGCGTCAAGCGGAACAGCTTCCGCGCATCGCTTGGGGCTAAAGAAACCACCCACCAA	1	132.971	0	0	1	1	0	1	1	1	1	1	-	0	0	1	1	0	1	0	0	1	1	1	0	0	1	1	1	0	0	0	0	1	0	1	0	1	0	0	0	0	0	1	0	0	0
922	3561133_52:C>T	CTGCAGTAAGCAATGCAAGTTATTTATATTTATTAGACAGAAATATATGATTACCGTACGGAAAACTCGT	1	132.971	0	0	1	1	0	1	1	1	1	1	-	0	0	1	1	0	1	0	0	1	1	1	0	0	1	1	1	0	0	0	0	1	0	1	0	1	0	0	0	0	0	1	0	0	0
923	3561755_50:G>A	CTGCAGGTCCACTGAGGAGTGTAGAGCAGCTGTTGCTGAAATTCGATCACTGTCCAAAAGAAGCACTGAC	1	132.971	0	0	1	-	0	-	1	1	1	1	-	0	0	1	1	0	1	0	0	1	1	1	0	0	1	1	1	0	-	0	0	1	0	1	0	1	0	0	0	0	0	1	0	0	0
924	3535367	CTGCAGCTACAAGGAGGGATCCTCAGTTGTATTGTTGAAATGCTTTGGCCTGGAATGAATGGTTTGTAAG	1	137.081	-	0	1	1	0	1	1	1	1	1	-	1	0	1	1	0	1	0	0	1	1	1	0	0	1	1	1	0	0	0	0	1	0	1	0	1	0	0	0	0	1	1	0	0	0
925	3535392	CTGCAGCAATTGCGTCGAAAATAACCCATTTATAAAAAAAATCAAAGTAAATAGAGTTTAC	1	137.081	0	0	1	-	0	1	1	1	1	1	-	1	0	1	1	0	1	0	0	1	1	1	0	0	-	1	1	0	0	0	0	1	0	1	0	1	0	0	0	0	1	1	0	0	0
926	3535948	CTGCAGAATCGACCCTCGAGTTCTACTGTCTTGATGTCGCATTTGGCTTAGCTAGGATAAGGATTATTTG	1	137.081	0	0	1	-	0	1	1	1	1	-	-	1	0	-	1	0	1	0	0	1	1	1	0	0	1	1	1	0	0	0	0	1	0	1	0	1	0	0	0	0	1	1	0	0	0
927	3536222	CTGCAGGAATCCCTTTGCCACAAGTTTAGCCTTGTGCTTGGCTATGGACCCATAAGGTTTGAGATTGGTC	1	137.081	0	0	1	1	0	1	1	-	1	1	0	-	0	1	1	0	1	0	0	1	-	1	0	0	1	1	1	0	0	0	0	1	0	1	0	1	0	0	0	0	1	1	0	0	0
928	3536480	CTGCAGTTTTAGAGACATCTTTAGTGGAGGCTGTGTCTGAAGTTTGGAGGAACAAAATTGCACCAAAAAT	1	137.081	0	0	1	-	0	1	1	1	1	1	-	1	0	1	1	0	1	0	0	1	1	1	0	0	1	1	1	0	0	0	0	-	0	1	0	1	0	0	0	0	1	-	0	0	0
929	3536589	CTGCAGTCATCCGCAACCTAGTCTAATCCAACTCGTATCAACCGATGAAAAATTGAACAAAATTGAATCA	1	137.081	0	0	1	1	0	1	1	1	1	1	-	-	0	1	1	0	1	0	0	1	1	1	0	0	1	1	1	0	0	0	0	1	0	1	0	1	0	0	0	0	1	1	-	0	0
930	3536668	CTGCAGAAGAAAATATGTCAAAAGAGAATATGGAAGGCAATTTGTAATCACAAATGTGTTGTATGTTCCT	1	137.081	0	0	1	1	0	1	1	1	1	1	0	-	0	1	1	0	1	0	0	1	1	1	0	0	1	1	1	0	0	0	0	1	-	1	0	1	0	0	-	0	1	1	0	0	0
931	3536766	CTGCAGATGATTTTATTTAGTTTGTGGATTATCATATTTTAC	1	137.081	0	0	1	1	0	1	1	1	1	1	0	-	0	1	1	0	1	0	0	1	1	1	0	0	1	1	1	0	0	-	0	1	0	1	0	1	0	0	0	0	1	1	0	0	0
932	3537860	CTGCAGACATCATACTTGCAAGCGTAAAAATGCACATCATATACATATCTATTTATTTATTTAC	1	137.081	0	0	1	1	0	1	1	1	1	1	-	-	0	1	1	0	1	0	0	1	1	1	0	0	1	1	1	0	0	0	0	1	0	1	0	1	0	0	0	0	1	1	0	0	0
933	3539013	CTGCAGCAGCCTTTTTCTCCCTCTGTTTCTCCCTCTGTTTCTTGTTTTTTAC	1	137.081	0	0	1	1	0	1	1	1	1	-	-	1	0	1	1	0	1	0	0	1	1	1	0	0	1	1	1	0	0	0	0	1	0	1	0	-	0	0	0	0	1	-	0	0	0
934	3539103	CTGCAGAATCAGCATTTATGTCAAGTGGAACAATATCCCTCTGCTTATGAACTGCAAATAAAGATCATCA	1	137.081	0	0	1	1	0	1	1	1	1	1	0	-	0	1	1	0	1	0	0	1	1	1	0	0	1	1	1	0	0	-	0	1	0	1	0	1	0	0	0	0	1	1	0	0	0
935	3539438	CTGCAGATGAAACACCAGCACAAAGAGATGAGGGAGCCTACCGGTGATGTCGATGGTGGATCTGTCTGCG	1	137.081	0	0	1	1	0	1	1	1	1	1	-	-	0	1	1	0	1	0	0	1	1	-	0	0	1	1	1	0	0	0	0	1	0	1	0	1	0	0	0	0	1	1	0	0	0
936	3539775	CTGCAGCAATGTTGTGAATTAGAAAATCATTTTTTTTCCAAGGGAAATGCTAAAGTTATAGCATTACAAC	1	137.081	0	0	1	1	0	1	1	1	1	1	0	-	0	1	1	0	1	0	0	1	1	1	0	0	1	1	1	0	0	0	0	1	0	1	0	1	0	0	-	0	1	1	0	0	0
937	3539947	CTGCAGTATCTATAGTTAGTACATGACAGATTATGATTCTAAAAATCTATAGAAGAATTTGAAAATATTG	1	137.081	0	0	1	1	0	1	1	1	1	1	0	-	0	1	1	0	1	0	0	1	1	1	0	0	1	1	1	0	0	-	0	1	-	1	0	1	-	0	0	0	1	1	0	0	0
938	3540303	CTGCAGCAATGTTGTGAATTAGAAAACATTGAAGTAAGATTAC	1	137.081	0	0	1	1	0	1	1	1	1	1	-	1	0	1	1	0	1	0	0	1	1	-	0	0	1	1	1	0	0	0	0	1	0	1	0	1	0	0	0	0	1	-	0	0	0
939	3540414	CTGCAGTAGGTAGTGCACAACTCTTACCTTCTATTTCTTTGAGCACTGTTATATGCTCCTCAACGTCCAT	1	137.081	-	0	1	1	0	1	1	1	-	1	-	-	0	1	1	0	1	-	0	1	1	1	0	0	1	1	1	0	0	0	0	1	0	1	0	1	0	0	0	0	1	-	0	0	0
940	3540602	CTGCAGAATCGGATGAAGATGATGAAATACCTATTTTTGACTCCAAGGTTTTTTTTTGAAGTTATTATTA	1	137.081	0	0	1	1	0	1	1	1	1	1	-	-	0	1	1	-	1	0	0	1	1	1	0	0	1	1	1	0	0	0	0	1	-	1	0	1	0	0	0	0	1	1	0	0	0
941	3540722	CTGCAGTATCTGCGAGAGAAGGTAAAACCTTCGGTGGGAGCTGCTTGAGAAGCTTCTATTCAGATCTCTC	1	137.081	0	0	1	1	0	1	1	1	1	1	0	1	0	1	1	0	1	0	0	1	-	1	0	0	1	1	-	0	0	0	0	-	0	1	0	1	0	0	0	0	1	1	0	0	0
942	3566761	CTGCAGACTGTTTTAGTCAAATGGCCTGAGCTTCTATGCATATATAACAAAAATAAGAAAACTAACACTT	1	137.081	0	0	1	1	0	1	1	1	1	1	0	-	0	1	1	0	1	0	0	1	1	1	0	0	1	1	1	0	0	0	0	1	0	1	0	1	0	0	0	0	1	1	0	0	0
943	3568112	CTGCAGAGTAACCACGATCTAGTTTGCCCACACGGTTAGGCTCAAGATGAAGGCATAATGCATTTGTTTT	1	137.081	0	0	1	1	0	1	1	1	-	1	0	-	0	1	1	0	1	0	0	1	1	1	0	0	1	1	1	0	0	0	0	1	0	1	0	1	0	0	0	0	1	-	0	0	0
944	3568270	CTGCAGTGCAAAAACAAATGCGCAGTGGATTCTTCTTGAGTTCCACACAACTCAAATTTAGAAGGCAACA	1	137.081	0	0	1	-	0	1	1	1	1	1	-	1	0	1	1	0	-	0	0	1	1	1	0	0	1	1	1	0	0	0	0	1	0	1	0	1	0	0	0	0	1	1	0	0	0
945	3568651	CTGCAGCTAGAAGCCTGACATAGTAAATGGTGACAAGCTCCTAGATGATGTTACAAAAGCTCTTCAATTG	1	137.081	0	0	1	1	0	1	1	1	1	1	0	-	0	1	1	0	1	0	0	1	1	1	0	0	1	1	1	0	0	0	0	1	-	1	0	1	-	0	0	0	1	1	0	0	0
946	3569429	CTGCAGTATCTGCGAGAGAAGGTAAAACCTTCGGTGGGAGCTGCTTGAGAAGCTTCTATTCGATCTCTCC	1	137.081	0	-	1	1	0	1	1	1	1	1	0	-	0	1	1	0	1	0	0	1	1	1	0	0	1	1	1	0	0	0	0	1	0	1	0	1	0	0	0	0	1	1	-	0	0
947	3560957_34:C>G	CTGCAGTCACACATTGATTGCAGGACCTGCATTTACTGCAAATCAATAAGTACAAATGACTAGTAAAATT	1	137.081	0	0	1	1	0	1	1	1	1	1	-	1	0	1	1	0	1	0	0	1	1	1	0	0	1	1	1	0	0	0	0	1	0	1	0	1	0	0	0	0	1	1	0	0	0
948	3561770_38:G>A	CTGCAGTCTTAGTTATCAGTCCAGCCACCATGTTCCTAGGCTGACTTGTATCATAGAAAGTAATGGCGGC	1	137.081	0	0	1	1	0	1	1	1	-	1	-	-	0	1	1	0	1	0	0	1	1	1	0	0	1	1	1	0	0	0	0	1	0	1	0	1	0	0	0	0	1	-	0	0	0
949	3561991_7:T>C	CTGCAGAATAATCAGACATCAAGAGGAGCTGATCATAGCAGCTCGGAATAGAGAAGATTTTTGTTGGATT	1	137.081	0	0	1	1	0	1	1	1	1	1	-	-	0	1	1	0	1	0	0	1	1	1	0	0	1	1	1	0	0	0	0	1	0	1	0	1	0	0	0	0	1	1	0	0	0
950	3562670_14:A>G	CTGCAGCATAGCATCAGTAACATCTATGGCTAAGTCTCCCACAAAAACAGAGAGATCAGAAGTAGCCTCA	1	137.081	0	0	1	1	0	1	1	1	1	1	0	-	0	1	1	-	1	-	0	1	-	1	0	0	1	-	1	0	0	0	0	1	0	1	0	1	0	0	0	0	1	1	0	0	0
951	3569345	CTGCAGCGTGTTGTCGCTTCGGTTCGCCAATTGCACTTAC	1	140.022	0	0	1	1	0	-	1	1	1	1	-	1	0	1	1	0	1	0	0	1	1	1	0	0	1	1	1	0	0	0	0	1	0	-	0	1	0	0	0	0	1	1	0	0	0
952	3536136	CTGCAGTGCATTGAGTTTGTGTGAGTCGAAGGAGAGACCTATTTATACTGAGCAGAGAGAGAATCTGAAG	1	142.963	0	0	1	1	0	1	1	1	1	1	1	1	0	1	1	0	1	0	0	1	-	1	0	0	1	1	1	0	0	0	0	1	0	1	0	1	0	0	0	0	1	1	0	0	0
953	3536629	CTGCAGCTTTTCTCAATCCATTTGGAATTGGCTTTCCAACATCATTCAACATTCTTCTCATTTCAATTTT	1	142.963	0	0	-	-	0	1	-	1	1	1	1	1	0	1	1	0	1	0	0	-	1	1	0	0	-	1	1	0	0	0	0	1	0	1	0	1	0	0	0	0	1	1	0	0	0
954	3537828	CTGCAGAACGCAAATTGCAAGCACAATGACAGAACTGAGTTTCCACCTGCATTTTTAC	1	142.963	0	0	1	1	0	1	1	1	1	1	1	1	0	1	1	0	1	0	0	1	1	1	0	0	1	1	1	0	0	0	0	1	0	1	0	1	0	0	0	0	1	1	0	0	0
955	3539819	CTGCAGACTGTTTTAGTCAAATGGCCTGAGCTTGCATGCATATATAACAAAAATAAGAAAACTAACACTG	1	142.963	0	0	1	1	0	1	1	1	1	-	1	1	0	1	1	0	1	0	0	1	1	-	0	0	1	1	-	0	0	0	0	1	0	1	0	1	0	0	0	0	1	1	0	0	0
956	3535137	CTGCAGGACACTTTTGTTTGGCATTGTAGAAATAGAGGATTTTCAGTGTCCAACAACTATGACAAGTTGG	1	144.352	0	0	1	1	0	1	-	1	0	1	-	1	0	1	1	0	1	0	0	1	1	1	0	0	1	1	-	0	0	0	0	-	0	1	0	1	0	0	0	0	1	1	0	0	0
957	3535182	CTGCAGAAAACCAGAAAATAGAACCTGTAACTAAAAACTCCACTTCAACCCAACTATAAAACCAAAACCA	1	144.352	0	0	1	1	0	1	1	1	0	1	-	1	0	1	1	0	1	0	0	1	-	-	0	0	1	1	1	0	0	0	0	-	0	1	0	1	0	0	0	0	1	-	0	0	0
958	3535837	CTGCAGTCCCCATGTTAGCCTCTTGATTATTCCTAATTAC	1	144.352	0	0	1	1	0	1	-	1	0	1	0	-	0	1	1	0	1	0	0	1	1	1	0	0	1	1	1	0	0	0	-	1	0	1	0	1	0	0	0	-	1	-	0	0	0
959	3536130	CTGCAGTGTCAAAGACAGGTATTGTTAGATCCAAAATATAGTTATAGTAGCGACGTTACTCTATTTTCTT	1	144.352	0	0	1	-	0	1	1	1	0	1	-	1	0	1	1	0	1	0	0	1	1	1	0	0	1	1	1	0	0	0	0	1	0	1	0	-	0	0	0	0	1	-	0	0	0
960	3536375	CTGCAGCAATCCATTGAAGCATGTCCTTTGGAAGCCATTAGTTAC	1	144.352	0	0	1	1	0	1	1	1	0	1	-	-	0	1	-	0	1	0	0	1	1	1	0	0	1	1	1	0	0	0	0	1	0	1	0	1	0	0	0	0	1	-	0	0	0
961	3537232	CTGCAGAACATTACTAAATTATAAATTTTTATGTTTCAACATAATTTTGTTTTGATTGGGATTAC	1	144.352	0	0	1	1	0	1	1	1	0	1	-	-	0	1	1	0	1	0	0	1	1	1	0	0	1	1	1	-	0	0	-	1	0	1	0	1	0	0	-	0	1	0	0	0	0
962	3538771	CTGCAGAACATTACTGAATTATAAATTTATATGTTTCAACATAATTTTGTTTTGATTGGGATTAC	1	144.352	0	0	1	1	0	1	1	1	0	1	-	1	0	1	1	0	1	0	0	1	1	1	0	0	1	1	1	0	0	0	0	1	0	1	0	-	0	0	0	0	1	1	0	0	0
963	3538854	CTGCAGCATCTTTGGGTTGATGTAGAAAAAATGTCTAGTGTCTTTTCTTTTTCTGGTGATGAAAATCTGT	1	144.352	0	0	1	-	0	1	1	1	0	1	-	1	0	1	1	0	1	0	0	1	1	-	0	0	1	1	1	0	0	0	0	1	0	1	0	1	0	0	0	0	1	-	0	0	0
964	3539005	CTGCAGTAAAGGCCTAGGACCATGCCTTGTCTGCATTATACCGACAAGACCTGCAAAATCATCATCACTA	1	144.352	0	0	1	-	0	1	1	-	0	1	-	1	0	1	1	0	1	0	0	1	1	1	0	0	1	1	1	0	0	0	0	-	0	1	0	1	0	0	0	0	1	1	0	0	0
965	3539038	CTGCAGATAGATCACAGTGTGATGATTTCATAGTTTTTAC	1	144.352	0	0	1	1	0	1	1	1	0	1	0	-	0	1	1	0	1	0	0	1	1	1	0	0	1	1	1	0	0	0	0	1	0	1	0	1	0	0	0	0	1	1	0	0	0
966	3539315	CTGCAGTGAGGTGCATTGAGCCAGGGGGTTTGAATGGAGAAAGGGGCGTTGGCCCAGAAGCTAAGACCCA	1	144.352	0	0	1	1	0	1	1	1	0	1	0	-	0	1	1	-	1	0	0	1	1	1	0	0	1	1	1	0	0	0	0	1	-	1	0	1	0	0	0	0	1	-	0	0	0
967	3539911	CTGCAGGATTGCCCTATTGGCCAAGGTCATTCTTGTAGGCAATCTAGAGAGAAAAAACTTCCATCCAAAG	1	144.352	0	0	1	1	0	1	1	1	0	1	0	-	0	1	1	0	1	0	0	1	1	1	0	0	1	1	1	0	0	0	0	1	0	1	0	1	0	0	0	0	1	0	0	0	0
968	3540036	CTGCAGAAATTATGGCAGTGGAAAAGTGAAATTTCAATCTTCGAAACATTAC	1	144.352	0	0	1	1	0	1	1	1	0	1	-	-	0	1	1	0	1	0	0	1	1	1	0	0	1	1	1	0	0	0	0	1	0	1	0	1	0	0	0	0	1	-	0	0	0
969	3540175	CTGCAGGAAGCCAACCTGATTGAGAAAGGTCATATAACCTCAAGCACTCCCTGCTGCTGCTACCAGCCAT	1	144.352	0	0	1	1	-	1	1	1	0	1	1	1	0	1	1	0	1	0	0	1	1	1	0	0	1	1	1	0	0	0	0	1	0	1	0	1	0	0	0	0	1	0	0	0	0
970	3540283	CTGCAGTAGGTAGTGCACAACTCTTACCTTCTATTTCTTTGAGCACTGTGTTATATGCTCCTCAACGTCC	1	144.352	0	0	-	-	0	1	1	1	0	1	-	1	0	1	1	0	1	0	0	1	1	-	0	0	1	1	1	0	0	0	0	1	0	1	0	1	0	0	0	0	1	0	0	0	0
971	3540710	CTGCAGAACACAACAGTCATGCAGTCAATCCAACATAATATTCATAACAATCAAAAAATTAGTTGCATCA	1	144.352	0	0	1	1	0	1	1	1	0	1	-	1	0	-	1	0	1	0	0	1	1	1	0	0	1	1	1	0	0	0	0	1	0	-	0	1	0	0	0	0	1	-	0	0	0
972	3566113	CTGCAGAAATTATGGCAGTGGAAAAGTGAAATTTCAATCTTCAATACATTAC	1	144.352	0	0	1	1	0	1	1	1	0	1	1	1	0	1	1	0	1	0	0	1	1	1	0	0	1	1	1	0	0	0	0	1	0	1	0	1	0	0	0	0	1	-	0	0	0
973	3567737	CTGCAGAATCTTTATAGTAATGATTCAAATTATTTAGATGATTACTTCTAGGAAGTGTAATGAAGCAAGA	1	144.352	0	0	1	1	0	1	1	1	0	1	0	-	0	1	1	0	1	0	0	1	1	1	0	0	1	1	1	0	0	0	0	1	0	1	0	1	0	0	0	0	1	-	0	0	0
974	3567895	CTGCAGAGAAAACCTCTCCTCATTCTTCAAAAACCACGATTCACCCTCTTCACCCTCTTCGGTTCTAACA	1	144.352	0	0	1	-	0	1	1	1	0	1	-	1	0	-	1	0	1	0	0	1	1	1	0	0	-	1	1	0	0	0	0	1	0	1	0	1	0	0	0	0	1	1	0	0	0
975	3568495	CTGCAGCCCCCCTCACGTTCTCTTTTTGTTCCTATCTCTCTCATCTTTACGACTTTATTTCTTTTCTTTT	1	144.352	0	0	1	1	0	1	1	1	0	1	1	1	0	1	1	0	1	0	0	1	1	1	0	-	1	1	1	0	0	0	0	1	0	1	0	1	0	0	0	0	1	1	0	0	0
976	3559352_11:C>A	CTGCAGTGTGCCCAAATAACTCAAAATTACAACTCGAAATTATACTAGTTTAGCAGGTCATCTTCAATCC	1	144.352	0	0	1	1	0	1	1	1	0	1	-	-	0	1	1	0	1	0	0	1	1	1	0	0	1	1	1	0	0	0	-	1	0	1	0	1	0	0	0	0	1	-	0	0	0
977	3559741_36:G>T	CTGCAGAAGATACAGAATAAAGAACAGGTGCCCGAAAGCATACTTTTCTTCTGTGGAGATTGATGATAGT	1	144.352	0	0	1	1	0	1	1	1	0	1	-	-	0	1	1	0	1	0	0	1	1	1	0	0	1	1	1	0	0	0	0	1	0	1	0	1	0	0	0	0	1	-	0	0	0
978	3560030_28:T>A	CTGCAGGATGACTTGGTGATGTAGATTGTTAGGTGATGGACTGCTGAGCTGCTCAGTTAGATTGGGTTTG	1	144.352	0	0	1	1	0	1	1	1	0	1	-	-	0	1	1	0	1	0	0	1	1	1	0	0	1	1	1	0	0	0	0	1	0	1	0	1	0	0	0	0	1	-	0	0	0
979	3560071_31:A>T	CTGCAGAAGGGAAGCCACCACCTTGCAAACTCAAAAGCTTTTCTCATACCATACAGGGTAATGGGGGAAC	1	144.352	0	0	1	1	0	1	-	1	0	1	-	1	0	1	1	-	1	0	0	1	1	1	0	0	1	1	-	0	0	0	-	1	0	1	0	1	0	0	0	-	1	1	0	0	0
980	3560520_24:T>A	CTGCAGTGTAGCAGTTATCTTTACGTAACGCAGGTTTATAATTTACTTATACACTATGTATCTGCATGTG	1	144.352	0	0	1	1	0	1	1	1	0	1	-	-	0	1	1	0	1	0	0	1	1	1	0	0	1	1	1	0	0	0	0	1	0	1	0	-	0	0	0	0	1	-	0	0	0
981	3560848_32:C>G	CTGCAGGAAAGCCATCTGACCCAGAAGCTTTCCCGGGGTTCATACAGAAAACCACATACCTGACTTCATC	1	144.352	0	0	1	1	0	1	1	1	0	1	-	-	0	1	1	0	1	0	0	1	1	1	-	0	1	1	1	0	0	0	0	1	0	1	0	1	0	0	0	0	1	-	0	0	0
982	3561557_63:C>T	CTGCAGCTGCATTATCAAATAAGTAGTGAAATAATTGGTGGCATGAGTGGAAATGCTTTGAGAACCAAGC	1	144.352	0	0	1	1	0	1	1	1	0	1	-	-	0	1	1	0	1	0	0	1	1	1	0	0	1	1	1	0	0	0	0	1	0	1	0	1	0	0	0	0	1	-	0	0	0
983	3562823_32:T>C	CTGCAGGTCAGGATTTCCCTAATTTACATGATATCATTCCCTCCTTGATGTCTGAGAAAATGAACTCATT	1	144.352	0	0	1	1	0	1	1	1	0	1	-	-	0	-	1	0	-	0	0	1	1	1	0	0	1	1	1	0	0	0	0	1	0	1	0	1	0	0	0	0	1	1	0	0	0
984	3567274	CTGCAGGCCATGCATGGCCTTTCATAAACCGCAAGATCTAGTAAAACACATCACACAGTAATAATCTCAT	1	145.722	0	0	1	-	0	1	-	0	0	1	-	1	0	1	1	0	1	0	0	1	1	1	0	0	1	1	1	0	0	0	0	1	0	1	0	1	0	0	0	0	1	1	0	0	0
985	3534580	CTGCAGATATTGCACTTTTAGACTTGCTTTCTTATCCTCTACATTCTATTTTATAAAGTTGATATTCATA	1	147.111	0	0	1	1	0	1	0	0	0	1	-	1	0	-	1	0	1	0	0	1	1	1	0	0	1	1	1	0	0	0	0	1	0	1	0	1	0	0	0	0	1	1	0	0	0
986	3534869	CTGCAGCCGATGCTGCTGATGATATTGATGGTACTGTCCTTGAATTCAGACCTGAATTCAGCGATGCATC	1	147.111	0	0	1	1	0	1	0	0	0	-	1	1	0	1	1	0	-	0	0	-	1	-	0	0	1	1	-	0	0	0	0	1	0	1	0	1	0	0	0	0	1	1	0	0	0
987	3536822	CTGCAGATTATTTATGTATCCTCTTGATCTGTTAGGACGCTTATAATTAGCTAGCTCTCTGCATAGTAAA	1	147.111	0	0	1	1	0	1	-	0	0	1	1	-	0	1	1	0	1	0	0	1	1	1	0	0	1	1	1	0	0	0	0	1	0	1	0	1	0	0	0	0	1	1	0	0	0
988	3539002	CTGCAGCATAGGCCCCAAATATTAGAGCATAGGGCCCAAAATATTAGAGGGTTTCAAATTTTAC	1	147.111	0	0	1	1	0	1	0	0	0	1	1	1	0	1	1	0	1	0	0	-	1	-	0	0	1	1	1	0	0	0	0	1	0	1	0	1	0	0	0	0	1	1	0	0	0
989	3539446	CTGCAGCACCCCTTCCCCACTATTTCCCACTGAGGAATTTCATGTGCCCTTCTGTTATGATTCCATGATT	1	147.111	0	0	1	1	0	-	0	0	0	1	1	1	0	1	1	0	1	0	0	1	1	1	0	0	1	1	1	0	0	0	0	1	0	1	0	1	0	0	0	0	1	-	0	0	0
990	3534843	CTGCAGAATGTTTGAAGATCAATTGTTGATTTGAAGCTCATAGGAAAGTATTTTGCTTCTCTTTATCAGT	1	148.56	0	0	1	1	0	1	0	0	0	1	0	-	0	1	1	0	1	0	-	1	1	1	0	0	1	1	1	0	0	-	0	1	0	1	0	1	0	0	0	0	1	0	0	-	0
991	3536431	CTGCAGGCTCTAGCCTACTCCTTAGATATTCCACAGTAATACCAGCAACATAGGAGTATCTTGCAAATCA	1	148.56	0	0	1	1	0	1	-	0	0	1	0	-	-	1	1	0	1	-	0	1	1	1	0	0	1	1	1	0	0	-	0	1	0	1	0	1	0	0	0	0	1	0	0	0	0
992	3537221	CTGCAGATTATTTATGTATCCTCTTGATCTGTTAGGACGCTTATAATTAGCTAGCTCTCTGCACATAGTA	1	148.56	0	0	1	1	0	1	0	0	-	1	-	-	0	1	1	0	1	0	0	1	1	1	0	0	1	1	1	0	0	0	0	1	0	1	0	1	0	0	0	0	1	-	0	0	0
993	3537253	CTGCAGAGAAATTACAGTTTCAATTACACTATTATAAGTAGTACAATCAAAAGTTTAC	1	148.56	0	0	1	1	0	1	0	0	0	1	0	-	0	1	1	0	1	0	0	1	1	1	0	0	1	1	1	0	0	0	0	1	0	1	0	1	0	0	0	0	1	-	0	0	0
994	3538468	CTGCAGCCGATGCTGCTGATGATATTGATGATACTGTCCTTGAATTCAGACCTGAATTCAGCGCTGCATC	1	148.56	0	0	1	1	0	1	0	0	0	1	0	-	0	1	1	0	1	0	0	1	1	1	-	0	1	1	1	0	0	0	0	1	0	1	0	1	0	0	0	0	1	0	0	0	-
995	3539841	CTGCAGTGTCCATACTATCCAGGACAGAGAGTAAAGGTTAC	1	148.56	0	0	1	1	0	1	-	0	0	1	0	-	0	1	1	0	1	0	0	1	1	1	0	0	1	1	1	0	0	0	0	1	0	1	0	1	0	0	0	0	1	-	0	0	0
996	3568936	CTGCAGGTTCTACGGGTGGTTTGTGGAAGCACATGTTGGCAATGTTTGAGAGATCATGCAATTTAGACCA	1	148.56	0	0	1	1	0	1	0	0	0	1	0	-	0	1	1	0	1	0	0	1	1	1	0	0	1	1	1	0	0	0	-	1	0	1	0	1	0	0	0	0	1	-	0	-	0
997	3552904_35:A>G	CTGCAGAAAAAGAAAAAACAAACAAAAATTGATAATACGAAAACTATTTACCATATTAC	1	148.56	0	0	1	1	0	1	0	0	0	1	-	-	0	1	1	0	1	0	0	1	1	1	0	0	1	1	1	0	0	0	0	1	0	1	0	1	0	0	0	0	1	-	0	0	0
998	3559074_40:T>C	CTGCAGGTTCCATATAGGTGCTGCTAACTTGTTTTCTCTCATGCTCTAGTTCCTTTTTTTCAGTAGTGAA	1	148.56	0	0	1	1	0	1	0	0	0	-	-	-	0	1	1	-	1	0	0	1	1	1	0	0	1	1	1	0	0	0	0	1	0	-	0	1	0	0	0	0	1	0	0	0	0
999	3560323_19:A>G	CTGCAGACCCAGCAAATATTAGGGACTGTAAGTGTTTTCTCTTCTATAATGATGATCCATAGATGAATTA	1	148.56	0	0	1	1	0	1	-	0	0	1	-	-	0	1	1	0	1	0	0	1	-	1	0	-	1	1	1	0	-	0	-	1	0	1	0	1	0	0	-	0	1	-	0	0	0
1000	3560572_51:A>C	CTGCAGAAAAATAAAAGCATTGGAAGATCAACTAAACAATCCTAACCAACAAATAGCTTAC	1	148.56	0	0	1	1	0	1	-	0	0	1	-	-	0	1	1	0	1	0	0	1	1	1	0	0	1	1	-	0	0	0	0	1	0	1	0	1	0	0	0	0	1	-	0	0	0
1001	3562541_48:G>A	CTGCAGCATCACCTGATAAACAATTACACACATCACTGCATCAAGTGATGTCTCACTAAAAACCTAAAAA	1	148.56	-	0	1	1	0	1	-	0	0	1	-	-	0	1	1	0	1	0	0	1	1	1	0	0	1	1	1	0	0	0	0	1	0	1	0	1	-	0	0	0	1	0	0	0	0
1002	AA160	#N/A	1	148.56	0	0	1	1	0	1	-	0	0	1	0	1	0	1	1	0	1	0	0	1	1	1	0	0	1	1	1	0	0	0	-	-	0	1	0	1	0	0	0	0	1	-	0	0	0
1003	3568645	CTGCAGGCAAGGATGTGTGCTAGTTGTTGAGTGGATGGAACAAATGAAATACATAGAGCTCTGTTATCTA	1	149.949	0	0	1	1	0	1	0	0	0	1	0	0	0	1	1	0	1	-	-	1	1	1	0	0	1	1	1	0	0	0	0	1	0	1	0	1	-	0	0	0	1	1	0	0	0
1004	3569954	CTGCAGGTACTGATACTACATACACAGTTCTAGAATGGGCAATGACAGAGCTGTTAC	1	149.949	0	0	1	1	0	1	0	0	0	1	-	-	0	1	1	0	1	0	0	1	1	1	-	0	1	1	1	0	0	0	0	1	0	1	0	1	0	0	0	0	1	1	0	0	0
1005	3536092	CTGCAGAAAAATGTCAATATATATAGAATATCTTCTCATATATGTGTATGCATTATTTAGTACTTTGAAA	1	151.3	0	0	1	1	0	1	0	0	0	1	-	-	0	1	1	-	1	-	0	1	1	1	0	0	1	1	1	0	0	0	0	1	0	1	0	1	0	0	-	-	1	1	0	0	0
1006	3536132	CTGCAGAGAAATTACAGTTTCAATTACACTATTATAAGTAGTACAATCAAAAGTTTTAC	1	151.3	0	0	1	-	0	1	-	0	0	-	-	1	0	1	1	0	1	0	0	1	1	1	0	0	1	1	1	0	0	0	0	1	0	1	0	1	0	0	0	0	1	-	0	0	0
1007	3536160	CTGCAGGGTCTTGCATTCAAAAAAACAGGTCTCCTTAC	1	151.3	0	0	1	1	0	1	0	0	0	1	-	-	0	1	1	0	1	0	0	1	1	1	0	0	1	1	1	0	0	0	0	1	0	1	0	1	0	0	0	0	1	1	0	0	0
1008	3537651	CTGCAGGCATGTGTGCTAGTTGTTGAGTGGATGGAACAAATGAAATACATAGAGCTCTGTTATCTATTTT	1	151.3	0	0	1	-	0	1	-	0	0	-	-	1	0	1	1	0	1	0	0	1	1	1	0	0	1	1	1	0	0	0	0	1	0	1	0	1	0	0	0	0	1	-	0	0	0
1009	3569618	CTGCAGGGGTGATGAGGAGAGAGAGCAGCAATCTGCATAACTCTTTGAATGATAATGAGTTGTTTGGAAC	1	152.749	0	0	-	1	0	1	-	0	0	1	1	1	0	1	1	0	1	0	0	1	1	1	0	0	1	1	1	0	0	0	0	1	0	1	0	-	0	0	0	0	1	-	0	0	0
1010	3568094	CTGCAGCAGGATGGGCAGGCTGCCAGTGAGCCTATCGCAATAGATTCTTGGCAATTAGTGAACACATCAA	1	154.157	0	0	-	1	0	-	0	0	0	1	-	1	0	1	1	0	1	0	0	1	1	1	0	0	1	1	1	0	0	0	0	1	0	1	0	1	0	0	0	0	1	1	0	0	0
1011	3535977	CTGCAGCTGCAAAATTTATACTATTACAGTTAGATAATGGTTTGCTATTATAAAAATGATTTATTTATAC	1	157.056	0	0	1	1	0	1	0	0	0	1	0	-	0	1	1	0	1	0	0	1	1	1	0	0	1	1	1	0	0	0	0	1	0	1	0	1	0	0	0	0	1	-	0	0	0
1012	3537457	CTGCAGGTTCATTGTGTTTGCTGCCAGATCCTGTTAGTTGTGGTTAGCATTATGGAAAAAATTTGAATAA	1	157.056	0	0	1	1	0	1	-	0	0	1	-	1	0	1	1	0	1	0	0	1	1	1	0	0	1	1	1	0	0	0	0	1	0	1	0	1	0	0	0	0	1	1	0	0	0
1013	3567234	CTGCAGCAGATGAGGTGATAAATTCCCTACTTGATTTGCAACTTGAAAAATGGGGTCTACCACCATTTAC	1	157.056	0	0	1	1	0	1	0	0	0	1	0	-	0	1	1	-	1	0	0	1	1	1	0	0	1	1	1	0	0	0	-	1	0	1	0	1	0	0	0	0	1	-	0	0	0
1014	3536060	CTGCAGTTCATGCATGCAACATCAAGAAAAATGGAGGAATCAATATTTGTTTTCTTCTCACTTCTACTAC	1	158.389	0	0	1	1	-	1	-	0	0	1	0	-	0	1	1	0	1	0	0	1	1	1	0	0	1	1	1	0	0	0	0	1	0	1	0	1	0	0	0	0	1	0	0	0	0
1015	3537391	CTGCAGAACCAGCTCCAAAAGAACCTTCTCAAAGTTATCCAACAAACCTCCTAACTGAACTTCCACCTTC	1	158.389	0	0	1	1	0	1	0	0	0	1	0	-	0	1	1	0	1	0	-	1	1	1	0	0	1	1	1	0	0	0	0	1	0	1	0	1	0	0	0	0	1	-	0	0	0
1016	3538293	CTGCAGCTTCAAACGAAATTCTGGAAAATAAGCGCTCCGAATCTGAGTTTGACTTCAACACAAAAGTTGT	1	158.389	0	0	1	1	-	1	0	0	0	1	0	-	0	1	1	-	1	0	0	1	1	1	0	0	1	1	1	0	0	0	0	1	0	1	0	1	0	0	0	0	1	-	0	-	-
1017	3538587	CTGCAGATAGTTTACCCTGCGGATTTTTGTAGGCTTCTGAATCGCGGTTTGGTTCTTGTTAC	1	158.389	0	0	1	1	0	1	0	0	0	1	-	-	0	1	1	0	1	0	0	1	1	1	0	0	1	1	1	0	0	0	0	1	0	1	-	1	0	0	0	0	1	-	0	0	0
1018	3538741	CTGCAGGTGAATATGATGGTGATTCGACGATGGTGGGATCGTACCGGTCAAATTGTTGACATGAAGAAGC	1	158.389	0	0	1	1	0	1	0	0	0	1	0	-	0	1	1	-	1	0	0	1	1	1	0	0	1	1	1	0	0	0	0	1	0	1	0	1	0	0	0	0	1	0	0	0	0
1019	3539487	CTGCAGGTCCCGCAGTGAGCTTCACTGTGCTCATCTTCCTCGTTTTAC	1	158.389	0	0	1	1	0	1	-	0	0	1	-	1	0	1	1	0	1	0	0	1	1	1	0	0	1	1	1	0	0	0	0	1	0	1	0	1	0	0	0	0	1	-	0	0	0
1020	3539527	CTGCAGGCCCAAGGTAGAAAAAAAAGATGGAATGTACATGGAATATGTTAC	1	158.389	0	0	1	1	0	1	0	0	0	1	0	-	0	1	1	0	1	-	0	1	1	1	0	0	1	1	1	0	0	0	0	1	0	1	0	1	0	0	0	0	1	0	0	0	0
1021	3540799	CTGCAGAATTCGATTCAATCGCGCGGGAGACCCAGACTCAACTGGGAGACACCTCTACTTATAGAATCAC	1	158.389	0	-	1	1	0	1	0	0	0	1	0	1	0	1	1	0	1	0	-	1	1	1	0	0	1	1	1	0	0	0	0	1	0	1	-	1	0	0	0	0	1	0	0	0	0
1022	3540882	CTGCAGAACAAAGTGTAAATGCCCATTAGAAGAATTAC	1	158.389	0	0	1	1	0	1	0	0	0	1	0	-	-	1	1	0	1	-	0	1	1	1	0	0	1	1	1	0	0	0	0	1	0	1	0	1	0	0	0	0	1	0	0	0	0
1023	3567115	CTGCAGCTCCTTCAACAATAAATCTAGTATTCTATTTGCATCCACTAGATGTGAGTTTGTAATACAATTG	1	158.389	0	0	1	1	0	1	-	0	0	1	0	0	0	1	1	0	1	0	0	1	1	1	0	-	1	1	1	0	0	0	0	1	0	1	0	1	0	0	0	0	1	-	0	0	0
1024	3568251	CTGCAGAACAAAATGTAAATGCCCATTAGAAGAATTAC	1	158.389	0	0	1	1	0	1	0	0	0	1	0	-	-	1	1	0	1	-	0	1	1	1	0	0	1	1	1	0	0	0	0	1	0	1	0	1	0	0	0	0	1	0	0	0	0
1025	3535067	CTGCAGCAGATGAGGTGATAAATTCGCTACTTGATTTGCAACTTGAAAAGTGGGGTCTACCACCATTTAC	1	159.74	0	0	1	1	0	1	-	0	0	1	0	1	0	1	1	0	1	0	0	1	1	1	0	0	1	1	1	0	0	0	0	-	0	1	0	1	0	0	0	0	1	0	0	0	0
1026	3534454	CTGCAGGTACTTCAAGACAACACTGATATCATGTGCAGTTTCTCCATTTTTTATTTTATTTTCTACAGTG	1	161.056	0	0	1	1	0	1	0	1	0	1	0	-	0	1	1	-	1	0	0	1	1	1	0	0	1	0	0	0	0	0	0	1	0	1	0	1	0	0	0	0	1	-	0	0	0
1027	3534861	CTGCAGCATCCATTTCCGTGTCGGAACCTTCTGAAATATTCTCGCCATAAGGCCCGCCGGAGTGCTCCAT	1	161.056	0	-	1	1	0	1	0	1	0	1	0	-	0	1	1	0	1	0	0	1	1	1	0	0	1	-	0	0	0	0	0	1	0	1	0	1	0	0	0	0	1	0	0	0	0
1028	3535136	CTGCAGTATTTTGTGTATCGCTAGTTTTTACAAATACAACAAACAATCCAAGTTTTTCTCTGCGAGGCGA	1	161.056	0	0	1	1	0	1	-	1	0	1	-	1	0	-	1	0	1	0	0	1	1	1	0	0	1	-	0	0	0	0	0	1	0	-	0	1	0	0	0	0	1	-	0	0	0
1029	3535268	CTGCAGAAGGAATATTTTTAGCAGAATGTCAAATTCATTCCAAAGTTCCATTACATCATAAATCATTCAA	1	161.056	0	0	1	1	0	1	0	1	0	1	0	-	0	1	1	0	1	0	-	1	1	1	0	0	1	0	-	0	0	0	0	1	0	1	0	1	0	0	0	0	1	-	0	-	0
1030	3535750	CTGCAGTGTGAACTGCATAAGCCATTGAAGCTTATGACTAACAAGTCATTCATAAATTTAC	1	161.056	0	0	1	1	0	1	0	-	0	1	0	-	0	1	1	0	1	0	0	1	1	1	0	0	1	0	0	0	0	0	0	1	0	1	-	1	0	0	0	0	1	0	0	0	-
1031	3536175	CTGCAGGAAGAAACCTCGTGAAAAAGTCTTGTGAAATATTTCTTTTTAC	1	161.056	0	0	1	1	0	1	-	1	0	1	-	-	0	1	1	0	1	0	0	1	1	1	0	0	1	-	0	0	0	0	0	1	0	1	0	1	0	0	0	0	1	0	0	-	0
1032	3537022	CTGCAGAAACATATGTTTTATTTGGGCATTTTTATAACAGAATGAACCTTGGATCTTTCAACTGATTTTG	1	161.056	0	0	1	1	0	1	0	1	0	1	0	0	0	1	1	0	1	0	0	1	1	1	0	0	1	0	0	0	0	0	-	1	-	1	0	1	0	0	0	-	1	0	0	0	0
1033	3537083	CTGCAGAGAAAATTCAAAACAAGAAGTTCAAATTGGAATATGCACAAGATTGAGCAGCAACATAGTCCAA	1	161.056	0	0	1	1	0	1	-	1	0	1	0	-	-	1	1	0	1	0	0	1	1	1	0	0	1	-	0	0	0	0	0	1	0	1	0	1	-	0	0	0	1	0	0	0	0
1034	3538419	CTGCAGCATGCACTTCCCAATTTTCATCCATGTCAAGGTATATATGGTTTAC	1	161.056	0	0	1	1	0	1	-	1	0	1	0	-	0	1	1	0	1	0	0	1	1	1	0	0	1	-	0	0	0	0	-	1	0	1	0	1	0	0	0	0	1	-	0	0	0
1035	3538479	CTGCAGAAATGGTGATTCCCACCTCCACTCACTGGTCTAAGAAATACAACCATGTAATCAAGGCCATGGA	1	161.056	0	-	1	1	0	1	0	1	0	1	0	0	0	1	1	0	1	0	0	1	1	1	0	0	1	-	0	0	0	0	-	1	0	1	0	1	0	0	0	0	1	0	0	0	0
1036	3538600	CTGCAGCCCAGTTATATACTTGACACCCCATATTTCCATAATATATATGATGTTCTTGTCAAAATTTACA	1	161.056	0	0	1	1	0	1	0	1	0	1	0	-	0	1	1	-	1	0	0	1	1	1	0	0	1	0	0	0	0	0	0	1	0	1	0	1	0	0	0	0	1	0	0	0	0
1037	3539287	CTGCAGTATGAGCTACACAATCAAAAATATTCCTAGTTTCTTCATCAACTAAAGTTATCTCAGAAAGACT	1	161.056	0	0	1	1	0	1	0	1	0	1	0	-	0	1	1	0	1	0	0	1	1	1	0	0	1	0	0	0	0	0	0	1	0	1	0	1	0	0	0	0	1	-	0	0	0
1038	3539676	CTGCAGAGTGAAGAAAAATCAAAAAGAAAGTAATACAATAATTCTAAAACAATATTCTTTATAATGAGGA	1	161.056	0	0	-	1	0	1	-	0	0	1	-	1	0	1	-	0	1	0	0	1	1	1	0	0	-	1	1	0	0	0	0	1	0	1	0	1	0	0	0	0	1	0	0	0	0
1039	3539677	CTGCAGCAGAATCAATGAGTTCTTCTTATCACGTCTAGCTTCTCCTTTTCATTTTATATTACCATCATCT	1	161.056	0	0	1	1	0	1	0	0	0	1	0	-	0	1	1	-	1	0	0	1	1	1	0	0	1	1	1	0	0	0	0	1	0	1	0	1	0	0	0	0	1	0	0	0	0
1040	3540631	CTGCAGGCAAAAAGTTCTCTGTTTTTGCTTGTTGACCTACAGTGCACTGTTGCACAAACAACTTCACATA	1	161.056	0	0	1	1	0	1	0	0	0	1	0	-	0	1	1	0	1	0	0	1	1	1	0	0	1	1	1	0	0	0	0	1	0	1	0	1	0	0	0	0	1	-	0	0	0
1041	3541045	CTGCAGGAAGAAACCTCGTGAAAAAGTCTTGTGAAATATTTGTTTTAC	1	161.056	0	0	1	1	0	1	-	1	0	-	-	1	0	1	1	0	1	0	0	1	1	1	0	0	1	-	0	0	0	0	0	1	0	1	0	1	0	0	0	0	1	-	0	0	0
1042	3541310	CTGCAGAGAAAATTCAAAACAACAAGAAGTTCAAATTGGAATATGCACAAGATTGAGCAGCAACATAGTC	1	161.056	0	0	1	-	0	1	-	1	0	1	-	1	0	1	1	0	1	0	0	1	1	-	0	0	1	-	0	0	0	0	0	1	0	1	0	1	0	0	0	0	1	1	0	0	0
1043	3541424	CTGCAGCCGGAATTGTTCTCGAGGAAAAGAATTGGCCGCCATTTTTTCCAATTATCCACCACGACATCGC	1	161.056	0	0	1	1	0	1	0	0	0	1	0	-	0	1	1	0	1	0	-	1	1	1	-	0	1	1	1	0	0	-	0	1	0	1	0	1	0	0	-	0	1	0	0	0	0
1044	3545083	CTGCAGAGACAACACTATTCCTGATCCATTCCTTTATTTTCCGAGTTATTTCGAGATCGAGAGATAGAGC	1	161.056	0	0	1	-	0	1	1	1	0	1	1	1	0	1	1	0	1	0	0	1	1	1	0	0	-	1	0	0	0	0	0	-	0	1	0	1	0	0	0	0	1	-	0	0	0
1045	3562952	CTGCAGTCCCAACATGTGACACAATTCATGCTGTGGGAGAAGCTGAAACTTGTTCCAGCATCACTCAAAA	1	161.056	0	0	1	1	0	1	0	0	0	1	0	-	0	1	1	0	1	0	0	1	1	1	0	0	1	1	1	0	0	0	0	1	0	1	0	1	0	0	0	0	1	-	0	-	0
1046	3563149	CTGCAGGAGAGGATTCATTGGCCAAAAAATGATACTAATGCATTAC	1	161.056	0	0	1	1	0	1	1	1	0	1	-	1	0	1	1	0	1	0	0	1	1	1	0	0	1	1	0	0	0	0	0	1	0	1	0	1	0	0	0	0	1	-	0	0	0
1047	3566714	CTGCAGTTTGCTTGCATGACGGGACATGATCAATTCTAATAATCTTATGATCAATTTTTTCTTTAC	1	161.056	0	0	1	1	0	1	0	1	0	1	-	-	0	1	1	0	1	0	0	1	1	1	0	0	1	-	0	0	0	0	0	1	0	-	0	1	0	0	0	0	1	1	0	0	0
1048	3566841	CTGCAGTTTCACTACATGCGAAACATATTAC	1	161.056	0	0	1	1	0	1	0	1	0	1	0	-	0	1	1	0	1	0	0	1	1	-	0	0	1	0	0	0	0	0	0	1	0	1	0	1	0	0	0	0	1	-	0	0	0
1049	3567025	CTGCAGCCCAGTTATATGCAGCCCAGTTATATACTTGACACCCCATATTTCCATAATATATATGATGTTC	1	161.056	0	0	1	1	0	1	-	1	0	1	-	1	0	1	1	0	1	0	0	1	1	1	0	0	-	-	0	0	0	0	0	1	0	1	0	-	0	0	0	0	1	1	0	0	0
1050	3567833	CTGCAGTATTTCACAAATATCATGTAGAAATAATTATAACTTTCAACAGATTCCTCAAGTAGCTTTTGGC	1	161.056	0	0	1	1	0	1	0	1	0	1	-	-	0	1	1	0	1	0	0	1	1	1	0	-	1	0	0	0	0	0	0	1	0	1	0	1	0	0	0	0	1	-	0	0	0
1051	3568249	CTGCAGCCAGGCTAGGATACTGTCCCAAACTTTTCTCTAAAAACTACTACCAAACATCAGATGTCAGATG	1	161.056	0	0	1	1	0	1	-	1	0	1	-	1	0	-	1	0	-	0	0	1	1	1	0	0	1	1	0	0	0	0	0	1	0	1	0	1	0	0	0	0	1	1	0	0	0
1052	3568266	CTGCAGAACAACTCATCTACACTTTTTACTTGACAAAAAAAACTACTTTATTAC	1	161.056	0	0	1	1	0	1	-	0	0	1	0	-	0	1	1	0	1	0	-	1	1	1	0	0	1	1	1	0	0	0	0	1	0	1	0	1	0	0	0	0	1	-	-	0	0
1053	3568351	CTGCAGCTGCATGGAAATATTGAAATTGGTTGAGTCCATCCCACAACTTCACTGAATTGATTAGCAGCAA	1	161.056	0	0	1	1	0	1	0	1	0	1	-	1	0	1	-	0	-	0	0	1	1	1	0	0	1	-	0	0	0	0	0	1	0	1	0	1	0	0	0	0	1	-	0	0	0
1054	3568458	CTGCAGCAAGTCATCCAAAGCAAATTCACATAAGCCGCCATAAATCTTACTCAACAATCATTGCAAATAC	1	161.056	0	0	1	1	0	1	0	1	0	1	0	-	0	1	1	0	1	0	-	1	1	1	0	0	1	0	0	0	0	0	0	1	0	1	0	1	0	0	0	0	1	1	0	0	0
1055	3568494	CTGCAGATTATCAGCTCTAGCAAGCAGATTCTTGAGAATTGGGAATATCTTTCATTTTCTGTTATAAATA	1	161.056	0	0	1	1	0	1	0	0	0	1	0	-	-	1	1	0	1	-	0	1	1	1	0	0	1	1	1	-	0	0	0	1	0	1	0	1	0	0	0	0	1	0	0	0	-
1056	3568655	CTGCAGATAAGATATTTCTATTTTTCCATCAGAAGCAGCAGACCAGTTACATATAATTGATTGAGTGACC	1	161.056	0	0	1	1	0	1	-	0	0	1	0	1	0	1	1	0	1	0	0	1	1	-	0	0	1	1	1	0	0	0	0	1	0	1	0	1	0	0	0	0	1	0	0	0	0
1057	3568959	CTGCAGAGTGAAGAAAAATCAAAAAGAAAGTAATACAATAATTCTAAAACTAAAACAATATTCTTTATAA	1	161.056	0	0	1	1	0	1	-	0	-	1	0	1	0	1	1	0	1	0	0	1	1	1	0	0	1	1	1	0	0	0	0	1	-	1	0	1	0	0	0	-	1	-	0	0	0
1058	3569145	CTGCAGATCAGAAAAAACCGTTCAAACCAAAGCAAGATGGGAAAAATTGAAAAAAAACTGATGAATGAGT	1	161.056	0	0	1	1	0	1	0	1	0	1	-	1	0	1	1	0	1	0	0	1	1	1	0	0	1	-	0	0	0	0	0	1	0	1	0	1	0	0	0	0	1	1	0	0	0
1059	3569213	CTGCAGCACGTACAGATAGTGTTATATTGCGATTAGTCTAGTTCTAGAAAGAATTAC	1	161.056	0	0	1	1	0	1	0	1	0	1	0	-	0	1	1	0	1	0	0	1	1	1	-	0	1	0	0	0	0	-	0	1	0	1	0	1	0	0	0	0	1	-	-	0	-
1060	3569284	CTGCAGGGCACATGCCAATGGGCCTGGGAGTGGGACTCTACGCCCAAGGTTCTATTTCACCCTGTCCAGA	1	161.056	0	0	1	1	0	1	0	1	0	1	0	1	0	1	1	-	1	-	0	1	1	1	0	0	1	0	0	0	0	0	0	1	0	1	0	1	0	0	0	0	1	1	0	-	0
1061	3569899	CTGCAGAAATGGTGATTCCCACCTCCGCTCACTGGTCTAAGAAATACAACCATATAATCAAGGCCATGGA	1	161.056	0	0	1	1	0	1	0	1	0	1	0	-	0	-	1	0	-	0	0	1	1	1	0	0	1	0	0	0	0	0	0	1	0	-	0	1	0	0	0	0	1	-	0	0	0
1062	3569929	CTGCAGAAACTGATTTTTCCTCAAGTAAACAAGATGATCTTGCACTGTAACCAAACTTGGCCTGTGTTTG	1	161.056	0	0	1	-	0	1	-	1	0	1	0	1	0	1	1	0	1	0	0	1	1	1	0	0	1	-	0	0	0	0	0	1	0	1	0	1	0	0	0	0	1	-	0	0	0
1063	3569941	CTGCAGTGGTTACATGTCTCCAGAATATGCAATGGAAGGACTATTTTCAGTTAC	1	161.056	0	0	1	1	-	1	0	1	0	1	0	-	0	1	1	0	1	0	0	1	1	1	-	0	1	-	0	0	0	0	0	1	0	1	0	1	0	0	0	0	1	0	0	0	0
1064	3542225_32:G>A	CTGCAGTTTGTTTGTTTTTTGAGAACTTGGTACGAGAAGTCAATTACTCCTATTGACCATCAGTGTAGAA	1	161.056	0	0	1	1	0	1	0	1	0	1	-	-	0	-	1	0	1	0	0	1	1	1	0	0	1	-	0	0	0	0	0	1	0	1	0	1	0	0	-	0	1	0	0	0	0
1065	3545158_27:G>A	CTGCAGAAGGACATTATGTTGATATGAAGTATACCAAACACTAATTCTCATCTTAC	1	161.056	0	0	1	1	0	1	-	0	0	1	-	-	0	1	1	0	1	0	0	1	1	1	0	0	1	1	1	-	-	-	0	1	0	1	0	1	0	0	0	0	1	-	0	0	0
1066	3553749_66:G>A	CTGCAGCCAATTGTATTCTACAATACAGTAATGCCATTACATGTTGATTTTATTTTTAGAAAATAAAGTA	1	161.056	0	0	1	1	0	1	0	1	0	1	-	-	0	1	1	0	1	0	0	1	1	1	0	0	1	-	0	0	0	0	0	1	0	1	0	1	0	0	0	0	1	-	0	0	0
1067	3558938_34:C>T	CTGCAGTGTTTTTCAAAATGATATTATTTTGAATCCAACGGTCTTTTCTTTATATTTACTTGGAAAGTTT	1	161.056	0	0	1	1	0	1	-	1	0	1	-	-	0	1	1	0	1	0	0	1	1	1	0	0	-	-	0	0	0	0	0	1	0	1	0	1	0	0	0	0	1	-	0	0	0
1068	3559059_11:T>A	CTGCAGTAAAAGTATTTCATCGTGAGTGAATTTATACAGTAAAATTGATTCTGGCTAGGCTAAAAGTGAA	1	161.056	0	0	1	1	0	1	-	0	0	1	-	-	0	1	1	0	1	0	0	1	1	1	0	0	1	1	1	0	0	0	0	1	0	1	0	-	0	0	0	0	1	-	0	0	0
1069	3559080_15:G>T	CTGCAGTGGAACAACAGAGGTCATTACACTGAAATTAC	1	161.056	0	0	1	1	0	1	-	0	0	1	-	-	0	1	1	0	1	0	0	1	1	1	0	0	1	1	1	0	0	0	0	1	0	1	0	1	0	0	0	0	1	-	0	0	0
1070	3559258_42:T>A	CTGCAGTGGTTGTTACCTCTGTTGCATCTGTAACATATAAGGATACAAGGTAATTAC	1	161.056	0	0	1	1	0	1	-	1	0	1	-	-	0	1	1	0	1	0	0	1	1	1	0	0	1	-	0	0	0	0	0	1	0	1	0	1	0	0	0	0	1	-	0	0	0
1071	3559360_55:T>C	CTGCAGCACGACATAAGTGGGAATGCCAAACGGAGAGGTCCAAAGCATGAAATGCATAGCAGCACGAAAC	1	161.056	0	0	1	1	0	1	-	1	0	1	-	-	0	1	1	0	1	0	0	1	1	1	0	0	1	-	0	0	0	0	0	1	0	1	0	1	0	-	0	0	1	-	0	0	0
1072	3559466_38:C>G	CTGCAGCAAATTCCTCCAAGGATTTTCAACCTGCATCGACGTTTCACTAGCAGCCACAAGATCATTACAG	1	161.056	0	0	1	1	0	1	-	0	0	1	-	-	0	1	1	0	1	0	0	1	1	1	0	0	1	1	1	0	0	0	0	1	0	1	0	1	0	0	0	0	1	-	0	0	0
1073	3559830_25:G>C	CTGCAGTGGCAGAAACAACTCTAGTAGTTTGTTGTGATGATAACTTGTGCCGACGGAGAGTTTTGTCGCA	1	161.056	0	0	1	1	0	1	-	1	0	1	-	-	0	-	1	0	1	0	0	1	1	1	0	0	1	-	0	0	0	0	0	1	0	1	0	1	0	0	0	0	1	-	0	0	0
1074	3559851_20:G>A	CTGCAGCAATCACTATATGTGGTGGCTAAGATGATTTTAGTGAAGGCAAATCAATTTTTACACAAAATTA	1	161.056	0	0	1	1	0	1	-	1	0	1	-	-	0	1	1	0	1	0	0	1	1	1	0	0	-	-	0	0	0	0	0	1	0	1	0	1	0	0	0	0	1	-	0	0	0
1075	3559985_23:C>A	CTGCAGCAATCTCAAGTTCACGCTCCGTCTCTTTTGATTCTACCTTCGTTAC	1	161.056	0	0	1	1	0	1	-	1	0	1	-	-	0	1	1	0	1	0	0	1	1	1	0	0	1	-	0	0	0	0	0	1	0	1	0	1	0	0	0	0	1	-	0	0	0
1076	3560016_62:T>C	CTGCAGTAAAGAGATGAGACTGTTTCGGGAGTGATGGTACTGCAACCACCTCCATTTCAGCAGTCTTACC	1	161.056	0	0	1	1	0	1	-	0	0	1	-	-	0	1	1	0	1	0	0	1	1	1	0	0	1	1	1	0	0	0	0	1	0	1	0	1	0	0	0	0	1	-	0	0	0
1077	3560077_33:T>C	CTGCAGTGGTTCCATAATCTTTGTTTCTCGATAATCTGGTAGGCTGACTGCTACCTCTGCTTGTTGCTCC	1	161.056	0	0	1	1	0	1	0	-	0	1	-	-	0	1	1	0	1	0	0	1	1	1	0	0	1	-	0	0	0	-	0	1	0	1	0	1	0	0	0	0	1	-	0	0	0
1078	3560361_43:C>T	CTGCAGATGAGTGTATATTCGAGCGAGGTTTCGGTTTTGATGCCCGGAGATGTGATTCCTACATTCATTG	1	161.056	0	0	1	1	0	1	-	0	0	1	-	-	0	1	1	0	1	0	0	1	1	1	0	0	1	1	1	0	0	0	0	1	0	1	0	-	0	0	0	0	1	-	0	0	0
1079	3561453_64:A>G	CTGCAGATTAGGGTTTTGTGTGGTGTGGATCATGATGATTTGGATCAAGTTTTTGATGTTTCTACAACAA	1	161.056	0	0	1	1	0	1	-	0	0	1	-	-	0	1	1	0	1	0	0	1	1	1	0	0	1	1	1	0	0	0	-	1	0	1	0	1	0	0	0	0	1	-	0	0	0
1080	3561898_34:C>T	CTGCAGTGAAGCTCTATAGGATTATTGATTTTGTACATTGCTGCTTTATAATTGTGATTGGGAGAAATAA	1	161.056	0	0	1	1	0	1	-	0	0	1	-	-	0	1	1	0	1	0	0	1	1	1	0	0	1	1	1	0	0	0	0	1	0	1	0	1	0	0	0	0	1	-	0	0	0
1081	3561974_23:C>A	CTGCAGATTTTCCATATCATGTTGCAGCTCCAAGTACTTTGTTTTAC	1	161.056	0	0	1	1	0	1	-	1	0	1	-	-	0	1	1	0	1	0	0	1	1	1	0	0	1	-	0	0	0	0	0	1	0	1	0	1	0	0	0	0	1	-	0	0	0
1082	3562014_68:A>G	CTGCAGCTCAGTAAAATCCAAACCAGATAGTTCTTGGCCCATCAATTGCCTGCATTTACCAAAAAGAAAA	1	161.056	0	0	1	1	0	1	-	1	0	1	-	-	0	1	1	0	1	0	-	1	1	1	0	0	1	-	0	0	0	0	0	-	0	1	0	1	0	0	0	0	1	-	0	0	0
1083	3562066_55:T>C	CTGCAGTGGGAGTGCAACTTCTGTTGTAACTAATACAACTGTGGAAATTATGGTTCTGAATAATATTATT	1	161.056	0	0	1	1	0	1	-	1	0	1	-	-	0	1	1	0	1	0	0	1	1	1	0	0	1	-	0	0	0	0	0	1	0	1	0	1	0	0	0	0	1	-	0	0	0
1084	3562081_23:C>G	CTGCAGCTGCCCCTGCACCAACTGCCAATTCTTTTGGTGGTGATGCATGCAATATCCATTCAAAGGCTTT	1	161.056	0	0	1	1	0	1	0	1	0	1	-	-	0	-	1	0	1	-	-	1	1	1	0	0	1	-	0	0	0	0	0	1	0	1	0	1	0	0	0	0	1	-	0	0	0
1085	3562378_51:A>G	CTGCAGTAATAATCTTTTCCCCAATGCCAACCCTACCTCCATTCCCCGCTTCATTTATTATGTCTAACTT	1	161.056	0	0	1	1	0	1	-	1	0	1	-	-	0	1	1	0	1	0	0	1	1	1	0	0	1	-	0	0	0	0	0	1	0	1	0	1	0	0	0	0	1	-	0	0	0
1086	3562455_23:C>A	CTGCAGACCACCACATGAATTTGGCAGCAGCTACTATATGGACTTTGCAACACATCAAACCAAACATTGC	1	161.056	0	0	1	1	0	1	0	0	0	1	-	-	0	1	1	0	-	0	0	1	1	1	0	0	1	1	-	0	0	0	0	1	0	1	0	1	0	0	0	0	1	-	0	0	0
1087	3562825_58:G>A	CTGCAGCATTATTTGCAAACATGAAATTACATAACAATCTTCAAGGTGTTTGAGTAATGGAAAGAAATGG	1	161.056	0	0	1	1	0	1	-	1	0	1	-	-	0	1	1	0	1	0	0	1	1	1	0	0	1	-	0	0	0	0	0	1	0	1	0	1	0	0	0	0	1	-	0	0	0
1088	3566461_51:C>G	CTGCAGGCAAATTTAGCTTATAGCGACAGTAATTATTTGTTTTCCCTTGTTCCACAATCTCCTTGGCCTC	1	161.056	0	0	1	1	0	1	-	1	0	1	-	-	0	1	1	0	1	0	0	1	1	1	0	0	1	-	0	0	0	0	0	1	0	1	0	1	0	0	0	-	1	-	0	0	0
1089	3535529	CTGCAGTAAATGACAAGAAACACATATAGATAACAAAAAATGAAATTAC	1	162.426	0	0	-	1	0	1	0	1	0	1	-	1	0	1	1	0	1	0	0	1	-	1	0	0	-	-	0	0	0	0	0	1	0	1	0	1	0	0	0	0	1	-	0	0	0
1090	3540986	CTGCAGGTACTTCAAGATAACACTGATATCATGTGCAGTTTCTCCATTTTTAC	1	162.426	0	0	1	1	0	1	-	1	0	1	-	1	0	1	1	0	-	0	0	1	-	1	0	0	1	1	0	0	0	0	0	1	0	1	0	-	0	0	0	0	1	1	0	0	0
1091	3568780	CTGCAGAGCATGGAAGATATGTGGCAAGGAGTTATAGTCCTAGGTAATTTTTATGTCATGATAATAAGAA	1	162.426	0	0	1	1	0	1	-	1	0	1	-	1	0	1	1	0	1	0	0	1	1	1	0	0	1	-	0	0	0	0	0	1	0	1	0	1	0	0	0	0	1	1	0	0	0
1092	3537130	CTGCAGAATTCGAGTTGAAGTCTCCTAAGGTTGGTTCCATTAGCTGGTTTTGTTAGTAGAACTTTTAGAA	1	165.283	0	0	1	1	0	1	-	1	0	1	-	1	0	1	1	0	1	0	-	1	1	1	0	0	-	-	0	0	0	0	0	1	0	1	0	1	0	0	0	0	1	1	0	0	0
1093	3569039	CTGCAGTACGACAAAAATCAATTGCAGACCATAAGCTAAAAGATTTGAAGGTTAC	1	166.691	0	0	1	-	0	1	0	1	0	1	-	1	0	1	1	0	1	0	1	1	1	1	0	0	1	-	0	0	0	0	0	1	0	1	0	1	0	0	0	0	1	1	0	0	0
1094	3568201	CTGCAGTTGGAAGTATATGATATAAATATATAACATATAGCTGGTAAAAAAATAGAAGTATTAC	1	169.431	0	0	1	1	0	1	-	1	-	1	0	-	0	1	1	0	1	0	1	1	1	1	0	0	1	0	0	0	0	0	0	1	0	1	-	1	0	-	0	0	1	1	0	0	0
1095	3568226	CTGCAGAGAAAGTTATGGCAATTCTGTAATTAGAAGCCATGTTCATAATCCAATAAGTTTGCTTTACAGA	1	169.431	0	0	1	1	0	1	0	1	0	-	0	0	0	1	1	0	1	0	1	1	1	1	0	0	1	0	0	0	0	0	0	1	0	1	0	1	0	0	0	0	1	1	0	0	0
1096	3536713	CTGCAGTTTGAAGTATATGATATAAATATAAAACATATAGCTGGTAAAAAAATAGAAGTATTAC	1	170.86	0	0	1	1	0	1	-	1	0	1	-	-	0	1	1	0	1	0	1	1	1	-	0	0	1	1	0	0	0	0	0	1	0	1	0	1	0	0	0	0	1	1	0	0	0
1097	3538948	CTGCAGTTGGATATTCATAGCAATGACGGAGTATAACATTAC	1	170.86	0	0	1	1	0	1	1	1	0	1	1	1	0	1	1	-	1	0	1	1	1	1	0	-	1	1	0	0	0	0	0	1	0	1	0	1	0	0	0	0	1	1	0	0	0
1098	3540293	CTGCAGCAACCGTCACAGAATCCACAACGGTTGGTGCCACCAACACCTTTTTAGACACAAGCTCCAACTG	1	170.86	0	0	1	1	0	1	1	1	0	1	1	1	-	1	1	0	1	0	1	1	1	1	0	-	1	1	0	0	0	0	0	1	0	1	0	1	0	0	0	0	1	1	0	0	-
1099	3540356	CTGCAGAGAAAGTTATGGCAATTCTGTAATTAGAAGCCATGTTCATAATCCAATAAGTTTGCTTTTACAG	1	170.86	0	0	1	1	0	1	-	1	0	1	1	1	0	1	1	0	1	0	1	-	1	1	0	0	1	-	0	0	0	0	0	1	0	1	0	1	0	0	0	0	1	1	0	0	0
1100	3540853	CTGCAGTACGCCACCATAGCCAGACCTGAGATAAGTTACGCTGTTAC	1	170.86	0	0	1	1	0	-	1	1	0	1	-	-	0	1	1	0	1	0	1	1	1	1	0	0	1	1	0	0	0	0	0	1	0	1	0	1	0	0	0	0	1	-	0	0	0
1101	3541440	CTGCAGTTTTGATTTACAGCTGGAAGGTGTTCCGTCATGATTCCAACGGTTTTGCACACAACACTGATTT	1	170.86	0	0	1	1	0	1	-	1	0	1	-	1	-	1	-	0	1	0	1	1	1	1	0	0	1	-	0	0	0	0	0	1	0	1	0	1	0	0	0	0	1	1	0	0	0
1102	3567113	CTGCAGTGCATCAATTATGGACCTGTAGTATGTAGAATCCTGAAGAAAATCAGTGCCATGTTTGGCGAGT	1	170.86	0	0	1	1	0	1	1	1	0	1	-	-	0	1	1	0	1	0	1	1	1	1	0	0	1	1	0	0	0	0	0	1	0	1	0	1	0	0	0	0	1	1	0	0	0
1103	3568040	CTGCAGTAGATTTAGCGTTATGATATTGAATACCAGTTTTTCAATATTGGTGATTTGATTATAGGATGAG	1	170.86	0	0	1	1	0	1	-	1	0	1	0	0	0	1	1	0	1	0	1	1	1	1	0	0	1	-	0	0	0	0	-	1	0	1	0	1	0	0	0	0	1	1	0	0	0
1104	3568048	CTGCAGTAAGGCAATATTGCTTGATAAGAAGGTGAGAAGATTGGCATATGACAGCGGCTATGGAACATTT	1	170.86	0	0	1	1	0	1	-	1	0	1	0	-	0	1	1	0	1	0	1	1	1	1	0	0	1	0	0	0	0	0	0	1	0	1	0	1	0	0	0	0	1	1	0	0	0
1105	3569329	CTGCAGTGTGTTTCCTTCCCTTATTCCAAGGTGCTTTTCCTTTGTTAGCTAGTCCTATTCTCATTCTTCT	1	170.86	0	0	1	1	0	1	-	1	-	1	-	0	0	1	1	0	1	0	1	1	1	1	0	0	1	0	0	0	0	0	0	1	0	1	0	1	-	0	0	0	1	1	0	0	0
1106	3560797_7:A>C	CTGCAGCTACTCCAAAAAATTCAAAGGGAAAAACTAAAGATATCTTGAAACTAAAAAGCCATCATAAAAG	1	170.86	0	0	1	1	0	1	0	1	0	1	-	-	0	1	1	0	1	0	1	1	1	1	0	0	1	-	0	0	0	0	0	1	0	1	0	1	0	0	0	0	1	1	0	0	0
1107	3535299	CTGCAGAAAAGAGGAGCGGATCGTTAGCCTAATCACAACCAAAAATGCATCACGTCCAACACATCCCTAC	1	172.193	0	0	1	1	0	1	-	1	0	1	1	1	0	1	1	0	1	0	1	1	1	1	0	0	1	-	0	0	0	0	0	1	0	1	0	-	0	0	0	0	1	-	0	0	0
1108	3536537	CTGCAGCTTGTGAGTTTAGTTTCTGCCACTTGAATTTACAGGAAGTTAC	1	172.193	0	0	1	1	0	1	0	1	0	1	1	1	0	1	1	0	1	0	1	1	1	1	0	0	1	1	0	0	0	0	0	1	0	1	0	1	0	0	0	0	1	1	0	0	-
1109	3539499	CTGCAGTAGATTTAGCGTTATGATATTGAATACAAGTTTTTCAATATTGGTGATTTGATTCTAGGATGAG	1	172.193	0	0	1	1	0	1	-	1	0	1	1	1	0	1	1	0	1	0	1	1	1	1	0	0	1	-	0	-	0	0	0	1	0	1	0	1	0	0	0	0	1	1	0	0	0
1110	3567649	CTGCAGAATTTTAGCTCACATAACTCAAGCTCCTTTATAGCTTAGCATACATGGAATCATCCTACTTTCT	1	172.193	0	0	-	1	0	1	-	1	0	1	-	1	0	1	1	0	1	0	-	1	1	1	0	0	1	-	0	0	0	0	0	1	0	1	0	1	0	0	0	0	1	1	0	0	0
1111	3568756	CTGCAGTAAGGCAATATTGCTTGATAAGAAGGTGAGAAGATTGGCATATGACAGTGGCTATGGACCATTT	1	172.193	0	0	1	1	0	1	-	1	0	1	-	-	0	1	1	0	1	0	1	1	1	1	0	0	1	-	0	0	0	0	0	1	0	1	0	1	0	0	0	0	1	1	0	0	0
1112	3559603_12:T>C	CTGCAGCACCTAGTTCTGAACTCTTGAAATGCTCAGTCACAGAATACTGTGCAATAACATTTATGATGTG	1	172.193	0	0	1	1	0	1	-	1	0	1	-	-	0	1	1	0	1	0	1	1	1	1	0	0	1	-	0	0	0	0	0	1	0	1	0	1	0	0	0	0	-	1	0	-	0
1113	3560133_66:A>C	CTGCAGAAACTCCAGGATTGTATTCAATCACTCTATCCACCAGAAGAAATGGAAACCTAAACAAAAAACC	1	172.193	-	0	1	1	0	1	-	1	0	1	-	-	0	1	1	0	1	0	1	1	1	1	0	-	1	-	0	0	0	0	0	1	0	1	0	1	0	0	-	-	1	1	-	0	0
1114	3560134_38:T>G	CTGCAGCATTGACAAATGGGTGGAATAACAAAGTTCTTTTCCCAATAACAAATTTAGGATAGACTCTAAT	1	172.193	0	0	1	1	0	1	-	1	0	1	-	-	0	1	1	0	1	0	1	1	1	1	0	0	1	-	0	0	0	0	0	1	0	1	0	1	0	0	0	0	1	1	0	0	0
1115	3560388_36:A>G	CTGCAGTTCCTGGGGTTTTCTTCTTCTATGACATATCACCAATAAAGGTAAGAATGCTAAGTTTTGCAGC	1	172.193	0	0	1	1	0	1	-	1	0	1	-	-	0	1	1	0	1	0	1	1	1	1	0	0	1	-	0	0	0	0	0	1	0	1	0	1	0	0	0	0	1	1	-	0	0
1116	3563566_21:A>G	CTGCAGTCTTCTCTGCTTCCTCATGTGTTCTCTTCCACAAAGGATTTCCAAATCCCGTCACATAGCCCTT	1	172.193	-	0	1	1	0	1	-	1	0	1	-	-	0	1	1	0	1	0	-	1	1	1	0	0	1	-	0	0	0	0	0	1	0	1	0	1	0	0	0	0	1	1	0	0	0
1117	3569644	CTGCAGCTCCTTCTCCGTCAGAAGACCCATAATCTCAATCGTCTCGAGGCTCAACGAAATGAACTCAATT	1	173.601	0	0	1	1	0	1	-	1	0	-	-	1	0	1	1	0	1	0	1	1	1	1	0	0	-	1	0	0	0	0	0	-	0	1	0	-	0	0	0	0	1	-	0	0	0
1118	3561046_40:G>A	CTGCAGCCAAATCCATTCTAGCAGGTAAACTACTTTTGAATGTTAGAAATTTAC	1	173.601	0	0	1	1	0	1	-	1	0	1	-	-	0	1	1	0	1	0	1	1	1	1	0	0	1	-	0	0	0	0	0	1	0	1	0	0	0	0	0	0	1	0	0	0	0
1119	3535769	CTGCAGAAAATTTTATCCCATACCTCATCACTTATCTCTATACACTTGCATTTTATGAAAAATGTCAACT	1	175.03	0	0	1	1	-	1	1	1	0	1	-	0	0	1	1	0	1	0	1	1	1	1	0	0	1	0	0	0	0	-	0	-	0	1	0	0	0	0	0	0	1	0	0	0	0
1120	3535813	CTGCAGGAAGATTCATCGTTCTAAAAGAGATGTCTCAATTAGGAGCTAAGTTAGCATAAACAAAATATAC	1	175.03	0	0	1	1	0	1	0	1	0	1	-	0	0	1	1	0	1	0	1	1	1	1	0	0	1	0	0	0	0	0	0	1	0	1	0	0	0	0	0	0	1	0	0	0	0
1121	3537028	CTGCAGTGACAAATTAGAAGAGGTTTTCAGGGAAAAGGAGCAGTCGCATAACATTTAC	1	175.03	0	0	1	1	0	1	0	1	0	1	0	0	0	1	1	0	1	0	1	1	1	1	0	0	1	0	0	0	0	0	0	1	0	1	0	0	0	0	0	0	1	-	0	0	0
1122	3537336	CTGCAGTCTTTTCAAATGTGGAAATTTTGTGTACAAAGTTAC	1	175.03	0	0	1	1	0	1	-	1	0	1	-	-	0	1	1	-	1	0	1	1	1	1	0	0	1	0	-	0	0	0	0	1	0	1	0	0	0	0	-	0	1	0	0	0	0
1123	3538303	CTGCAGTTTCCCTTTTATTGACACACAATATATAACTAACTTAC	1	175.03	0	0	1	1	0	1	0	1	0	1	0	-	-	1	1	0	1	0	1	1	1	1	0	0	1	0	0	0	0	0	0	1	-	1	-	0	0	0	0	0	1	0	0	0	0
1124	3539099	CTGCAGTGACAAATTAGAAGAGGTTTTCAGGGAAAAGGAGCAGTCGCATAACATTAC	1	175.03	0	0	1	1	0	1	-	1	0	1	0	1	0	1	1	0	1	0	1	1	1	1	-	0	1	-	0	0	0	0	0	1	0	1	-	0	0	0	0	0	1	0	0	0	0
1125	3540024	CTGCAGCATGCAATGCCTATGAAGATGTTTATCCCATATTTCATCAATGATATTCCATATCGGAGTTTAG	1	175.03	0	0	1	1	0	1	-	1	0	1	0	-	0	1	1	0	1	0	1	1	1	1	0	0	1	0	-	0	0	0	0	1	0	1	0	0	0	0	0	-	1	0	0	0	0
1126	3540474	CTGCAGCTCGAAAATGGGCCTTCCAACACAGCCAAAATGCAATTTCTGAACTTATTTGAATGGTAGAATT	1	175.03	0	0	1	1	0	1	0	1	0	1	0	1	0	1	1	0	1	0	1	1	1	1	0	0	1	0	0	0	0	0	0	1	-	1	0	0	0	-	0	0	1	0	-	0	0
1127	3540610	CTGCAGCTTCCCTTTTATTGACACAATATATAACTACCTTAC	1	175.03	0	0	1	1	0	1	-	1	0	1	0	-	0	1	1	0	1	0	1	1	1	1	0	0	1	-	0	0	0	0	0	1	0	1	0	0	0	0	0	0	1	0	0	0	0
1128	3540613	CTGCAGGTTTTCGGGTTAGTAAAATAGTGAATTGAACTTTTTACAAGGTGTCTTATATGTATTCACTCCA	1	175.03	0	0	1	1	0	1	0	1	0	1	-	-	0	1	1	0	1	0	1	1	1	1	0	0	1	0	0	0	0	0	0	1	-	1	0	0	0	0	0	0	1	0	-	0	0
1129	3541071	CTGCAGGAAGATTCATCGTTCTAAAAGAGATGTCTCAATTAGGAGCTAAGTTAGCATAAACAAAATATTA	1	175.03	0	0	1	1	0	1	-	1	0	1	1	0	0	-	1	0	1	0	1	-	1	-	0	0	1	-	0	0	0	0	0	1	0	1	0	0	0	0	0	0	1	0	0	0	0
1130	3566806	CTGCAGTTGATTCCAATTCCTTAGAAACAGTGCCATATAAAGCATCCTAAATTATCTTTACATCTAGAGA	1	175.03	0	0	1	1	0	1	0	1	0	1	-	-	0	1	1	0	1	0	1	1	1	1	0	0	1	0	0	0	-	-	0	1	0	1	0	0	-	0	0	0	1	-	0	0	0
1131	3568643	CTGCAGAAATGTAATTTCTACTAGGAGTGTAATATGAGAGTTCTTAC	1	175.03	0	0	1	1	0	1	1	1	0	1	-	-	-	1	1	0	1	0	1	1	1	1	0	-	1	0	-	0	0	0	-	1	0	1	0	0	0	0	0	0	1	0	0	-	0
1132	3560354_58:A>C	CTGCAGATTGGGTATTAGATTATCAATAATATGCACAAACTGTACTAGTGACATATCAGAAAGTATTTTT	1	175.03	0	0	1	1	0	1	-	1	0	1	-	1	0	1	1	0	1	0	1	1	1	1	0	0	1	-	0	0	0	0	0	1	0	1	0	0	0	0	0	-	1	-	0	0	0
1133	3561002_54:C>G	CTGCAGCTTCCTCAGGAGTCTTGGTATAGTGCTGATCTTTGAAAAGCACGTCGACCGAGTCACAATCAGA	1	175.03	0	0	1	1	0	-	-	1	0	1	-	-	0	1	1	0	1	0	1	1	1	1	0	0	1	-	0	0	0	0	0	1	0	1	0	0	0	0	0	0	1	0	0	0	0
1134	3562580_9:A>G	CTGCAGGAGGAGTAGAGAATAGTAACACTGTTTGACTACTGCTTATTTTTCCCTTGTTCTTGATCTTGAG	1	175.03	0	0	1	1	0	1	-	1	0	1	-	-	0	-	1	0	1	0	1	1	1	1	0	0	1	-	0	0	0	0	0	1	0	1	0	0	0	0	0	0	1	0	0	0	0
1135	3562799_50:A>C	CTGCAGGCTTCTGGAGAAAACGCACGAACAAGGTAGACCATAGTTTGACACACGTTAC	1	175.03	0	0	1	1	0	1	1	1	0	1	-	-	0	-	1	0	1	0	1	1	1	1	0	0	1	0	0	0	0	0	0	1	0	1	0	0	0	0	0	0	1	0	0	0	0
1136	3538932	CTGCAGGGGATTCGATTTGGAAAAAATGGCAATTGTATGAAAATAAAAACAATGTCTGAAAGTTGGACAC	1	177.971	0	0	1	1	0	1	-	1	0	1	-	0	1	1	1	0	1	-	1	1	1	1	0	0	1	1	0	1	0	0	0	1	0	1	0	0	0	0	0	0	1	0	0	-	-
1137	3539389	CTGCAGACTAATAAATAAATTTATCCAGCACTGCTATCTTACTAGTTTGAATTATTTATAGTCACACATG	1	177.971	0	-	1	1	0	1	-	1	-	1	-	0	1	1	1	0	1	-	1	1	1	1	0	0	1	1	0	1	0	0	0	1	0	1	0	0	0	0	0	0	1	0	0	-	0
1138	3539837	CTGCAGTTCAGAGTAAAACCAAGAGGGGAATAGGGGACTGTCTGTCTAGGCAACCAAAGAATTTGAATCC	1	177.971	0	0	1	1	0	1	-	1	0	1	1	-	1	1	1	0	1	0	-	1	1	-	0	0	1	1	0	1	0	0	0	1	0	1	0	0	0	0	0	0	1	0	0	0	0
1139	3540058	CTGCAGTTCATGCCGGAGTAAAACCAGGAGGGGAATAGGGGACTGTCTATCTAGGCAACCAGAGAATTTG	1	177.971	0	0	1	1	0	1	0	1	0	1	1	-	1	1	1	0	1	0	1	1	1	1	0	0	1	1	0	1	0	0	0	1	0	1	0	0	0	0	0	0	1	0	0	0	0
1140	3540608	CTGCAGGGTAACCAAGAATCGAACTTTTTTCGTAAATTTTGTAATAGACTTCGCCGATCGTGGCTCCTGA	1	177.971	0	0	1	1	0	1	0	1	0	1	1	-	1	1	1	0	1	0	1	1	1	1	0	0	1	1	0	1	0	0	0	1	0	1	0	-	-	0	0	0	1	0	0	0	0
1141	3541126	CTGCAGAGGAGTGATGATTAGTAAGGGTTTTGGAGTAGAAGTTTTGTTTAC	1	177.971	0	0	1	1	0	1	-	1	0	1	-	1	1	-	1	0	1	0	1	1	1	-	0	0	1	-	0	1	0	0	0	1	0	1	0	0	0	0	0	0	1	0	0	0	0
1142	3557761	CTGCAGGGTAACCAAGAATCGAACTTTTTTCGTAAATTTTGTAATAGACTTCGCCGATCGTGGCACCAGA	1	177.971	0	0	1	1	0	1	0	1	0	-	1	1	1	1	1	0	1	0	1	1	1	-	0	0	-	1	0	1	0	0	0	1	0	1	0	0	0	0	0	0	1	0	0	0	0
1143	3569166	CTGCAGGGAATTCATATGTGTAGTTTGTTTGTGTCAATCTCTTTTTAC	1	177.971	0	0	1	1	0	1	-	1	0	1	-	1	1	1	1	0	1	0	1	1	1	1	0	0	1	1	0	1	0	0	0	1	0	1	0	0	0	0	0	0	1	0	0	0	0
1144	3555629_9:A>G	CTGCAGAAACATCAAGGCAAAACCAAAACCCCCATTCACACACCCGCTAGGGTATCTTTCTTCTGCTAAC	1	177.971	0	0	1	1	0	1	-	1	0	1	-	-	1	1	1	0	1	0	1	1	1	1	0	0	1	1	0	1	0	0	0	1	0	1	0	0	0	0	0	0	1	-	0	0	0
1145	3558994_52:C>T	CTGCAGCCGCTATAATAGCCTCCATGGTATACCCCTTTCCACATACTAATGTTCTTTCTTATATGCATGC	1	177.971	0	0	1	1	0	1	-	1	0	1	-	-	1	1	1	0	1	0	1	1	1	1	0	0	1	1	0	1	0	0	0	1	0	1	0	0	0	0	0	0	1	0	0	0	0
1146	3560150_28:T>A	CTGCAGGGAAACCATGGACTGCACTTTTCTCCGAAATTCTGTAATAGACTTCACCAATAGTCGCACCGGC	1	177.971	0	0	1	1	0	1	-	1	0	1	-	-	1	1	1	0	1	-	1	1	1	1	0	0	1	1	0	1	0	0	0	1	0	1	0	0	0	0	0	0	1	0	0	0	0
1147	3534721	CTGCAGTTTATTGAAGGTGAGGTAGAAGGTGATACAGATTCTGATAGTGAAGATGGTGATTCGGTGAGAA	1	179.4	0	0	1	1	0	1	0	1	0	1	-	-	1	1	1	0	1	0	1	1	1	1	0	0	1	1	0	1	0	0	0	1	0	1	0	0	0	0	0	0	1	0	0	0	0
1148	3534844	CTGCAGAATTGTATAAGTATAACATTTGGTGGTCTATGAGTTGGTATTACATCTGTACCAGGATATGCCT	1	179.4	0	0	1	1	0	1	0	1	0	1	-	-	1	1	1	0	1	0	1	1	1	1	0	0	1	1	0	1	0	-	-	1	0	1	-	0	0	0	0	0	1	0	0	0	0
1149	3536146	CTGCAGTAACACAGTTGATGGAGCATCTAATTTTTGGAGGCTGCAACAGATCAAACACAGATTGATCAAT	1	179.4	0	0	1	1	0	1	0	1	0	1	-	-	1	1	1	0	1	0	1	1	-	1	0	0	1	1	0	1	0	-	0	1	0	1	0	0	0	0	0	0	1	0	0	0	0
1150	3536249	CTGCAGCCATACTTTTTTCCGAAATGGATAAATCATCATGATTTATCATCCTCATCCTTCTGTGGGTTAC	1	179.4	0	0	1	1	0	1	0	1	0	1	0	-	1	1	1	0	1	0	1	1	1	1	0	0	1	1	-	1	0	0	0	1	0	1	0	0	0	0	0	0	1	0	0	0	0
1151	3536601	CTGCAGCTGTCAAACCAACCCCAGAAGAACCCCGACCTGTAGTTGATATGGCCAAGGGGGCAATATTCAT	1	179.4	0	0	1	1	0	1	0	1	0	1	-	-	1	1	1	-	1	0	1	1	1	1	0	0	1	1	0	1	0	0	0	1	0	1	-	0	0	0	0	-	1	0	0	0	0
1152	3537872	CTGCAGAAAATGGTTGTCAAGATATCTGAGGCATGGTTGTCAAGATCTCAATATAGACCATAAAATCTTA	1	179.4	0	0	1	1	0	1	-	1	0	1	-	-	1	1	1	0	1	0	1	1	1	1	-	0	1	1	0	1	0	0	0	1	0	1	0	0	0	0	0	0	1	0	0	0	0
1153	3537999	CTGCAGTTGATTTTGATACAGTGCCAAATGTCAAGCAGCAGCATGAAATTAC	1	179.4	0	0	1	1	0	1	0	1	0	1	-	-	1	1	1	0	1	-	1	1	1	1	0	0	1	1	0	1	0	0	0	1	0	1	0	0	0	0	0	0	1	0	0	0	0
1154	3540008	CTGCAGGTCACAACAAATAAATTCCCTAAGAGTACTTACTGCTTAGCAATTGTACAACCAGAACATCCAA	1	179.4	0	0	1	1	0	1	0	1	0	1	0	-	1	1	1	0	1	0	1	1	-	1	0	0	1	1	0	1	0	0	-	1	0	1	0	0	0	0	0	0	1	0	0	0	0
1155	3567214	CTGCAGGTATAAGTATGGCTGAGTATAAAGTGCTTATAGTCTTGCTCATTCTCACAAAATTTGGTAGATA	1	179.4	0	0	1	1	0	1	-	1	0	1	-	0	1	1	1	0	1	-	1	1	1	1	0	0	1	1	0	1	0	-	0	1	0	1	0	0	-	0	0	0	1	0	0	0	0
1156	3567377	CTGCAGTTACTTCAGATCAAGAAACAGGTAAAACATTCTACAAGGGTCTTGCATAATTCTTGCTTACAGA	1	179.4	0	0	1	1	0	1	0	1	-	1	0	0	1	1	1	0	1	1	1	1	1	1	-	0	1	1	0	1	0	0	0	1	0	1	-	0	0	0	0	0	1	0	0	0	0
1157	3569634	CTGCAGTTGGCACTTGGCAGCATATATATTGAATCATTCATTCTTCTTTGATGCTTGGTTGTTGAAATGA	1	179.4	0	0	1	1	0	1	-	1	0	-	1	1	-	1	1	0	1	0	-	1	1	-	0	0	1	1	0	1	0	0	0	1	0	1	0	0	0	0	0	0	-	0	0	0	0
1158	3569771	CTGCAGAATGCAAATAGAGGAAGAGAGCGAGTTGGAAAAATTATGCGCATATTAGATATTACATTACAGA	1	179.4	0	0	1	1	0	1	0	1	0	1	1	-	1	1	1	0	1	0	1	1	1	1	0	0	1	1	0	1	0	-	0	1	0	1	0	0	0	0	0	0	1	0	0	0	0
1159	3545369_56:A>C	CTGCAGAGCAGGTAAAGATTGGTTTTCTGTATTCAATCTTGAATGTTTATGATAGTCACTAAATCTTACA	1	179.4	0	0	1	1	0	1	0	1	0	1	-	-	1	1	1	0	1	-	1	1	1	1	0	0	1	1	0	1	0	0	-	1	0	1	0	0	0	0	0	0	1	0	0	0	0
1160	3560889_13:A>G	CTGCAGTCCACCACAAGAATTGTTCAAAATTAGAAAATATTTGCAGAAAGTAATTTTATACATTCCTTAT	1	179.4	0	0	1	1	0	1	-	1	0	1	-	-	1	1	1	0	1	0	1	1	1	1	-	0	1	1	0	1	0	0	0	1	0	1	0	0	-	0	0	0	1	0	0	0	0
1161	3561693_27:G>A	CTGCAGCTGGAAATGTTGCAGGATCTACGGAAGAAACACAAACCTGCAAGACAATAATACCACAGTTACA	1	179.4	0	0	1	1	0	1	-	1	0	1	-	-	1	1	1	0	1	0	1	1	1	1	0	0	1	1	0	1	0	0	0	1	0	1	0	0	0	0	0	0	1	0	0	0	0
1162	3561814_42:T>C	CTGCAGATTGGAAAGAAAATCACCTAAAATCAACATGAATCTGTCGAGTAAAATTATTTTTTAC	1	179.4	0	0	1	1	0	1	-	1	0	1	1	-	1	1	1	0	1	0	1	1	1	1	0	-	1	1	0	1	0	-	-	1	0	1	0	0	0	0	0	0	1	0	0	0	0
1163	3562200_49:C>G	CTGCAGATGATATCAATGAGATATGGTGCTGTACCTATTGCCAGAAAAACCGGTGGCCTAAATGACAGGT	1	179.4	0	0	1	1	0	1	-	1	0	1	-	-	1	1	1	0	1	0	1	1	1	1	0	0	1	1	0	1	0	0	0	1	0	1	0	0	0	0	0	0	1	0	0	0	0
1164	3562246_60:T>G	CTGCAGTGTTGTTGAATGCATGTTTGGTTCCATTGTTATGAAGATTAGTGTAACCTCCATTTGTAATTTG	1	179.4	0	0	1	1	0	1	-	1	0	1	-	-	1	1	1	0	1	0	1	1	1	1	0	0	1	1	0	1	0	0	0	1	0	1	0	0	0	0	0	0	1	0	0	0	0
1165	3562714_46:G>A	CTGCAGTAAGGTAAATCATTGTGATGCCATCTCACTTTTGCAGGGTTGTATATGTAAGGAATGCAGGAAC	1	179.4	0	0	1	1	0	1	-	1	0	1	1	-	1	1	1	0	1	0	1	1	1	1	0	0	1	1	0	1	0	-	0	1	0	1	0	0	0	0	0	0	1	0	0	0	0
1166	3565173_61:C>G	CTGCAGTATTTGGATTTAGGTGATAACTTTTTCAATGGAACCCTGCCTGATTGTTTATTTGACATAACTT	1	179.4	0	0	1	1	0	1	-	1	0	1	-	-	1	1	1	0	1	0	1	1	1	1	0	0	1	1	0	1	0	0	0	1	0	1	0	0	0	0	0	0	1	0	0	0	0
1167	3565772_42:T>C	CTGCAGGGAACCCTTTGGACTTCTCAAAAGGAAAGTTTCTTGATGTTGATACTGGTATTATTGTTACAAA	1	179.4	0	0	1	1	0	1	-	1	0	-	1	-	1	1	1	0	1	0	1	1	1	1	0	0	1	1	0	1	0	-	0	1	0	1	0	0	0	0	0	0	1	0	0	0	0
1168	3534503	CTGCAGGACAAATTCGCTGGTGCACCCCCTGTATGGGCTTAC	1	180.849	0	-	1	1	0	1	0	1	0	1	1	-	1	1	1	0	1	-	1	1	1	1	0	0	1	1	-	1	0	0	0	1	0	1	0	0	0	0	0	0	1	0	0	0	0
1169	3535289	CTGCAGCCAGCATTCCACACTCTCATGTTGCATTGAGGAGAGTCATAACAGGGCTCTTTGGAGCCAAGTG	1	180.849	0	0	1	1	0	1	-	1	0	1	1	-	1	1	1	0	1	0	1	1	1	1	0	0	1	1	0	1	0	0	0	1	-	1	0	0	0	0	0	0	1	0	0	-	0
1170	3535637	CTGCAGACGGAAAGTTTATACGCCCCTGAAGTCTAAATATTTGTATTTTTTATGTTGACTCTACTACATC	1	180.849	0	0	1	1	0	1	0	1	0	1	1	0	1	1	1	0	1	0	1	1	1	1	0	0	1	1	0	1	0	0	0	1	0	1	0	0	0	0	0	0	1	0	0	0	0
1171	3536725	CTGCAGGTATAAGTATGGCTGAGTATAAAGTGCTTATAGTCCTACTCATTCTCACAAAATTTGGTAGATA	1	180.849	0	0	1	1	0	1	-	1	0	-	1	1	1	1	1	0	1	0	1	1	1	1	0	0	1	1	0	1	0	0	0	1	0	1	0	0	0	0	0	0	1	0	0	0	0
1172	3540199	CTGCAGCAAATTGATTCTACAGCAACATGACATTCACATTGGTTTTTAGTTTGAATTTGGTTATGAGACA	1	180.849	0	0	1	1	0	1	-	1	0	1	1	-	1	1	1	0	1	0	1	1	1	1	0	0	1	1	-	1	0	-	0	1	-	1	0	0	0	0	0	0	1	0	0	0	0
1173	3554784	CTGCAGTGTCTTTTATGAAATTGTAATGGTATAGGTTGAATATTTTTATGTGTGAGAGAAGAATTGAATT	1	180.849	0	0	1	1	0	1	-	1	0	1	1	-	1	1	1	0	1	0	1	1	1	1	0	0	1	1	0	1	0	0	0	1	0	1	0	0	0	0	0	0	1	0	0	0	0
1174	3566993	CTGCAGTTGGCTGCATATACATTGAATCATTCATTATTCTTTGATGCTTGGTTGTTGAAATGAAAACATT	1	180.849	0	0	1	1	0	1	-	1	0	1	1	0	1	1	1	0	1	0	1	1	1	1	0	0	1	1	0	1	0	-	0	1	0	1	0	0	0	-	0	0	1	0	0	0	0
1175	3569877	CTGCAGCAGCCTAAGGCCACTCTATTACGATGAGCTACTAATAACTAAGCATCTATGACTGAAGTCTATC	1	180.849	0	0	1	1	0	1	0	1	0	1	1	0	1	1	1	-	1	0	1	1	1	1	0	0	1	1	0	1	0	0	0	1	0	1	-	0	0	0	-	0	1	0	0	0	0
1176	3560941_44:G>T	CTGCAGTGGCAATATTTGACATATATAGCTTTTCAAAATTTCCTGGCTGATAGGATATCCACTGTTAGTC	1	180.849	0	0	1	1	0	1	-	1	0	1	1	-	1	1	1	0	1	-	1	1	1	1	0	0	1	1	0	1	0	0	0	1	0	1	0	0	0	0	0	0	1	0	0	0	0
1177	3540407	CTGCAGACGGAAAGTTTATACACGCCTGAAGTCTAAATATTTGTATTTTTTATGTTGACTCTATCTACAT	1	182.182	0	0	1	1	0	1	-	1	0	-	1	-	1	1	1	0	1	0	1	1	1	1	0	0	1	1	0	1	0	0	0	1	0	1	0	0	0	0	0	0	1	0	0	0	0
1178	3569861	CTGCAGGTACCCTGACCCGCCCAAATGGCCCAAATGACACATAGCCTAAAAGTTTTAC	1	182.182	0	0	1	1	0	1	0	1	0	1	1	-	1	1	1	0	-	0	-	1	-	1	0	0	1	1	0	1	0	0	0	1	0	1	0	0	0	0	0	0	1	0	0	0	0
1179	3560168_58:A>G	CTGCAGGTTTTTCAGCAAATCCCTGGGACACTGTTGGTGAAAGGTTCAGTACAAGATAAAAACAGCCCAT	1	182.182	0	0	1	1	0	1	-	1	0	1	1	-	1	1	1	-	1	-	1	1	1	1	0	0	1	1	0	1	0	0	0	1	0	1	0	0	0	0	0	0	1	0	0	0	0
1180	3534552	CTGCAGAATGTTGATTCTGCTTTGGTATAAATGGAAGATTAC	1	183.571	0	0	1	1	0	1	-	1	0	1	1	-	1	1	1	0	1	0	-	1	1	1	0	0	0	-	0	1	0	0	0	1	0	1	0	0	0	0	0	0	1	0	0	0	0
1181	3535017	CTGCAGGAGTAGAGAAAAAACTCGGATGAAAAAGAATACGACTTATATATATAATTGTTGAACATAAGCA	1	183.571	0	0	1	1	0	1	-	1	0	1	1	-	1	1	1	0	1	0	1	1	1	-	0	0	0	1	0	1	0	0	0	1	0	1	0	0	0	0	0	0	1	0	0	0	0
1182	3535054	CTGCAGCCCAAATTTGGATAAGAAACATCATTGTTTGCATTTTGAGTTATGTTTCCCATTTCTGAGTTCT	1	183.571	0	0	1	1	0	1	1	1	0	1	1	1	1	1	1	0	1	0	1	1	1	1	0	0	0	1	0	1	0	0	0	1	0	1	0	0	0	0	0	0	1	0	0	0	0
1183	3535311	CTGCAGAATGTTGATTCTGCTTTGGTATAATCCAAGGCAAAATGGAAGATTAC	1	183.571	0	0	1	1	0	1	-	1	0	1	1	1	1	1	1	0	1	0	1	1	1	1	0	0	0	1	0	1	0	-	0	1	0	1	0	0	0	0	0	0	1	0	0	0	0
1184	3535413	CTGCAGTATCTCCTCATTCCTATTTACTATCCTCTTTAC	1	183.571	0	0	1	1	0	1	-	1	0	1	1	-	1	1	1	0	1	0	1	1	1	1	0	0	-	1	0	1	0	0	0	1	0	1	0	0	0	0	0	0	1	0	-	0	0
1185	3535421	CTGCAGCGCACACACCTTATAATTCTAGTAAACAAGCTGTCCCTTGCATTTTCTTCCAAAAGGGATTTTG	1	183.571	0	0	1	1	0	1	-	1	0	1	1	0	1	1	1	0	1	0	1	1	1	1	0	0	0	1	0	1	0	0	0	1	0	1	0	0	0	0	0	0	1	0	0	0	0
1186	3536088	CTGCAGCAGTAACATCTATGGAAGATGGAGTAATGGTTAC	1	183.571	0	0	1	1	0	1	0	1	0	1	1	-	1	1	1	0	1	0	1	1	1	1	0	0	1	1	0	1	-	0	0	1	0	1	0	0	0	0	0	0	1	0	0	0	0
1187	3536939	CTGCAGAAAATAACAACCAGTCCCAAATTTTCATGTTTATCCCTATTCTATTGCAACATAGATCACGTAC	1	183.571	0	0	1	1	0	1	-	1	0	1	1	-	1	1	1	0	1	-	1	1	1	1	-	0	0	1	0	1	0	-	0	1	0	1	0	0	0	0	0	0	1	0	0	-	0
1188	3537008	CTGCAGGATTAGAGAAAAAACTCAGATGAAAAAGAATACGACTATATATATAATTGTTGAACATAAACAA	1	183.571	0	0	1	1	0	1	-	1	0	1	1	0	1	1	1	0	1	0	1	1	1	1	0	0	0	1	-	1	0	0	0	1	0	1	0	-	0	0	0	0	1	0	0	0	0
1189	3537810	CTGCAGCAAGTGTACCTGCCTTTCCAGATACCTATTAC	1	183.571	0	0	1	1	0	1	-	1	0	1	1	-	1	1	1	-	1	0	1	1	1	1	0	0	0	1	-	1	0	0	0	1	0	1	0	0	0	0	0	0	1	0	0	0	0
1190	3538158	CTGCAGAATCATGGACAGAAAAATAAGCTATAGATATGTCCCTCGATCTAGATTGCATACAAAAAATTCA	1	183.571	0	0	1	1	0	1	-	1	0	1	1	-	1	1	1	0	1	0	1	1	1	1	0	0	0	1	-	1	0	0	0	1	0	1	0	0	0	0	0	0	1	0	0	0	0
1191	3538453	CTGCAGAGACAAACATTGTATTACCCAAAAAACCGGTATACATTAGAAAAGAAAGAAAAAAATAAGACAG	1	183.571	0	0	1	1	0	1	-	1	0	1	1	-	1	1	1	0	1	0	1	1	1	1	0	0	0	1	0	1	0	0	0	1	0	1	0	0	0	0	0	0	1	0	0	0	0
1192	3539119	CTGCAGTGACTTGTTTTCTGACCACTGATACAATTTTTGACTTTCCCTGTACTAAACTTTTATCATATAT	1	183.571	0	0	1	1	0	1	0	1	0	1	1	0	1	1	1	-	1	0	1	1	1	1	0	0	0	1	0	1	0	0	0	1	0	1	0	0	0	0	0	0	1	0	0	0	0
1193	3539191	CTGCAGGTGTTTGAGATGCCAAGTTTTGGGATTTTTTTAC	1	183.571	0	0	1	1	0	1	-	1	0	1	1	-	1	1	1	0	1	0	1	1	1	1	0	0	0	1	0	1	0	0	0	1	0	1	0	0	0	0	0	0	1	0	0	0	0
1194	3539646	CTGCAGTAAAATCAGTGTGAGCATAATCCAACACCACACAACATGTAACAAATAAGGCTGGTACCTACAG	1	183.571	0	0	1	1	0	1	0	1	0	1	1	0	1	1	1	0	1	0	1	1	1	1	0	0	0	1	0	1	0	-	0	1	0	1	0	0	0	0	-	0	1	0	0	0	-
1195	3540196	CTGCAGAGCTCTTGAAGGTTAGTTACAACTTGCAGATTCAAAGTTGGTGCTATGATAAAGAAGAACTAAT	1	183.571	0	0	-	1	0	1	-	1	0	1	1	-	1	1	1	0	1	0	1	1	1	1	0	0	0	1	0	1	0	0	0	1	0	1	0	0	0	0	0	0	1	0	0	0	0
1196	3566878	CTGCAGTGACACCGTAGATGAACCCTAAATCTACCACTTGTTGCCTCTAAAGTCAACAACCACCTATGCA	1	183.571	0	0	1	1	0	1	-	1	0	1	1	0	1	1	1	-	1	0	1	1	1	1	0	0	0	1	0	1	0	0	0	1	0	1	0	0	0	0	0	0	1	-	0	0	0
1197	3566930	CTGCAGCCAAATTTAGATAAGAAACATCATTGTTTGTATTTTGAGTTATGTTTCCCATTTTTGAGTTCTG	1	183.571	0	0	1	1	0	1	-	1	0	1	1	0	1	1	1	0	1	0	1	1	1	1	0	0	0	1	0	1	0	0	-	1	0	1	0	-	0	0	0	0	1	0	0	0	0
1198	3567097	CTGCAGCAAGTGAGTGTGTCCATAATCAAGACCTTCACACACCCTGTAACAATCACAACAAGTCAAGGCA	1	183.571	0	0	1	1	0	1	0	1	0	1	1	-	1	1	1	0	1	0	1	1	1	1	0	0	1	1	0	1	0	0	0	1	0	1	0	0	0	0	0	0	1	0	0	0	0
1199	3567271	CTGCAGGTACTTATAATCCACAACACTCAGTTTATTTTTTTTATAGTTCATGAATTGAATTGTCTCATAA	1	183.571	0	0	1	1	0	1	1	1	0	1	1	0	1	1	1	0	1	0	1	1	1	1	0	0	0	1	0	1	0	0	0	1	0	1	0	0	0	0	0	0	1	0	0	0	-
1200	3568500	CTGCAGGTATTTGCCCTTACTCGGCCAAAGTGATTGGAGGATGAAAACGACCAATAGTATCGGAAGTCAT	1	183.571	0	0	1	1	0	1	1	1	0	1	1	0	1	1	1	0	1	0	1	1	1	1	0	0	0	1	0	1	0	0	0	1	0	1	0	0	0	0	0	0	1	0	0	0	0
1201	3568763	CTGCAGAGCTCTTGAAGGTTAGTTACAACTTGCAGATTCAAAGTCGTTGCCATGATAAAGAAGAACTAAT	1	183.571	0	0	1	1	0	1	-	1	0	1	1	-	1	1	1	0	1	0	1	1	1	1	0	0	0	1	0	1	0	0	0	1	0	1	0	0	0	0	0	0	1	0	0	0	0
1202	3568770	CTGCAGGTTTTGAATCCATTGGTTCCAATGGCTTGTGATAGGTAACTCCATGGTTATCCCTTGTGTTCAT	1	183.571	0	0	1	1	0	1	0	1	0	1	1	0	1	1	1	0	1	0	1	1	1	1	0	0	0	1	0	1	0	0	0	1	0	1	0	0	0	0	0	0	1	0	0	0	0
1203	3568927	CTGCAGTGGTAAAGGAATAGAGTCCATCCTTTCCAAGAGATCTTGTAATAATACTTCAGATGTAGCCTGA	1	183.571	0	0	-	1	0	1	-	1	0	1	1	-	1	1	1	0	1	0	1	1	1	1	0	0	0	1	0	1	0	0	0	1	0	1	0	0	0	0	0	0	1	0	0	0	0
1204	3569415	CTGCAGAAAACGCGATGGTTGTCATCCTTGGTGTAATCAATTTAGATATTATTGATGTAATCAATTCATT	1	183.571	0	0	1	1	0	1	0	1	0	1	1	0	1	1	1	0	1	-	1	1	1	1	0	0	0	1	0	1	0	0	0	1	0	1	0	0	0	0	0	0	1	0	0	0	0
1205	3569418	CTGCAGAAGAGTTTGCAATATTGAAATGATATCGTAAAACAGAAAATGAACACTACATAAGGAAAACAAT	1	183.571	0	0	1	1	0	1	0	1	0	1	1	-	1	1	-	0	-	0	1	1	-	1	0	0	0	1	0	1	0	0	0	1	0	1	0	0	0	0	0	0	1	0	0	0	0
1206	3569459	CTGCAGATCTGATGTCGATCTGGTCGCCCTCTGCTCGTCGTCGCCACCATAGTTCCTCCACCCAGCCGCC	1	183.571	0	0	1	1	0	1	0	1	0	1	1	0	1	1	1	0	1	-	1	1	1	1	0	0	0	1	-	1	0	-	0	1	0	1	0	0	0	0	0	0	1	0	0	0	0
1207	3569589	CTGCAGACGCAAAAATCAAAGGTAATTTGTTTACTTTATTCAATAATCTGGAGATAAATCTTAC	1	183.571	0	0	1	1	0	1	0	1	0	1	1	0	1	1	1	0	1	0	1	1	1	1	0	0	0	1	0	1	0	0	0	1	0	1	0	-	0	0	0	0	1	0	0	0	0
1208	3569732	CTGCAGACCAATGAATTCCACGTTGACATGGAATGTAAAACATTGAGGAATACTGTTAGCATGCTGAGAG	1	183.571	0	0	1	1	0	1	-	1	0	1	1	0	1	1	1	0	1	0	1	1	1	1	0	0	0	1	0	1	0	0	0	1	0	1	0	0	0	0	0	0	1	-	0	0	0
1209	3555240_63:A>C	CTGCAGGTGATGACATGATATCACCTTATGCAGTCAAAAACCTATCATCTGAAAGCTTTCATATAGATGC	1	183.571	0	0	1	1	0	1	0	1	0	1	1	-	1	1	1	0	1	0	1	1	1	1	0	0	0	1	0	1	0	0	0	1	0	1	0	0	0	0	0	0	1	0	0	0	0
1210	3558928_42:T>G	CTGCAGTGAGTTTTAGAATTGCTTTCAACTAATAGAAAAGACTTACTTCAGAACTTTATGTGGCTTAGAC	1	183.571	0	0	1	1	0	1	0	1	0	1	1	-	1	1	1	0	1	0	1	1	1	1	0	0	0	1	0	1	0	0	0	1	0	1	0	0	0	0	0	0	1	0	0	0	0
1211	3559174_6:T>C	CTGCAGGTTTCAATGCGGGAACAGATGCAGAAAGAGTTAC	1	183.571	0	0	1	1	0	1	-	1	0	1	-	-	1	1	1	0	1	0	1	1	1	1	0	0	0	1	-	1	0	0	0	1	0	1	0	0	0	0	0	0	1	0	0	0	-
1212	3559364_45:T>C	CTGCAGGAATTTTCAATGAAGCAATAGTTGTGTCCATCATTTTCCCTTGTTCAACAAACAGCGATGACAT	1	183.571	0	0	1	1	0	1	-	1	0	1	-	-	1	-	1	0	1	0	1	1	1	1	0	0	0	1	0	1	0	0	0	1	0	1	0	0	0	0	0	0	1	0	0	-	0
1213	3559440_48:A>C	CTGCAGATACAGTGTTTGGATTCTTTATTCTTTCACTAATGAAGTGCTAAGCTAATACAACTGAACTTCA	1	183.571	0	0	1	1	0	1	-	1	0	1	1	-	1	1	1	0	1	0	1	1	1	1	0	0	0	1	0	1	0	0	0	1	0	1	0	0	0	0	0	0	1	0	0	0	0
1214	3559892_26:A>G	CTGCAGTTTGGAGGTGTTCGTGGTGGTAGTGGTGGTGACGATCGGGTTTATATTCCGGTTAC	1	183.571	0	0	1	1	0	1	-	1	0	1	1	-	1	1	1	0	1	0	1	1	1	1	-	0	0	1	0	1	0	0	0	1	0	1	0	0	0	0	0	0	1	0	0	0	0
1215	3559912_6:C>G	CTGCAGACAACCCTTTTCATAAAATCGTTCTCCTTCACTCAATCTTAC	1	183.571	0	0	1	1	0	1	-	1	0	1	1	-	1	1	1	0	1	0	1	1	1	1	0	0	0	1	0	1	0	0	0	1	0	1	0	0	0	0	0	0	1	-	0	0	0
1216	3560004_30:T>C	CTGCAGGTATTTTTCGGATTTTTTGATCAAATGTAAAAAATTTGGTAGTGCAACAAGTATCGATTTTTCC	1	183.571	0	0	1	1	0	1	-	1	0	1	1	-	1	1	1	0	1	0	1	1	1	1	0	0	0	1	0	1	0	0	0	1	0	1	0	0	0	0	0	0	1	0	0	0	0
1217	3560135_48:A>T	CTGCAGTTACAGTGGTACTAACCTACACCAACTGATAACAAACTCTCAGAGACATTTACAATTAGTTTAG	1	183.571	0	0	1	1	0	1	-	1	0	1	1	-	-	1	1	0	1	0	1	1	1	1	0	0	0	1	0	1	0	0	0	1	0	1	0	0	0	0	0	0	1	-	0	0	0
1218	3560521_18:A>G	CTGCAGACTGTTTCGGTTCAGTGTGCCCTCCAGCTACTCCTGGGCAATATGCTGCCTTTTTCTTTGGCCT	1	183.571	0	0	1	1	0	1	-	1	0	1	1	-	1	1	1	0	1	0	1	1	1	1	0	0	0	1	0	-	0	-	0	1	0	1	0	0	0	0	0	-	1	0	0	0	0
1219	3561616_51:T>A	CTGCAGAAATTGGATACAAATTATCAAGTTTTCATGCATTGACTTCAATAATTGTAATAACTTTTTGTAA	1	183.571	0	0	1	1	0	1	-	1	0	1	1	-	1	1	1	0	1	0	1	1	1	1	0	0	0	1	0	1	0	0	0	1	0	1	0	0	0	0	0	0	1	0	0	0	0
1220	3561625_40:C>T	CTGCAGCTTGCACGAGAGCTTGCGCTTGTTGATAAACCTGTCGCTGTACCGATTAGTGTATTATGGCAAA	1	183.571	0	0	1	1	0	1	-	1	0	1	1	-	1	1	-	0	1	-	1	1	1	1	0	0	0	1	0	1	0	0	0	1	0	1	0	0	-	0	0	0	1	0	0	0	0
1221	3561704_55:C>T	CTGCAGGAGGAGGAGCGTGAACGTCGTATGGACTTTGTTCCTGATGTCTCTGCCATCAGGACTGACCAGA	1	183.571	0	0	1	1	0	1	0	1	0	-	1	-	1	1	1	0	1	0	1	1	1	1	0	0	0	1	0	1	0	0	0	1	0	1	0	0	0	0	0	0	1	0	0	0	0
1222	3561736_23:T>C	CTGCAGTCAAATAGTGACTACAGATAGATCCCAACCATTCAATTAC	1	183.571	0	0	1	1	0	1	-	1	0	1	1	-	1	1	1	0	1	0	1	-	1	1	0	0	0	-	0	1	0	0	0	1	0	1	0	0	0	0	0	0	1	0	0	0	0
1223	3561921_33:C>T	CTGCAGAGATGCTTGAGTTCATTATGTGGGTATGCTTCCAAATAAACTTTGTATTTTTATATTAC	1	183.571	0	0	1	1	0	1	-	1	0	1	1	-	1	1	1	0	1	0	1	1	-	-	0	0	0	-	0	1	0	0	0	1	0	1	0	0	0	-	0	0	1	0	0	0	0
1224	3562146_23:A>G	CTGCAGAGTGTTTTGGTTCGGTGTACCCTCCAGCTACTTCTTTACAATATGCTATCTTCTTCTTTGGTCT	1	183.571	0	0	1	1	0	1	-	1	0	1	1	-	1	1	1	0	1	0	1	1	1	1	0	0	0	1	0	1	0	0	0	1	0	1	0	0	0	0	0	0	1	0	0	0	0
1225	3562434_42:C>T	CTGCAGTGAAGTGCCTAGCATTTTCCAATCTTTATTTCAAAATCCTTCTCCTCCGTTTGATCGACGAGAA	1	183.571	0	0	1	1	-	1	-	1	0	1	1	-	1	1	1	0	1	0	1	1	1	1	0	0	0	1	0	1	0	0	0	1	0	1	0	0	0	0	0	0	1	0	0	0	0
1226	3562568_34:T>A	CTGCAGTCATCCAAAAGATATTCAAGTCTCTCAAATGTTATCTTGTGGGTTAC	1	183.571	0	0	1	1	0	1	-	1	0	1	1	-	1	1	1	0	1	0	1	1	1	1	0	0	0	1	0	1	0	0	0	1	0	1	0	0	0	0	0	0	1	0	0	0	0
1227	3535505	CTGCAGACTCTCCGGTCATTGGTCGTAGAGAGGCTAGCATAAAAAATAGGTTGATGATCATTGGAAATTT	1	186.349	0	0	1	1	-	0	0	1	0	1	1	0	1	1	1	-	1	0	1	1	1	1	0	0	0	1	0	1	0	0	0	1	0	1	0	0	0	0	0	0	1	0	0	0	0
1228	3539158	CTGCAGCTTGAACAATCTATACAAAATAATCAATTAC	1	186.349	0	0	1	1	0	0	0	1	0	1	1	0	1	1	1	0	1	0	1	-	1	1	0	0	0	1	0	1	0	0	0	1	0	1	0	0	0	0	0	0	1	0	0	0	0
1229	3557672	CTGCAGTAAGCACAATTGCCTTGAAACCAGCATTTTCAGCTCTTCTCACAAGTTCAATAACCATATTTCG	1	186.349	0	0	1	1	0	0	0	1	0	1	1	-	1	1	1	-	1	0	1	1	1	1	0	0	0	1	0	1	0	0	0	1	0	1	0	0	0	0	0	0	1	0	0	0	0
1230	3567939	CTGCAGCTTGAACAACCTATGTAAGGTAATAAATTACAGAAATGCAATTAC	1	186.349	0	0	1	1	0	0	0	1	0	1	1	-	1	1	1	0	1	-	1	1	1	1	0	0	0	1	0	1	0	0	0	1	0	1	0	0	0	0	0	0	1	0	0	0	0
1231	3536875	CTGCAGCAGTATAACTAACGAACCCTGCTCAGCACACAGTAACAAGAAAACCACGTACTATACGTATTTT	1	189.166	0	0	1	-	0	0	-	1	0	1	1	1	1	1	1	0	0	0	1	1	1	1	0	0	0	1	0	1	0	0	0	0	0	1	0	0	0	0	0	0	1	0	0	0	0
1232	3537115	CTGCAGTTCAGAATTTCCATTTCAACTGCGGTTTCAGTTTGGAATTTGTTTGTTTCGGTTACCGTAAATT	1	189.166	0	0	1	1	0	0	-	1	0	1	1	-	1	1	1	0	0	0	1	1	1	1	0	0	0	1	0	1	0	0	0	0	0	1	0	0	0	0	0	0	1	0	0	0	0
1233	3538382	CTGCAGGAATCAAAATCAATTACTATGATAATGGATCGCCTACTACATTGTTGCAAAGTCTTTTTTATGG	1	189.166	0	-	1	1	0	0	-	1	0	1	1	1	1	1	1	0	0	0	1	1	1	1	0	0	0	1	0	1	0	0	0	0	0	1	0	0	0	0	0	0	1	0	0	0	0
1234	3539930	CTGCAGGTTATTCAAGCAGCAGCAGCAGAGACACAACAACGATATCAAAATTCACTTTCCCTACAACAGG	1	189.166	0	0	1	1	0	0	-	1	0	1	1	1	1	1	1	0	0	0	1	1	1	1	0	0	0	1	0	1	0	0	0	0	0	1	0	0	0	0	0	0	1	0	0	0	0
1235	3540514	CTGCAGGATCGCTTTCAAACGTACTCGTAGTATTAGTTTTAC	1	189.166	0	0	1	1	0	0	-	1	0	1	1	1	1	-	1	0	0	0	1	1	1	1	0	0	0	1	0	1	0	0	0	0	0	1	0	0	0	0	0	0	1	0	0	0	0
1236	3566340	CTGCAGTGAATCCTAAGAAATCCATCAATCTGAACCCTATTAGTCATGTTGACACAGGACATATATATGT	1	189.166	0	0	1	1	0	0	0	1	0	1	1	1	1	1	1	0	0	0	1	1	1	1	0	0	0	1	0	1	0	0	0	0	0	1	0	0	0	0	0	0	1	0	0	0	0
1237	3566771	CTGCAGGTTATTCAAGCAGCAGCAACAGAGACATAACGATATCAAATTTCACTTTCCCTACAACAGGAAA	1	189.166	0	0	1	1	0	0	0	1	0	-	1	1	1	1	1	0	0	0	1	1	1	1	0	0	0	1	0	1	0	0	0	0	0	1	0	0	0	0	0	0	1	0	0	0	0
1238	3566985	CTGCAGAAATAATCATGCCTAAAAGTGGTGAAGAAATTTTAC	1	189.166	0	0	1	1	0	0	0	1	0	1	1	1	1	1	1	0	0	0	1	1	1	1	0	0	0	1	0	1	0	0	0	0	0	1	0	0	0	0	0	0	1	0	0	0	0
1239	3567507	CTGCAGCACCTACCAACTGAATCTTACTTGTAAGATTGAAGTGAAACTATCGGCACAGTTTAC	1	189.166	0	0	1	-	0	0	-	1	0	1	1	-	1	1	1	0	0	0	1	1	1	1	0	0	0	1	0	1	0	0	0	0	0	-	0	0	0	0	0	0	1	0	0	0	0
1240	3568522	CTGCAGGCCGTGCATGGGAGGATGACCATGGTGGAAGAATGTGTCCACACTAGGTCTAATATTCTCTTCT	1	189.166	0	0	1	1	0	-	-	1	0	1	1	0	1	1	1	0	0	0	1	1	1	1	0	-	0	1	0	1	0	0	0	0	0	1	0	-	0	0	0	0	1	-	0	0	0
1241	3569623	CTGCAGAAATAATCATGCCAAGTGGTGAAGAAATTTTAC	1	189.166	0	0	1	1	0	0	-	1	0	1	1	-	1	1	1	0	0	0	1	1	1	1	0	0	0	-	0	1	0	0	0	0	0	1	0	0	0	0	0	0	1	0	0	0	0
1242	3569855	CTGCAGCAGTATAACTAACGAAACCCTGCTCAGCACACAGTAACAAGAAAACCACGTACTATACGTATTT	1	189.166	0	0	1	1	0	0	0	1	0	1	1	-	1	1	1	0	-	-	1	1	1	1	0	0	0	1	0	1	0	0	0	0	0	1	0	0	0	0	0	0	1	0	0	0	0
1243	3559261_58:C>T	CTGCAGACTAGACAAACACACCGAACTCATGAAACTGTTATTATCAACCGAAAAGATCACGAACATGAAG	1	189.166	0	0	1	1	0	0	-	1	0	1	1	-	1	1	1	0	0	0	1	1	1	1	0	0	0	1	0	1	0	0	0	0	0	1	0	0	0	0	0	0	1	0	0	0	0
1244	3560013_22:A>C	CTGCAGCGCAAGCAGAATACATAAGGCAAACAGGAAAAATGCCGTATTCAAATTACATTATATGTTGTGG	1	189.166	0	-	1	1	0	0	-	1	0	1	1	-	1	1	1	0	0	-	1	1	1	-	0	0	0	1	0	1	0	0	0	0	0	1	0	0	0	0	0	0	1	0	0	0	0
1245	3560193_42:A>G	CTGCAGCCACGGTTCTCTCGGCTCTAGCGACGTTTCGTATTTTACAAGAACCGATTTACAATTTGCCCGA	1	189.166	0	0	1	1	0	0	-	-	0	1	1	-	1	1	1	0	0	0	1	1	1	1	0	0	0	1	0	1	0	0	0	0	0	1	0	0	0	0	0	-	1	0	0	0	0
1246	3560496_28:T>C	CTGCAGACACCTTTATCTTGTTTTTCACATTACTTATTTGCTTTGAAGTATAAATGATCTTGTATGTTAC	1	189.166	0	-	1	1	0	0	0	1	0	1	1	-	1	-	1	0	0	0	-	1	1	1	0	0	0	1	0	1	-	0	0	0	0	1	0	0	0	0	0	0	1	-	0	0	0
1247	3560846_45:G>T	CTGCAGATTGCAGTGCGGTTCTAAGAAAAACAGCATTATGCAAAATGCAACTATCAGAACATTTGCATTA	1	189.166	0	0	1	1	0	0	-	1	0	1	1	-	1	1	1	0	0	0	1	1	1	1	0	0	0	1	0	1	0	0	0	0	0	1	0	0	0	0	0	0	1	0	0	0	0
1248	3562030_10:T>G	CTGCAGAAATCTGTACTTGTGAAACCATACACTGCCATATGAAGAAAAGTGTCTCCATTTTGATTGGTTA	1	189.166	0	0	1	1	0	0	-	1	0	1	1	-	1	1	1	0	0	0	1	1	1	1	0	0	0	1	0	1	0	0	0	0	0	1	0	0	0	0	0	0	1	0	0	0	0
1249	3562046_24:A>G	CTGCAGTTGGAGCGATATGCTTTGCAATGCAACCTTTCATTGGGCAACTTTCAGATGTTATTTCTGATAT	1	189.166	0	0	1	1	0	0	-	-	0	1	1	-	1	1	1	0	0	0	1	1	-	1	0	0	0	1	0	1	0	-	0	0	0	1	0	0	0	0	0	0	1	0	0	0	0
1250	3562602_38:A>T	CTGCAGGGGATGTTTTTTTTATGCCATTTTTGTTGGTGAAGGCATTTACGATGAAGATGTATCAATTATG	1	189.166	0	0	1	1	0	0	-	1	0	1	1	-	1	1	1	0	0	0	1	1	1	1	0	0	0	1	0	1	0	0	0	0	0	1	0	0	0	0	0	0	1	0	0	0	0
1251	3562780_67:A>G	CTGCAGAAATCATACCATAACACTTCTCTGAGACAGAGCGTTCATGTAGCCTCATAAAACCACTTTCAAA	1	189.166	0	0	1	1	0	0	-	1	0	1	1	-	1	1	1	0	0	0	1	1	1	1	0	0	0	1	0	1	0	-	0	0	0	1	0	0	0	0	0	0	1	0	0	0	0
1252	3562785_57:T>C	CTGCAGTTCTTTCCGCTTCTCTATTTTTTCTAGCTTCCGCTTCTACGCGTTTTTCTTCTGATCTTTGCCT	1	189.166	0	0	1	1	0	0	1	1	0	1	1	-	1	1	1	-	0	0	1	1	-	1	0	0	0	1	0	1	0	-	0	0	-	1	0	0	0	0	0	-	1	0	0	0	0
1253	3537099	CTGCAGTAAGGACAATTGCCTTGAAACCAGCATTTTCAGCTCTTCTCACAAACTCAATAACCAGCTTTCG	1	190.536	0	0	-	1	0	0	-	1	0	1	1	1	1	1	1	0	-	0	1	1	1	1	0	0	0	1	0	1	0	0	0	1	0	1	0	0	0	0	0	0	1	0	0	0	0
1254	3537194	CTGCAGCTTGAACAACCTATGCAAGGTAATAAGTTACAGAAATGCAATTATTATTAGTAAGGAAAGAAGG	1	190.536	0	0	1	-	0	0	1	1	0	1	1	1	1	1	1	0	1	0	1	1	1	1	0	0	0	1	0	1	0	0	0	1	0	1	0	0	0	0	0	0	1	0	0	0	0
1255	3540176	CTGCAGACTCTCCGGTCATTGGTCGTAAAGAGGCTAGCATAAAAAATAGGTTCACAATCATTGCAAAATT	1	190.536	0	0	1	1	0	0	-	1	0	1	1	1	-	1	1	0	-	0	1	1	1	1	0	0	0	1	0	1	0	0	0	1	0	1	0	0	0	0	0	0	1	0	0	0	0
1256	3534758	CTGCAGCAGATACCGATTGAGCATTCAAGTTTATATAGTCTATTCCTAAGACCAATGTCTAATTATCGGC	1	191.925	0	0	1	1	0	0	-	1	0	1	1	1	1	1	1	0	0	0	1	1	-	1	0	0	0	1	0	1	0	0	0	0	0	1	0	0	0	0	0	0	1	0	0	0	0
1257	3534982	CTGCAGTCAAAATTTTGACACACTCAATATATTTGTGGCCGTTTAC	1	191.925	0	0	1	1	0	0	0	1	0	1	1	-	1	1	1	0	0	0	1	1	1	1	0	0	0	1	0	1	0	0	0	0	0	1	-	0	0	0	0	-	1	0	0	0	0
1258	3535189	CTGCAGTCATACTTTTGCCTCTTTACAAAGACCATCATAAATTTCATCATGTCTAAAAGATTGTAATGTT	1	191.925	0	0	1	1	0	0	-	1	0	1	1	-	1	1	1	0	0	0	1	1	1	1	0	0	0	1	0	1	0	0	0	-	0	1	0	0	0	0	0	0	1	0	0	0	0
1259	3535509	CTGCAGCAAATTCATACCATACTCATCATACATATCACATATCCATACATAACCAGCTAGTTTGAATTAC	1	191.925	0	0	1	1	0	0	0	1	0	1	1	1	1	1	1	-	0	0	1	1	1	1	0	0	0	1	0	1	0	0	0	0	0	1	-	0	0	0	0	-	1	0	0	0	0
1260	3535882	CTGCAGTGCTGTACCAGAACAACAATCAAATGACCAACAGAAATAAGTGGATCTATGTATGGCACATATG	1	191.925	0	0	1	1	0	0	0	1	0	1	1	-	1	-	1	0	0	0	1	1	1	1	0	0	0	1	0	1	0	0	0	0	0	1	0	0	0	0	0	0	1	0	0	0	0
1261	3535971	CTGCAGTTTGAAGATGACTCTTTCGGTGCTGTCATTGATAAAGGTGGTTTGGATGCATTAC	1	191.925	0	0	1	1	0	0	-	1	0	1	1	-	1	1	1	0	0	0	1	1	1	1	0	0	0	1	0	1	0	0	0	0	0	1	0	0	0	0	0	0	1	-	0	0	0
1262	3536204	CTGCAGGAAACCAACCTATTGAGAAAGGTCAAGCACTGCCTGCTGCTGCTACCAACCATCACCAACGGCA	1	191.925	0	0	1	1	0	0	0	1	0	-	1	0	1	1	1	0	0	0	1	1	1	1	0	0	0	1	0	1	0	0	0	0	0	1	0	0	0	0	0	-	1	0	-	0	0
1263	3536287	CTGCAGTTCCTAAAGCCAGAATATAATGCTGAAAACCAAGAACTATTGTCTCCACTGTACACAATACATA	1	191.925	0	0	1	-	0	0	0	1	0	1	1	0	1	1	1	0	0	0	1	-	1	1	0	0	0	1	0	1	0	0	0	0	0	1	0	0	0	0	0	0	1	0	0	0	0
1264	3536420	CTGCAGCAGATACCGATTGAACATTCAAGTTTATATAGTCTACTCCAAAGACCAATGTCTAATAATCGGC	1	191.925	0	0	1	1	0	0	-	1	0	1	1	0	1	1	1	0	0	0	1	1	1	1	0	0	0	1	0	1	0	0	0	0	0	1	0	0	0	0	0	0	1	0	0	0	0
1265	3536468	CTGCAGAAATAAGCTATAAAAACTTACTCCACATCCGGACCATTAC	1	191.925	0	0	1	1	0	0	1	1	0	-	1	-	-	1	1	0	0	0	1	-	1	1	0	0	0	1	0	1	0	0	0	0	0	1	0	0	0	0	0	0	1	0	0	0	0
1266	3536496	CTGCAGTCAAAATTTTGACACACTCAATATATTTGTGGCCGTTGAATCAAGATCAGACTGTCCCGATTTT	1	191.925	0	0	1	-	0	0	1	1	0	1	1	-	1	1	1	0	0	0	1	-	1	1	0	0	0	1	0	1	0	0	0	0	0	1	0	0	0	0	0	0	1	0	0	0	0
1267	3536906	CTGCAGTTTTCTTGCTCAGTTTTTTTTTCCTCACCCTATAAATCTCTCTAAGCACATTGTTTCTTCAAGC	1	191.925	0	0	1	1	0	0	-	1	0	1	1	-	1	-	1	0	0	0	1	1	1	1	0	0	0	1	0	1	0	0	0	0	0	1	0	0	0	0	0	0	1	0	0	0	0
1268	3536950	CTGCAGTAGAGATTGATTCAAGATCTAGAGCAGTCTCGGCCATATGGTCCATATTTTTAC	1	191.925	-	0	1	1	0	0	-	1	0	1	1	-	1	1	1	0	0	0	1	1	1	1	0	0	0	1	0	1	0	0	0	0	-	1	0	0	0	0	0	0	1	0	-	0	-
1269	3537487	CTGCAGTGGGATGGATAATGTTGTTATGAGCAGAGAAGGAATACCCTGACAAATGACTAGCTTCTCCTAT	1	191.925	0	0	1	1	0	0	0	-	0	1	1	0	1	1	1	0	0	0	1	1	1	1	0	0	0	-	0	1	0	0	0	0	0	1	0	0	0	0	0	0	-	0	0	0	0
1270	3537771	CTGCAGTAGATTGGCTAAAACTTATAATTTTGTGTTTCTTGTTGAATATGTTTGGTATTAGGATATATGT	1	191.925	0	0	1	1	0	0	-	1	0	1	1	-	1	1	1	0	0	0	1	-	1	1	0	0	0	1	0	1	0	0	0	0	0	1	0	0	0	0	0	0	1	0	0	0	0
1271	3538022	CTGCAGTATCAGAATTTTGTTGTTGTTGACTCTGAGAGAATTTCATTATTTGTTTAC	1	191.925	0	0	1	1	0	0	-	1	0	1	1	-	1	1	1	0	0	0	1	1	1	1	-	0	0	1	0	1	0	0	0	0	0	1	0	0	0	0	0	0	1	0	0	0	0
1272	3538480	CTGCAGTGATAAGCTCGTGTTCTCTACGAGCTCTTTTCAATTTGTTTAC	1	191.925	0	0	1	1	0	0	-	1	0	1	1	0	1	1	1	0	0	0	1	1	1	1	0	0	0	1	0	1	0	0	0	0	0	1	0	0	0	0	0	0	1	0	0	0	0
1273	3538638	CTGCAGTATCGTTAGTTTGAAAGATTGGTGTCCCATTTCCCCCAACAGATGGACTTCGTGATGAATCCAT	1	191.925	0	0	1	1	0	0	-	1	0	1	1	-	1	1	1	0	0	0	1	1	1	1	0	0	0	1	0	1	0	0	0	0	0	1	0	0	0	0	0	0	1	0	0	0	0
1274	3538846	CTGCAGAAAAATGTGTTTTTTGTTTGCATCAACTGTTTTCTTTAC	1	191.925	0	0	1	1	0	0	0	1	0	1	1	-	1	1	1	0	0	0	1	1	1	1	0	0	0	1	0	1	0	0	0	0	0	1	0	0	0	0	0	0	1	0	0	0	0
1275	3539181	CTGCAGAAAAACTTCAATATTCTCAATACTTATGATACCGCATCTAAGTTTTGTCCCTATATAATTTCTT	1	191.925	0	0	1	1	0	0	0	1	-	1	1	-	1	1	1	-	0	0	1	1	1	1	0	0	0	1	0	1	0	0	0	0	0	1	0	0	0	0	-	0	1	0	-	0	0
1276	3539698	CTGCAGCAAATTCATACCATACTCATCATACATATCACATATCCATACATAACCTTCTAGTTTGAATTAC	1	191.925	0	0	-	1	0	0	-	1	0	1	1	1	1	1	1	0	0	0	1	1	1	1	0	0	0	1	0	1	0	0	0	0	0	1	0	0	0	0	0	0	1	0	0	0	0
1277	3539933	CTGCAGGTTTGTACCCTCTAGTGGCAATCTAATGTAATAATTACCCTGGTATGGCCCAAGTTATAATCCA	1	191.925	0	0	1	1	0	0	-	1	0	1	1	-	1	1	1	0	-	0	1	1	1	1	0	0	0	1	0	1	0	0	0	0	0	1	0	0	0	0	0	0	1	0	0	-	0
1278	3540048	CTGCAGTCTTTCTTTTTAGATATGGTTGATAACATGAGCATCCATAAAAAAATTCATAAAATGATTTTAT	1	191.925	0	0	1	1	0	0	-	1	0	1	1	-	1	1	1	0	0	0	1	1	1	1	0	0	0	1	0	1	0	0	0	0	0	1	0	0	0	0	0	0	1	0	0	0	0
1279	3540880	CTGCAGTTGGTTTTGATTTGCGTGTGGTAGCATCTTGTATAGCTGCATTTTACAGCAGCTTGTACTACTG	1	191.925	0	0	1	1	0	0	0	1	0	1	1	-	1	1	1	0	0	0	1	1	1	1	0	0	0	1	0	1	0	0	0	0	0	1	0	0	0	0	0	0	1	0	0	0	0
1280	3541020	CTGCAGTAGGAAGCAATTTAGCCAACGACTGTCGTGGGCCCTACCCTTGATTAC	1	191.925	0	0	1	1	0	0	0	1	0	1	1	0	1	1	1	0	0	0	1	1	1	1	0	0	0	1	0	1	0	0	0	0	0	1	0	0	0	0	0	0	1	0	0	0	0
1281	3566995	CTGCAGTAACACACACGATACAGATTGCGTCATGGTCACTCACTCAGAGACTAGTATTTGGAACAAGTGA	1	191.925	0	0	1	1	0	0	0	1	0	-	1	0	1	1	1	0	0	-	1	1	1	1	-	0	0	1	0	1	0	0	-	0	0	1	0	0	0	0	-	0	1	0	-	0	0
1282	3567488	CTGCAGTAAATTACCAACATGGATTGAATTCACCCGTGCCATTATCGTGCAACACCACAAGATACATGGC	1	191.925	0	0	1	1	0	0	0	1	0	-	1	0	-	1	1	0	0	0	1	-	1	1	0	0	0	-	0	-	0	0	0	0	0	1	0	0	0	0	0	0	1	0	-	0	0
1283	3567497	CTGCAGTGATAGGAATTTCCACTTCAAATTTCAATATGTAATTATGAAGGGATGCCAAAGATTAGGCTAC	1	191.925	0	0	1	1	0	0	1	1	0	1	1	-	-	1	1	0	0	0	1	-	1	1	0	0	0	1	0	1	0	0	0	0	0	1	0	0	0	0	0	0	1	0	0	0	0
1284	3568202	CTGCAGTAGATTGGCTAAAACTTATAATTTTTGTGTTTCTTGTTGAATATGTTTGGCATTAGGATATATG	1	191.925	0	0	1	1	0	0	1	1	0	1	1	0	1	1	1	0	0	0	1	1	1	1	0	0	0	1	0	1	0	-	0	0	0	1	0	0	0	0	-	-	1	0	0	0	0
1285	3568326	CTGCAGGGCACAAGTTGCTGCCAACAGCAACTCGACCATAATTGTATCATAGGAAGTAGTCAGGGGTTCT	1	191.925	0	0	1	1	0	0	-	1	0	1	1	-	1	1	1	0	0	0	1	1	1	1	0	0	0	1	0	1	0	0	0	0	0	1	0	0	0	0	0	0	1	0	0	0	0
1286	3568361	CTGCAGTGGTATTGTGGCCAAAGACCCAATTCAGCGGCATAACATGTTAGTGTTTAC	1	191.925	0	0	1	1	0	0	-	1	0	1	1	0	1	1	1	0	-	0	1	1	1	1	0	0	0	1	0	1	0	0	0	0	0	1	0	0	0	0	0	0	1	0	0	0	-
1287	3568848	CTGCAGCAAAGTATTTATACTATTTGACTGCTGTGTGGATATTTCTTATATTTCAATATCACGTATATGA	1	191.925	0	0	1	1	0	0	-	1	0	1	1	0	1	1	1	-	0	0	1	1	1	1	0	0	0	1	0	1	0	0	0	0	0	1	0	0	-	0	0	0	1	0	0	0	0
1288	3569136	CTGCAGCAAAGTATGGTGCATTGCTATTGCTGAAAACTGTTTATACTATTTGGCTGTACTGTAACAAATG	1	191.925	0	0	1	1	0	0	-	1	0	1	1	-	1	1	1	0	0	0	-	1	1	1	0	0	0	1	0	1	0	0	0	0	0	1	0	0	0	0	0	0	1	0	0	0	0
1289	3569563	CTGCAGGACTTGATTATGTCATCAAGGCTTGCGTCGAGAAATAATTGTGAAATATATGAGATCTTGTGTT	1	191.925	0	0	1	1	0	0	-	1	0	1	1	0	1	1	1	0	-	0	1	1	1	1	0	0	0	1	0	1	0	-	0	0	0	1	0	0	0	0	0	0	1	0	0	0	0
1290	3569572	CTGCAGAGCAAGTTTTTGTGCTTTCTCATCTTTGGACAAACCTTTTCCAACCTTGGCAGCTCTAGTTCTA	1	191.925	0	0	1	1	0	0	0	1	0	1	1	0	1	1	1	0	0	0	1	1	1	1	0	0	-	1	0	1	0	0	0	0	0	1	0	0	0	0	0	-	1	0	0	0	0
1291	3552332_35:A>T	CTGCAGAAATATAGTTCGAAACTATCAACAGACTGGATTTCTGTGGGAGCAGTACGATCAGATTAC	1	191.925	0	0	1	1	0	0	-	1	0	1	1	-	1	1	1	0	0	0	1	1	1	1	-	0	0	1	0	1	0	0	0	0	0	1	0	0	0	0	0	0	1	0	0	0	0
1292	3559142_55:G>T	CTGCAGTTTCTTGACTTTACTGATGTTGATTGGGTTAGTTGCGTTGACTCCAAAAAGCTATCTTTGGCCA	1	191.925	0	0	1	1	0	0	-	1	0	1	1	-	1	1	1	0	0	0	1	1	1	1	0	0	0	1	0	1	0	0	0	0	0	1	0	0	0	0	0	0	1	0	0	0	0
1293	3559280_64:G>C	CTGCAGGAAAAATTCATTATTTGAAGTCATGATAATAAAAATGTTGATTTACAAAATGAGAATAAGATAA	1	191.925	0	0	1	1	0	0	-	1	0	1	1	-	1	1	1	0	0	0	1	1	1	-	0	0	0	1	0	1	0	0	0	0	0	1	0	0	0	0	0	0	1	0	0	0	0
1294	3559489_55:G>C	CTGCAGATTTCAGCAAAACTTGTCTACACAAAGACCTTGTTATGTTGTCAATAGCAGGCTATAGCGGAAT	1	191.925	0	0	1	1	0	0	-	1	0	1	1	-	1	1	1	0	0	0	1	1	1	1	0	0	0	1	0	1	0	0	0	0	0	1	0	0	0	0	0	0	1	0	0	0	0
1295	3559594_45:C>T	CTGCAGACTGATACTAACAAAGAAACTAAACAACAGATATGTATCCCAGGATGTAATGATCTATCTGAAA	1	191.925	0	0	1	1	0	0	-	1	0	1	1	-	1	1	1	0	0	0	1	1	1	1	0	0	0	1	0	1	0	0	0	0	0	1	0	-	0	0	0	0	1	0	0	0	0
1296	3559692_27:C>T	CTGCAGATATTCCAGTATTTCACTTTTTCCCATGCTTCCTGAAACTAATCTGTAGGTTGAATTTTGCAGA	1	191.925	0	0	1	1	0	0	-	1	0	1	1	-	1	1	1	0	0	0	1	1	1	1	0	0	0	1	0	1	0	0	0	0	0	1	0	0	0	0	0	0	1	0	0	0	0
1297	3559732_24:A>G	CTGCAGGAACAAGTTCATCAGTTCAACATCTTCTTTTCTACATTGATACATAATAACATAAACATATTCA	1	191.925	0	0	1	1	0	0	-	1	0	1	1	-	1	1	1	0	0	0	1	1	1	1	0	0	0	1	0	1	0	0	0	0	0	1	0	0	0	0	0	0	1	0	0	0	0
1298	3559804_30:A>G	CTGCAGTGTATAAATCTTGTATTGATTTTGCATTTCATAATTATTTTTTGCTGATTGCTCATGTGTATTG	1	191.925	0	0	1	1	0	0	-	1	0	1	1	-	1	1	1	0	0	0	1	1	1	1	0	0	0	1	0	1	0	0	0	0	0	1	0	0	-	0	0	0	1	0	0	0	-
1299	3559924_11:A>G	CTGCAGGATAAAAATTCCATACCCTCTTGAGTGGGGTGCTCCTACATTTGATGCTGGCCATTCTTTTGGA	1	191.925	0	0	1	1	0	0	0	-	0	1	1	-	1	1	1	0	0	0	1	1	1	1	0	0	0	1	0	1	0	0	0	0	0	1	0	0	0	0	0	0	1	0	0	0	0
1300	3560053_59:G>T	CTGCAGTGACTTGTGGAAAGCACGGGTGAAATAGTTACTTGAAGCATTGGCGTCAAACTTGCGTTCTTAC	1	191.925	0	0	1	1	0	0	-	1	0	1	1	-	1	1	1	0	0	0	1	1	1	1	0	0	0	1	0	1	0	0	0	0	0	1	0	0	0	0	0	0	1	0	0	0	0
1301	3560060_62:T>C	CTGCAGTGAAAGCTAGAGTTTCTGTGTGGAATGATGATAAAATTCGAATCTTTTGTAGGTTTATTATTGG	1	191.925	0	0	1	1	0	0	1	1	0	1	1	-	1	-	1	0	0	0	1	1	1	1	0	0	0	1	0	1	0	0	0	0	0	1	0	-	0	0	0	0	1	0	0	0	0
1302	3560398_33:C>A	CTGCAGCATACTAAAAACCTCCATCGAGTATAGCCTCTTATAAGTTTTAC	1	191.925	0	0	1	1	0	0	-	1	0	1	1	-	1	1	1	0	0	0	1	1	1	1	0	0	0	1	0	1	0	0	0	0	0	1	0	0	0	0	0	0	1	0	0	0	0
1303	3560430_54:A>C	CTGCAGGATATATCACGATGAAACAAATAGTAGGCTGAAGGACCAGAAAACCGATATTTCAAGACAGCAA	1	191.925	0	0	1	1	0	0	-	1	0	1	1	-	1	1	1	0	0	0	1	1	1	1	0	0	0	1	0	1	0	0	0	0	0	1	0	0	0	0	0	0	1	0	0	0	0
1304	3560538_27:A>G	CTGCAGGTTCTTCATGTCAAAATACACCAGATGAAACTTTGCAACAACGCGCGTTTTCTGATTCCGCCAT	1	191.925	0	0	1	1	0	0	0	1	0	1	1	-	1	1	1	0	0	0	1	1	1	1	0	0	0	1	0	1	0	0	0	0	0	1	0	0	0	0	0	0	1	0	0	0	0
1305	3560682_15:G>A	CTGCAGAGGCGAAATCGTACCGAGCCACATTCATGTTTGACAATCTCATCCAACTGCAATATCAATTACA	1	191.925	0	0	1	1	0	0	-	-	0	1	1	-	1	1	1	0	0	0	1	1	1	1	0	0	0	1	0	1	0	0	0	0	0	1	0	0	0	0	0	0	1	0	0	0	0
1306	3560931_22:T>C	CTGCAGATTGTTGGTGGCTTTCCTTTCACTACAGATATTGCACTCATCTCTGGAACTGATTCAGATAATT	1	191.925	0	0	1	1	0	0	-	1	0	1	1	-	1	1	1	0	0	0	1	1	1	1	0	0	-	1	0	-	0	0	0	0	0	1	0	0	0	0	0	0	1	0	0	0	0
1307	3560954_22:G>A	CTGCAGTGAGGAATGTATGGGAAGTAATAAACCTTTGCCTGAGCAATTTTTGAGGTATTTGATGACTCTG	1	191.925	0	0	1	1	0	0	-	1	0	1	1	-	1	1	1	0	0	0	1	1	1	1	0	0	0	1	0	1	0	0	0	0	0	1	0	0	0	0	0	0	1	-	0	0	0
1308	3560992_16:A>C	CTGCAGTTTGTCTTACCAATTTTTAGATCATGTCAGGTATGCTACTCATGGTGGGTTCTATCTAGCCTGA	1	191.925	0	0	1	1	0	0	-	1	0	1	1	-	1	1	1	0	0	0	-	1	1	-	0	0	0	1	0	1	0	0	-	0	0	1	0	0	-	0	0	0	1	0	0	0	0
1309	3561261_22:A>C	CTGCAGCATAACAACCATCAAATAATTCCAATAAAAAATTGTCTTCGATCTTCATTCTTGTGGAGAAATT	1	191.925	0	0	1	1	0	0	-	1	0	1	1	-	1	1	1	0	0	0	1	1	1	1	0	0	0	1	0	-	0	0	0	0	0	1	0	0	0	0	0	0	1	0	0	0	0
1310	3561505_11:A>G	CTGCAGTGAAGAAGGGCTTCTTACATCCGAAAATAAAAAATCTCCAAGATCCTCTAAATGTCTTCTGATA	1	191.925	0	0	1	1	0	0	-	1	0	1	1	-	1	1	1	0	0	0	1	1	1	1	0	0	0	1	0	1	0	0	0	0	0	1	0	0	-	0	0	0	1	0	0	0	0
1311	3561565_30:A>G	CTGCAGTGCGGCCAAAATTTGTTCCACCATAATACTGTAAAACATAAAAAGGCCTGTCAAGATGCTGGTC	1	191.925	0	0	1	1	0	0	0	1	0	1	1	-	1	1	1	0	0	0	1	1	1	1	0	0	0	1	0	1	0	0	0	0	0	1	0	0	0	0	0	0	1	0	0	0	0
1312	3561682_61:A>G	CTGCAGGGGGGCCCTTGCAAATTACAAGTTATGATTATGATGCTCCAATCGATGAGTATGGTACGTAAAA	1	191.925	0	0	1	1	0	0	-	1	0	1	1	-	1	-	1	0	0	0	1	1	1	1	0	0	0	1	0	1	0	0	0	0	0	1	0	0	0	0	0	0	1	0	0	0	0
1313	3562087_21:A>G	CTGCAGAAAGAATAAAAGTACCACAAAATAATAAGATAATAATGATCAATGTTCTCTCATCTCAAAGAGG	1	191.925	0	0	1	1	0	0	-	1	0	1	1	-	1	1	1	0	0	0	1	1	1	1	0	0	0	1	0	1	0	0	0	0	0	1	0	0	0	0	0	0	1	0	0	0	0
1314	3562324_49:G>A	CTGCAGTATCGTTGGTTTGAGAAACCGGCGTCCCATTTCCCCCAGTAGATGGACTTTGTGATGAATCCAT	1	191.925	0	0	1	1	0	0	-	-	0	1	1	-	1	1	1	0	0	0	1	1	1	1	0	0	0	1	0	1	0	0	0	0	0	1	0	0	0	0	0	-	1	0	0	0	0
1315	3562377_35:G>A	CTGCAGTTTTCTTGCTCAGTTTTTTTTCCTCACCCTGTAAATCTCTCTAAGCACATTGTTTCTTCAAGCT	1	191.925	0	0	-	1	0	0	-	1	0	-	1	0	1	-	1	0	0	0	1	-	1	1	0	0	0	1	0	1	0	0	0	0	0	1	0	0	0	0	0	0	1	0	0	0	0
1316	3562491_53:T>C	CTGCAGTTCTATATGCCCCTTCACCCTTTCCAAAAGGAACTACATCCTTTCCTCTTTATCAAAAGGAATA	1	191.925	0	0	1	1	0	0	1	1	0	1	1	-	1	1	1	0	0	0	1	-	1	1	0	0	0	1	0	1	0	0	0	0	0	1	0	0	0	0	0	0	1	0	0	0	0
1317	3562831_22:A>G	CTGCAGAAGCAAAGCAGGAACCTATGGCCATGGCTGTGGATAGTAAAGCTTAC	1	191.925	0	0	1	1	0	0	1	1	0	1	1	-	1	1	1	0	0	0	-	1	1	1	0	0	0	1	-	1	0	0	0	0	0	1	0	0	0	0	0	0	1	0	0	0	0
1318	3564418_59:T>G	CTGCAGGTCTGATGGAGAGCTGTTAGGCCCAAACAATCAACACCTTCCCAAAATAGTCTCTGTGTTTGCA	1	191.925	0	0	1	1	0	0	-	1	0	1	1	-	1	1	1	0	0	0	1	1	1	1	0	0	0	1	0	1	0	0	0	0	0	1	0	0	0	0	0	0	1	0	0	0	0
1319	3565786_24:T>G	CTGCAGTTTGTTTCTAACACTAGGTTCAGTTTTGGTTTCTTGAACTGTGTTGTGTTAGAAATTTTGTGAC	1	191.925	0	0	1	1	0	0	-	1	0	1	1	-	1	1	1	0	0	0	1	1	1	1	0	0	0	1	0	1	0	0	0	0	0	1	0	0	0	0	0	0	1	0	0	0	0
1320	3536030	CTGCAGAGGAAGCCATGGAATGTTGAGGTGAACCAAGACTGCATGAATCAATGCATGCAGGATTAC	1	193.463	0	0	1	1	0	0	0	1	0	1	1	0	1	-	1	0	0	0	1	1	-	0	0	0	0	1	0	1	0	0	0	0	0	1	0	0	1	0	1	0	1	0	-	0	0
1321	3537354	CTGCAGCTTATCCCTTATAAATTCTGATAAATAATTACCACCGAAGCAACTTTTGAAAACCACAATAATG	1	193.463	0	0	1	1	0	0	-	1	0	1	1	0	1	1	1	0	0	0	1	1	1	0	0	0	0	1	0	-	0	0	0	0	0	1	0	0	1	0	1	0	1	0	-	0	0
1322	3537606	CTGCAGATGAATTCTCTTTATCAGCTTTAGGTGCCTTAGCAAGAGCTGGTGCTGGAGCTATAGCTTTAGG	1	193.463	0	0	1	1	0	0	-	1	0	1	1	0	1	1	1	0	-	0	1	1	1	0	0	0	0	1	0	1	0	0	0	0	0	1	0	0	1	0	-	0	1	-	-	0	0
1323	3537824	CTGCAGTTTTGACACATTATTGATGATCCATGATGTATTTCGGGTTTGATCTTGGCAATGATGACATTCC	1	193.463	0	0	1	1	0	0	0	1	0	1	1	0	1	1	-	0	0	0	1	1	1	0	0	0	0	1	0	1	0	0	0	0	0	1	0	0	1	0	-	0	1	0	1	0	0
1324	3538292	CTGCAGTAACACACACGATACAGTTTGCGTCGCGGTCACTCACTCAGAGACTAGTATTTGGAATAAGTGA	1	193.463	0	0	1	-	0	0	-	1	0	1	1	0	1	1	1	0	0	0	1	-	1	0	0	0	0	1	0	1	0	0	0	0	0	1	0	0	1	0	1	0	1	0	1	0	0
1325	3540023	CTGCAGCAAACCTACAAAACCGTGTCGAACTACTAACAGATGACCTGCATTATCACTGCAAAATGAAATA	1	193.463	0	0	1	1	0	0	1	1	0	-	1	0	1	1	1	0	0	0	1	1	1	0	0	0	0	1	0	1	0	0	-	0	0	1	0	0	1	0	1	0	1	0	-	0	0
1326	3567913	CTGCAGACCACAATAGAAATGCAACAGTTCCTCACGAATCACGTGTTAC	1	193.463	0	0	1	1	0	0	-	1	0	-	1	0	1	1	1	-	0	0	1	1	1	0	0	0	0	1	0	1	0	-	0	0	0	1	0	0	1	0	1	0	1	0	1	0	0
1327	3569188	CTGCAGTGCAAAAATCACAATTGGATTGCATCAGGTCAACCTATCACAAACCTATATCAATGCTAACACC	1	193.463	0	0	1	1	0	0	-	1	0	-	1	0	1	1	1	0	0	0	-	1	1	0	0	0	0	1	0	1	0	0	0	0	0	1	0	0	1	0	1	0	1	0	1	0	0
1328	3562325_25:T>A	CTGCAGAGTCTGAAATCTAAAACATATTGAAAGTTGTTTACAAGATATGAGATAATCCAAATCTTCAACT	1	193.463	0	0	1	1	0	0	-	1	0	-	1	0	1	1	1	0	0	0	1	1	1	0	0	0	0	1	0	1	0	0	0	0	0	1	0	0	1	0	-	0	1	0	-	0	0
1329	3534490	CTGCAGCTTATCCTTATAAATTCTGATAAAAATAATTACTACCGAAGCAACTTTTGAAAACCACAATAAT	1	197.517	0	0	1	1	0	0	0	1	0	0	1	0	1	1	1	0	0	0	1	1	1	0	0	0	0	1	0	1	0	0	0	0	0	1	0	0	1	0	1	0	1	0	-	0	0
1330	3536371	CTGCAGTGAAAGCAAAGTAATTAGCAAGGCTGTAAAAATTCAAAAAGTAACCCAAAAGAGAATCAAGACG	1	197.517	0	0	1	1	0	0	0	1	0	0	1	0	1	1	1	0	0	-	1	1	1	0	0	0	0	1	0	1	0	0	0	0	0	1	0	0	1	0	-	0	1	0	-	0	0
1331	3534597	CTGCAGATTGAATGTTCTGATTTTTCTGCTGAAATTTCTATCACGAGTTCTGCATGTCGTTGTATCTTTT	1	200.22	0	0	1	1	0	0	-	1	0	0	1	0	1	1	0	0	0	0	1	1	1	0	0	0	0	1	0	1	0	-	0	0	0	1	0	0	1	0	-	-	1	0	-	0	0
1332	3534733	CTGCAGATGCAGATACTTGGGTTGGCTTGAAATGTTGCACCCCTACTGCGTACACTGCATTTTGCTTCTT	1	200.22	0	0	1	1	0	0	-	1	0	-	1	0	1	1	0	0	0	0	1	1	1	0	0	0	0	1	0	1	0	0	0	0	0	1	0	0	1	0	-	0	1	0	1	0	0
1333	3536527	CTGCAGGAAGCGGAAGATTTCTGTTGCGAAGTGCCGCAATGTATACCTGGAAAATGAAAAGCTTGATGAA	1	200.22	0	0	1	1	0	0	-	1	0	-	1	0	1	1	0	0	0	0	1	1	1	0	0	0	0	1	0	1	0	0	0	0	0	1	0	0	1	0	0	0	1	0	1	0	0
1334	3537141	CTGCAGTGCATTCAAACCATAATTTTCACTCACTTTCAAATCATTTTCCTTCCTCAGTAATTTCAGTGTG	1	200.22	0	0	1	1	0	0	0	1	0	0	1	0	1	1	0	0	0	0	1	1	1	0	0	0	-	1	0	1	0	0	0	0	0	1	0	0	1	0	0	0	1	0	-	0	0
1335	3538552	CTGCAGAATTCGGAAGAAGAGAATGAAGGACTACTGGTGGCGGCGAAAGAAGCTTCGACGGCGCGTTACT	1	200.22	0	0	1	1	0	0	-	1	0	-	1	0	1	1	0	0	0	0	1	-	1	0	0	0	0	1	0	1	0	0	0	0	0	1	0	0	1	0	-	0	1	0	1	0	0
1336	3541056	CTGCAGATGATATGTTGTGCATTGTTTGGAGGCTACTGTCATGGTTTTGCAAGTGTTGTTAC	1	200.22	0	0	1	1	0	0	0	1	0	0	1	0	1	1	0	-	0	0	1	1	1	0	0	0	0	1	0	1	0	0	0	0	0	1	0	0	1	0	-	0	1	-	-	0	0
1337	3548817	CTGCAGTGCATACAAACAATAATTTTCACTCACTTTCAAATCATTTTCCTTCCTCAGTAATTTCAGTGTG	1	200.22	0	0	1	-	0	0	0	1	0	-	1	0	1	1	0	0	0	0	1	1	1	0	0	0	0	1	0	1	0	0	0	0	0	1	0	0	1	0	1	0	1	0	-	0	0
1338	3538004	CTGCAGAGGAGCCTTTGAGAATCAACCAGCTAGGAGCTTGGTTCTCCTCCGACAAAGTCTTGAATTTCGG	1	201.609	0	0	1	1	0	0	0	1	0	-	1	0	1	1	0	0	0	0	1	1	1	0	0	0	0	1	0	1	0	0	0	0	0	1	0	0	1	0	-	0	1	0	0	0	0
1339	3535993	CTGCAGAAGTAAACATAACATATGTATTGATCTGGTTAC	1	203.017	0	0	1	1	0	0	-	1	0	-	1	0	1	1	0	0	0	0	1	0	1	0	0	0	0	1	0	1	0	0	0	0	0	1	0	0	1	0	0	0	1	-	-	0	0
1340	3536183	CTGCAGATTGAGAGGATGAAATTGGTTACAAGTGAATGATTCCAATTCAATTTTTTCACAACTGATTCCT	1	203.017	0	0	1	1	0	0	0	1	0	-	1	0	1	1	0	0	0	-	1	1	1	0	0	0	0	1	0	1	0	0	0	0	-	1	0	0	1	0	0	0	1	0	-	0	0
1341	3538178	CTGCAGAATGCCTTCGCTTGTATCACGGAGATGACAAGCATGAATAATCCATATGGTGGTGTGGACTTAC	1	203.017	0	0	1	1	0	0	1	1	0	0	1	0	1	1	0	0	0	0	1	0	1	-	0	-	0	1	0	1	0	0	-	0	0	1	0	-	1	0	-	0	1	0	0	0	0
1342	3538615	CTGCAGTTGGGGCGTTTAGATTCCAGAGAGAACGCTACTTGTTTCTATTGTTTCATTACTTTTAC	1	203.017	0	0	1	1	0	0	-	1	0	-	1	0	1	1	0	-	0	0	1	1	1	0	0	0	0	1	0	1	0	0	0	0	0	1	0	-	1	0	0	0	1	0	-	0	0
1343	3539279	CTGCAGATCCATTCGTAGCCGTTACCGATCCATCATCCCGTCGTCATCGTCAGTAAGAGTTTGTTGTCCC	1	203.017	0	0	1	1	0	0	1	-	0	-	1	0	1	-	0	0	0	0	1	-	1	0	0	0	0	1	0	1	0	0	0	0	0	1	0	0	1	0	0	0	1	0	1	0	0
1344	3539346	CTGCAGAATCCAATACGGTAAAATATCTGGCAGTGTTATTCCTAGTTCTGAAAAATGATAGTTCACGATG	1	203.017	0	0	1	1	0	0	1	1	0	0	1	0	1	1	0	0	0	0	1	1	1	0	0	-	-	1	-	1	0	0	-	0	0	1	0	0	1	0	0	0	1	0	-	0	0
1345	3540838	CTGCAGTGATGAGAATCGATTATGAGTGAACTGATTTTGTAGGATTGATTTTGGTTAC	1	203.017	0	0	-	1	0	0	-	1	0	-	1	0	1	1	0	0	0	0	1	1	1	0	0	0	0	1	0	1	0	0	0	0	0	1	0	0	1	0	0	0	1	0	1	0	0
1346	3567809	CTGCAGTTTTGATAGGGAATCTTATCCTGATTTTGGGCGTTTAGTCATTAGATTCTATATATTTCAAGAA	1	203.017	0	-	1	1	0	0	0	1	0	0	1	0	1	1	0	0	0	0	1	0	1	0	0	0	0	1	0	1	0	0	0	0	0	1	0	0	1	0	1	0	1	0	-	0	0
1347	3560298_24:T>C	CTGCAGGTTTGTACTTTTGGTATGATATAATATCTGTTTTGATTCAACACTCCTTTAC	1	203.017	0	0	1	1	0	0	-	1	0	-	1	0	1	1	0	0	0	0	1	0	1	0	0	0	0	1	0	1	0	0	0	0	0	1	0	0	1	-	-	0	1	0	-	0	0
1348	3560719_21:G>A	CTGCAGAGAGACCACCTGTATCGGAATTTGAATCTCCGAAGTTGAATATAGCTGGGAAACCACACTTCCT	1	203.017	0	0	1	1	0	0	-	1	0	-	1	0	1	1	0	0	0	0	1	0	1	0	0	0	0	1	0	1	0	0	0	0	0	1	0	0	1	0	1	0	1	0	-	0	0
1349	3562332_20:G>T	CTGCAGTTTCTAGGCATATTTGGGTAGACATATTTCATTTAC	1	203.017	0	0	1	1	0	0	-	1	0	-	1	0	1	1	0	0	0	0	1	0	1	0	0	0	0	1	0	1	0	0	0	0	0	1	0	0	1	0	-	0	1	0	-	0	0
1350	3538694	CTGCAGGCATACATAACAGCAAGATGAGGGTGGCAAATGGAATATTTATAACACAGAATTTAC	1	204.406	0	0	1	1	0	0	-	1	0	-	1	0	1	1	0	0	-	0	1	1	1	0	0	0	0	1	0	1	0	0	0	0	0	1	0	0	1	0	-	-	1	0	-	0	0
1351	3538698	CTGCAGCAGGCAAGTGCAATAAACACACGCATGAACCAAATTTCAACCAACACAAGTGAGGCTCCATTAG	1	204.406	0	-	1	1	0	0	-	1	0	-	1	0	1	1	0	0	0	0	1	1	1	-	0	0	0	1	0	1	0	0	0	0	0	1	0	0	1	0	0	0	1	0	-	0	0
1352	3539601	CTGCAGTGTAATAAGAGCAGAGCATTCATACTATTGCTAAATAGGATCATTGGAGATAAAAGTTATCATA	1	204.406	0	0	1	1	0	0	0	1	0	-	1	0	1	1	0	0	0	0	1	1	1	0	0	0	0	1	0	1	0	0	0	0	0	1	0	0	1	0	-	0	1	0	-	0	0
1353	3540272	CTGCAGATGTTGAACATTTTGATTGAGTCATATCTCAAACACTATCGACCTCTATTTAC	1	204.406	0	0	1	1	0	0	0	1	0	0	1	0	1	1	0	0	0	0	1	1	1	0	0	0	0	1	0	1	0	0	-	0	0	1	0	0	1	0	-	0	-	0	-	0	0
1354	3564959	CTGCAGTTTATGCTGAGTATGACATTATGATATGGTCTGCGACAAGGTACATTCATTTATTCCCTTGTGT	1	204.406	0	0	1	1	0	0	-	1	0	-	1	0	1	1	0	0	0	0	1	1	1	0	0	0	0	1	0	1	0	0	0	0	0	1	0	0	1	0	-	0	1	0	-	0	0
1355	3566978	CTGCAGTGTAATAAGAGCAGAGCATTCAGACTATTGCTAAATAGGATCATTGGAGAGAAAAGTTATCATA	1	204.406	0	0	1	1	0	0	0	1	0	1	1	0	1	1	0	0	0	0	1	1	1	0	0	0	0	1	0	1	0	0	0	0	0	1	0	0	1	0	-	0	1	0	-	0	0
1356	3566989	CTGCAGCCTATATATGGAAAAATAATAATGAGTACGTCTAATTTACTCACTTTTTCAAATTATTACTCAT	1	204.406	0	0	1	1	0	0	-	1	0	1	1	0	1	1	0	0	0	0	-	1	1	0	0	0	0	1	0	1	0	0	0	0	0	1	0	0	1	0	-	0	1	0	1	0	0
1357	3568625	CTGCAGCAATAGCATTTCAATACACCAATCTTCAATCGGCACTCTTCTCAACGTAACGTTAC	1	204.406	0	0	1	1	0	0	0	1	0	1	1	0	1	1	0	0	0	0	1	1	1	0	0	0	0	1	0	1	0	0	0	0	0	1	0	0	-	0	-	0	1	0	1	0	0
1358	3568754	CTGCAGTTGGGGCGTTTAGATTCCAGAGAGAACGCTACTTGTTTCTATTGTTTCATTACTTTCAAATCCT	1	204.406	0	0	1	1	0	0	-	1	0	-	1	0	1	1	0	0	0	0	1	1	1	0	0	0	0	1	0	1	0	0	0	0	0	1	0	0	1	0	-	0	1	0	-	0	0
1359	3569129	CTGCAGTGTAATAAGGGCATTCTGACTATTGCTAAATAGGATCATTGGAGAGAAAAGTTATCATATATTA	1	204.406	0	0	1	1	0	0	-	1	0	-	1	0	1	1	0	0	0	0	1	1	1	0	0	0	0	1	0	1	0	0	0	0	0	1	0	0	1	0	0	0	1	-	-	0	0
1360	3569403	CTGCAGTTTCTTTGGAGTGATGTCATGCACCAGATAAAAATGTTCTTGTTGGTAGTGGTGATGAAAATAA	1	204.406	0	0	1	1	0	0	0	1	0	0	1	0	1	1	0	0	0	-	1	1	1	0	0	0	0	1	0	1	0	0	-	0	0	1	0	0	1	0	-	0	1	0	-	0	0
1361	3569410	CTGCAGTTTATGCTGAGTATGACATTATGATATGGTCTGCGACAAGGTACATTCATTTTGCTTGGGAGAT	1	204.406	0	0	1	1	0	0	-	1	0	0	1	0	1	1	0	0	0	0	1	1	1	0	0	0	0	1	0	1	0	0	0	0	0	1	0	0	1	0	1	0	1	0	-	0	0
1362	3569424	CTGCAGGAAGCGGAAGATTTCTGTTGCGAATTGCCGCAATGTATACCTGGAAAATGAACAGGTTGATGAA	1	204.406	0	0	1	1	0	0	-	1	0	-	1	0	1	1	0	0	0	0	1	1	1	0	0	0	0	1	0	1	0	-	0	0	0	1	0	0	1	0	-	0	1	0	-	0	0
1363	3569983	CTGCAGGGTGAGGGTAGCCTGGGACCAATATTACTGTTTCTATATGATGCAATACATGAATGGTGATTGG	1	204.406	0	0	1	1	0	0	0	1	0	1	1	0	1	1	0	0	0	0	-	1	1	0	0	0	0	1	0	1	0	0	0	0	0	1	0	0	1	0	1	0	1	0	1	0	0
1364	3559232_11:T>C	CTGCAGTTCTACTAATAGAAAACCAAATGAAAGTATGAGGCTTGTTCTGACAACTTTTGCTGGAATACTT	1	204.406	0	0	1	1	0	0	-	1	0	1	1	0	1	1	0	0	0	0	1	0	1	0	0	0	0	1	0	1	0	0	0	0	0	1	0	0	1	0	-	0	1	0	-	0	0
1365	3559254_24:C>T	CTGCAGATATCTTCAGGCTAGTTCCCGTCGCTGTTTTCATTATTGTCCCCTTTATGGAATTCCTCTTGCC	1	204.406	0	0	1	1	0	0	-	1	0	-	-	0	1	1	0	0	0	0	1	1	1	0	0	0	0	1	0	1	0	0	0	0	0	1	0	0	1	0	-	0	-	0	-	0	0
1366	3560054_18:C>T	CTGCAGAAAATAGTTGTTACTACAAAAGCAAGTGATTCCGAACATTGAAAAACAAATAAAATTTTCTAAA	1	204.406	0	0	1	1	0	0	-	1	0	0	1	0	1	1	0	0	0	0	1	1	1	0	0	0	0	1	0	1	0	0	0	0	0	1	0	0	1	0	-	0	1	0	-	0	0
1367	3560622_39:G>A	CTGCAGGGAGATAAATTTGTTGCCAGATTAGAAATTGCAGGAACTTCTCAATTCAAAACACTTAC	1	204.406	0	0	1	1	0	0	-	1	0	-	1	0	1	1	0	0	0	0	1	1	1	0	0	-	0	1	0	1	0	0	0	0	0	1	0	0	1	0	-	0	1	0	-	0	0
1368	3560693_66:G>A	CTGCAGTTATAACATTAGACAAGGCTTCTTTATAATGAATTTGATTATAAATTGAGCAATCAAGGTCGTG	1	204.406	0	0	1	1	0	0	-	1	0	-	-	0	1	1	0	0	0	0	1	1	1	0	0	0	0	1	0	1	0	0	0	0	0	1	0	0	1	0	-	0	1	0	-	0	0
1369	3562126_27:T>C	CTGCAGGACTGAAATTGGGAAACTTTTGTTTGACTAGTGCAGCAAGTCCAGCAACATGAGGTGCAGCCAT	1	204.406	0	0	1	1	0	0	-	1	0	-	1	0	1	1	0	0	0	0	1	1	1	0	0	0	0	1	0	1	0	0	-	0	0	1	0	0	-	0	-	0	1	-	-	0	0
1370	3562607_67:T>G	CTGCAGCTTCCTGCATTTATGATTGTGAGAGCATATTGGTGTTTGGACAATTTTTTTTCAATATCTTGTT	1	204.406	0	0	1	1	0	0	1	1	0	-	1	0	1	-	0	0	0	-	1	-	1	0	0	-	-	-	0	1	0	0	0	0	0	1	0	0	1	0	-	-	1	0	1	-	-
1371	3562662_44:T>A	CTGCAGTTTTACCTTTTTATCCTACGCATTTCAAATTTCTCATTTTTTTATAAGTTTCATTGTGTCATAC	1	204.406	0	0	1	1	0	0	1	1	0	-	1	0	1	1	0	0	-	0	1	1	1	0	0	0	0	1	0	1	-	0	0	0	0	1	0	0	1	0	-	-	1	0	1	0	0
1372	3562765_59:A>T	CTGCAGTATGGTCAAATACTGCAATAAAATACTGTGCCCTACTGCAAATATTACGAACATAAGAGAAAAC	1	204.406	0	-	1	1	0	0	-	1	0	-	1	0	1	1	0	0	0	0	1	1	1	0	0	0	0	1	0	1	0	0	0	0	0	1	0	0	1	0	-	0	1	0	-	0	0
1373	3562836_14:C>A	CTGCAGACTACCATACAACTTCAGCCTCAGTATGATCAATTAC	1	204.406	0	0	1	1	0	0	-	1	0	-	1	0	1	1	0	0	0	-	1	1	1	0	0	0	0	1	0	1	0	0	0	0	0	1	0	0	1	0	-	0	1	0	-	0	0
1374	3568590	CTGCAGAAAGTCACAGTCCCCAGCTCCATGCTTCTAACTTGCATACGCTGTTCACAGCACTTCAGATTAT	1	207.263	0	0	1	1	0	0	1	1	0	1	-	-	1	1	0	0	0	0	1	0	1	0	0	0	0	1	0	0	0	0	0	0	0	1	0	0	1	0	1	0	1	0	1	0	0
1375	3569977	CTGCAGAAAAATCATGGCTAAACAGAACACATCACATGATCAACACACCAAAAATCAAGGCATTTGGACA	1	207.263	0	0	1	1	0	0	-	1	0	1	1	-	1	-	0	0	0	0	1	0	1	0	0	0	0	1	0	0	0	0	0	0	0	-	0	0	1	0	1	0	1	0	1	0	0
1376	3535890	CTGCAGGGATTACAGCTACCTTGCTCTGCTTGCCTATGGACACTGTGAGTTGAAATTCATGGACTTCGAT	1	208.756	0	0	1	1	0	0	-	0	0	1	1	1	1	1	0	0	0	0	1	0	1	0	0	0	1	1	0	0	0	0	0	0	0	1	0	0	1	0	1	0	1	0	1	0	0
1377	3537552	CTGCAGAAATGCTTTTATCAATAATCAATAGTTTCCTTTATCTTATCCTACTCCTTGCTTGTGCATACAC	1	208.756	0	0	1	1	0	0	-	0	0	1	1	1	1	-	0	0	0	0	1	0	1	0	0	0	1	1	0	0	0	0	0	0	0	1	0	0	-	0	-	0	1	0	1	0	0
1378	3538524	CTGCAGCAGTACTTGCGTAGAGCGCAAATTTTACTTGCAACTATCACAACATATAGGCAGATCTAATATA	1	208.756	0	0	1	1	0	0	1	0	0	1	1	1	1	1	0	0	0	0	1	0	1	0	0	0	1	1	0	0	0	0	0	0	0	1	0	0	-	0	1	0	1	0	1	0	0
1379	3540223	CTGCAGCAGTACTTGCGTAGAGCGCAAATTTTATTTGCAACTATCACAAAATATAGGCAGATCTAATATA	1	208.756	0	0	1	1	0	0	0	0	0	-	1	1	1	1	0	0	0	0	1	0	1	0	0	0	1	1	0	0	0	-	0	0	-	1	0	0	1	0	0	0	1	0	-	0	0
1380	3543239	CTGCAGTGTAAAAAACATCAAGGAATGAAAACTGATCAATAAGAAATAACTCTGTATAAAAATAAACACA	1	208.756	0	0	1	1	0	0	0	0	0	-	1	1	1	1	0	0	0	0	1	0	1	0	0	0	1	1	0	0	0	0	0	0	0	-	0	0	1	0	-	-	1	0	-	0	0
1381	3565764	CTGCAGCAGCACCAGCAACAAACCTCTCAAAATTTGTGGATTCTTCATTCCCCAACATTCTGACCAGTTT	1	208.756	0	0	1	1	0	-	0	0	0	0	1	1	1	1	0	0	0	0	1	0	1	0	0	0	1	1	0	0	-	-	0	0	0	-	0	0	1	0	-	0	1	0	0	0	0
1382	3567659	CTGCAGAAATGCTTTTATCAATAATCAATAGTTTCCTTTATATGATCCTACTCCTTGCTTGTGCATACAC	1	208.756	0	0	1	1	0	0	0	0	0	0	1	1	1	1	0	0	0	-	1	0	1	0	0	0	1	1	0	0	0	0	0	0	0	-	0	0	1	0	0	0	1	0	-	0	0
1383	3568189	CTGCAGCCAGAAGCTTATTGTCAGCTCTCCTACAAGCCACTAATTAC	1	208.756	0	0	1	1	0	0	0	0	0	-	1	1	1	1	0	0	0	0	1	0	1	0	0	0	1	1	0	0	0	-	0	0	0	-	0	0	1	0	-	0	1	-	-	0	0
1384	3568505	CTGCAGGGATTACGGCTACCTTGCTCTGCTTGCCCATGGACACTGTGAGTTGAAATTCATGGACTTCGAT	1	208.756	0	0	1	1	0	0	0	0	0	1	1	1	1	1	0	-	0	-	1	0	1	0	0	0	1	1	0	0	0	-	0	0	0	0	0	0	1	0	0	0	1	-	-	0	0
1385	3568740	CTGCAGTGTAAAAAAAATCAAGGAATGAAAACTGATCAATAAGAAATAACGCTGTATAAAAATAAACACA	1	208.756	0	0	1	1	0	0	-	0	0	1	1	1	1	1	0	0	0	0	1	0	1	0	0	0	1	1	0	0	0	0	0	0	0	-	0	0	1	0	1	0	1	0	1	0	0
1386	3569762	CTGCAGCAGCACCAGCAACAAACCTCTCAAAATTTGAGGATTCATCATTCCCCAACATTCTCACCAGTTT	1	208.756	0	0	1	-	0	0	0	0	0	1	1	1	1	1	0	0	0	0	-	0	1	0	0	0	1	1	0	0	0	0	0	0	0	1	0	0	-	0	0	0	1	0	1	0	0
1387	3550856_27:A>C	CTGCAGCAGCAGGATCTACAAAAGAAATACAATCAATGAGTTGAAAAAACCAAGAGCATCATAAAACTTC	1	208.756	0	0	1	1	0	0	-	0	0	-	1	1	1	1	0	0	0	0	1	0	1	0	0	0	1	1	0	0	0	0	0	0	0	-	0	0	1	0	-	0	1	0	-	0	0
1388	3555460_7:G>A	CTGCAGGAGATTATTTATTGAAAATACCTTTTATTGTAGGTTTGTCTTAC	1	208.756	0	0	1	1	0	0	-	0	0	-	1	1	1	1	0	0	0	0	1	0	1	0	0	0	1	1	0	0	0	0	0	0	0	-	0	0	-	0	-	0	1	0	-	0	0
1389	3559169_34:A>C	CTGCAGAGCAAACAGCTAGCAATTTCCCCTGCAAAAGAAATTGGACAAAAGTAGAGTATATACTTTGTGC	1	208.756	0	0	1	1	0	0	0	0	0	-	1	1	1	1	0	0	0	0	1	0	1	0	-	0	1	1	0	0	0	0	0	0	0	-	0	0	1	0	0	0	1	0	-	0	0
1390	3559882_5:G>T	CTGCAGGTCCACCATCTTGGACTTTACATTCTCGAGTTCCGCTTTGAGTGTTTTAC	1	208.756	0	0	1	1	0	0	-	0	0	-	1	1	1	1	0	0	0	0	1	0	1	0	0	0	1	1	0	0	0	0	0	0	0	-	0	0	1	0	-	0	1	0	-	0	0
1391	3560955_43:G>A	CTGCAGGATCTGGAAACTGGTTCTGAAGATGAATATCTGAAATTGTTGAAGGCAGCAATTAC	1	208.756	0	0	1	1	0	0	-	0	0	-	1	1	1	1	0	0	0	0	1	0	1	0	0	0	1	1	0	0	0	0	0	0	0	-	0	0	1	0	-	0	1	-	-	0	0
1392	3561152_55:C>T	CTGCAGAAAAAATAATGTGTATACATACAGAAAATAGATAGGAAATATGCACCATCCTGTTCAATAACAA	1	208.756	0	0	-	1	0	0	-	0	0	-	1	1	1	1	0	0	0	0	1	0	1	0	0	0	-	1	0	0	0	0	0	0	0	-	0	0	1	0	-	0	-	0	-	0	0
1393	3569349	CTGCAGCAAACAGAGCAATAACTGATGGGATTCTTTTCCATGACTCTTCAATACTGTTTAGAAGTCGGAG	1	210.126	0	0	1	1	0	0	0	0	0	1	1	1	1	1	0	0	0	-	1	0	1	0	0	0	1	1	0	0	0	0	0	0	0	-	0	0	1	0	1	0	1	-	-	0	0
1394	3534737	CTGCAGTTTCAATCCATGTGCATACCAACATAATGATGTACAAGACATAAGTCCAATGATGCAATCACTG	1	211.597	0	0	-	1	0	0	-	0	0	1	1	1	1	1	0	0	0	0	-	0	1	0	0	0	1	1	0	0	0	0	0	0	0	1	0	0	1	0	1	0	1	0	1	0	0
1395	3534983	CTGCAGTAAAAACAAATAAATTAGCAAGGCGGTAAAAATTCCTCAAGCACCCCAAAAGAGAATCAAGACG	1	211.597	0	0	1	1	0	0	0	0	0	1	1	1	1	1	0	0	0	0	1	0	1	0	-	0	1	1	-	0	0	0	0	0	-	0	0	0	1	0	1	0	1	-	-	0	0
1396	3535092	CTGCAGTCTATAAATTCCATTGCTAGAAGTAGCATTTGTGTTGTTAGCTACACTGAGAATATCGTAGTTA	1	211.597	0	0	1	1	0	0	-	0	0	1	1	1	-	-	0	0	0	0	1	0	1	0	0	0	1	1	0	0	0	0	0	0	0	1	0	0	1	0	1	0	1	0	1	0	0
1397	3535260	CTGCAGATCCACCCTTCACCGTTTATACACACTTCTTCACACATACACAACAACCAAACAACCATGAAAA	1	211.597	0	0	1	1	0	0	1	0	0	1	1	-	1	1	0	0	0	0	1	0	1	0	0	0	-	1	0	0	0	0	0	0	0	1	0	0	-	0	1	0	1	0	1	0	0
1398	3535285	CTGCAGCGTATCTGATTGTGTAATTTGTTTTTCTTGTCTTCTAATTTTCATGAAGTCTTGTGTACATAGC	1	211.597	0	0	1	1	0	0	-	0	0	-	1	1	1	1	0	0	0	0	1	0	1	0	0	0	1	1	0	0	0	0	0	0	0	1	0	0	1	0	1	0	1	0	1	0	0
1399	3535457	CTGCAGATTGAGACCAGAGTGGGATAGAATCAGCATACGAAAATTCTTTACTGTAATAATTTCTGAAGTC	1	211.597	0	0	-	-	0	0	1	0	0	1	1	1	1	1	0	0	0	0	1	0	1	0	0	0	1	1	0	0	0	0	0	0	0	1	0	0	1	0	1	-	1	0	1	0	0
1400	3535815	CTGCAGCTACGGATATCATATGATCAAACAAATATTATGAAAACAACAGAATATAGGTTTAC	1	211.597	0	0	1	1	0	0	-	0	0	1	1	1	1	1	0	0	0	0	1	0	1	0	0	0	1	1	0	0	0	0	0	0	0	1	0	0	1	0	-	0	1	0	1	0	0
1401	3536374	CTGCAGCAAAAGAGGGAGAAAGGGCTGATGATAAGTCTGAGGAGGAGGAGAAGGAGATGAATGCAATCTA	1	211.597	0	0	-	1	0	0	-	0	0	1	1	-	1	1	0	0	0	0	1	0	1	0	0	0	1	1	0	0	0	0	0	0	0	1	0	0	-	0	1	0	1	0	-	0	0
1402	3536585	CTGCAGCATTTGAAAAACATTCTTGGATTAC	1	211.597	0	0	1	1	0	0	1	-	0	1	1	1	1	1	0	0	0	0	1	0	1	0	0	0	1	1	0	0	0	0	-	0	0	1	0	0	1	0	1	0	1	0	1	0	0
1403	3536737	CTGCAGGTCTGCAATCACTATATTGAGGGAAAAAACATAGTAGGCTAAATAAACATATCCAGTTTACTGT	1	211.597	0	0	1	1	0	0	1	0	0	1	1	1	1	-	0	0	0	0	-	0	1	0	0	0	1	1	0	0	0	0	0	0	0	1	0	0	1	0	-	0	1	0	-	0	0
1404	3536979	CTGCAGGACAAGAGAGGTTCCATAGTCTTGGTGCTGCATTTTATAGAGGGGCAGATTGTTGTGTTTTGGT	1	211.597	0	0	1	1	0	0	-	0	0	1	1	1	1	1	0	0	0	0	1	0	1	0	0	0	1	1	0	0	0	0	0	0	0	1	0	0	1	0	-	0	1	0	1	0	0
1405	3540044	CTGCAGTTGTAACAGTGTGAAGCCAGTTGACATTCGTCAATTCAAGTATTCTCTTTGGCACAACCTTGTC	1	211.597	0	0	1	1	0	0	-	0	0	1	1	1	1	1	0	0	0	-	1	0	1	0	0	0	1	1	0	0	0	-	0	0	0	-	0	0	1	0	-	0	1	0	-	0	0
1406	3540276	CTGCAGAATTGCTTGCGGACCTCCATAGAAACACCTTTAC	1	211.597	0	0	1	1	0	0	1	0	0	1	1	1	1	1	0	0	0	0	1	0	1	0	0	0	1	-	0	0	0	0	0	0	0	0	0	0	1	-	0	0	-	0	-	0	0
1407	3540755	CTGCAGTCACTTCTCAGTCTCCTCTTTAGCTTGCATGAGTTTCAGTTATTTTGTATTTCCATTTATTCTC	1	211.597	0	0	1	-	0	0	-	0	0	1	1	1	-	1	0	0	0	0	-	0	1	0	0	0	1	1	0	0	0	0	0	0	0	-	0	0	1	0	0	0	1	0	1	0	0
1408	3541233	CTGCAGGTTAGGATCAGATTGAACTTATATTGGAATAAGTTATTTAGAATATTCTATTTTAC	1	211.597	0	0	1	1	0	0	-	0	0	1	1	1	1	1	0	-	0	-	1	0	1	0	0	0	1	1	0	0	0	0	0	0	0	1	0	0	1	0	-	0	1	-	-	0	0
1409	3567980	CTGCAGTTCCAATCCAAGTAATCACAATAAAACTTCTTTGAAAATAAAGCCTTGATCCCCCATGTTGAGA	1	211.597	0	0	1	1	0	0	1	0	0	1	1	1	1	-	0	0	0	0	1	0	1	0	0	0	1	1	0	0	0	0	0	0	0	-	0	0	1	0	-	0	1	0	-	0	0
1410	3569261	CTGCAGGTTAGGATCAGATTGAGGTTATATTGGAATAAGTTATTTAGAATATTATTTTAC	1	211.597	0	0	1	1	0	0	-	0	0	1	1	1	-	-	0	0	0	0	1	0	1	0	0	0	1	1	0	0	0	0	0	0	0	-	0	0	1	0	-	0	1	0	-	0	0
1411	3551851_60:A>G	CTGCAGGAGCCTCTTCAACCATATTATCGCCTTCTTTAGGCTTTTTCTTTTCCTTAGACGCATCTATATC	1	211.597	0	0	1	1	0	0	-	0	0	1	1	1	1	1	0	0	0	0	1	0	1	0	0	0	1	1	0	0	0	0	0	0	0	-	0	0	1	0	-	0	1	0	-	0	0
1412	3558966_16:G>A	CTGCAGTTTCACAGCCAGCCATGTAATATATTTGATGACATAAAGAAATATGTGTGTTAGTGATCTTACT	1	211.597	0	0	1	1	0	0	-	0	0	1	1	1	1	1	0	0	0	0	1	0	1	0	0	0	1	1	0	0	0	0	0	0	0	-	0	0	1	0	-	0	1	0	1	0	0
1413	3559878_6:C>G	CTGCAGTCGCTCAGGAGGTTTATTGGCAACTCAATTGTCCTAGTTTTTTAGTTTTAC	1	211.597	0	0	1	1	0	0	-	0	0	1	1	1	1	1	0	0	0	0	1	0	1	0	0	0	1	1	0	0	0	0	0	0	0	-	0	0	1	0	-	0	1	0	-	0	0
1414	3560244_68:C>T	CTGCAGTCTCCCCCTTCTTCTGTTACTTTCTGTTGTGATCAGTTATTGGGTTTTTTGTGTGAATGAGAAC	1	211.597	0	0	1	1	0	0	-	0	-	1	-	1	1	1	0	-	0	0	1	0	1	0	0	0	1	1	0	0	0	0	0	0	0	-	0	0	1	0	-	0	1	0	-	0	0
1415	3560356_11:G>C	CTGCAGAGGTGAGTGTTACAGGCACTGAAAGTGATCAGGTTGGTTCAAATGTTTCTGGGGAGAGTCTGAA	1	211.597	0	0	1	1	0	0	0	-	0	-	1	1	1	1	0	0	0	0	1	0	1	0	0	0	1	1	0	0	0	0	0	0	0	1	0	0	1	0	1	0	1	0	-	0	0
1416	3561143_38:T>G	CTGCAGTTTTGTTTCATCAAGAGATTGATCGACAAAAGATGGTGAGAAAAACTAGTTATAGGAGTGAATT	1	211.597	0	0	1	1	0	0	-	0	0	1	1	1	1	1	0	0	0	0	1	0	1	0	0	0	1	1	0	0	0	0	0	0	0	-	0	0	1	0	-	0	1	0	-	0	0
1417	3562111_52:A>G	CTGCAGATCGGGGCCCACAGCAGAGAGAAGATAAAAAACTGCTAGGGCTATGCAGTTTGGAGACAATGAC	1	211.597	0	0	1	1	0	0	-	0	0	1	1	-	1	1	0	0	0	0	1	0	1	0	0	-	1	1	0	0	0	0	0	0	0	-	0	0	1	0	-	0	1	0	-	0	0
1418	3535912	CTGCAGCTACGGATATCATATATCAAACAAATATTATGAAAACAACAGAATATAGGTTTAC	1	213.005	0	0	1	1	0	-	-	0	0	1	1	1	1	1	0	0	0	0	1	0	1	0	0	0	1	1	0	0	0	0	0	0	0	-	0	0	1	0	-	0	1	0	-	0	0
1419	3535510	CTGCAGCATTTGAAAAACATTCTTGCATTAC	1	214.454	0	0	1	1	0	0	-	0	0	1	1	1	1	1	0	0	0	-	1	0	1	0	0	0	1	1	0	0	0	0	0	0	0	-	0	0	1	0	-	0	1	0	-	0	0
1420	3535534	CTGCAGTATTCTTATATTTGGTCATTTGCGGTCCCTTACTATAGTTTCCTACAAATGTTGAAAACGAAAT	1	214.454	0	-	1	1	0	0	-	0	0	1	1	1	1	1	0	0	0	0	1	0	1	-	0	0	1	1	0	0	0	0	0	0	0	-	0	0	1	0	0	0	1	0	-	0	0
1421	3536488	CTGCAGTCACTTCTCAGTCTCCTCTTTAGCTTGCATGAATTTCAGTTGTTTTGTATTTCCATTTATTCTC	1	214.454	0	0	1	1	0	0	-	0	0	1	1	1	1	1	0	0	0	1	1	0	1	0	0	0	1	1	0	0	0	0	0	0	0	0	0	0	1	0	-	0	1	0	-	0	0
1422	3537365	CTGCAGGTCTGCAATCACTATATTGAGTGAAAAACATAGTAGGCTAAATAAACATATCCAGCTTAC	1	214.454	0	0	1	1	0	0	1	0	0	1	1	1	1	1	0	0	0	1	1	-	1	0	-	0	1	1	0	0	0	0	0	0	-	0	0	0	1	0	0	0	1	-	1	0	0
1423	3568555	CTGCAGTGAGTTTTCCTTTTATACACGTTCGACCTGTTATATCCCGTTCCCATTTTTTTTGAAGTTGGTT	1	214.454	0	-	1	1	0	0	1	0	-	1	1	1	1	1	0	0	0	0	1	0	1	0	0	0	1	1	0	-	0	0	0	0	0	1	0	0	1	0	1	0	1	0	1	0	0
1424	3568713	CTGCAGGACCTGATATACAAGCCAATGGGTGAGGAAATCTTCAGCAAGACGGCAGGATCAATAAAATTAG	1	214.454	0	0	-	1	0	0	0	0	0	1	1	1	1	1	0	0	0	0	1	0	1	0	0	0	1	1	0	0	0	0	0	0	0	1	0	0	1	0	-	0	1	0	-	0	0
1425	3559153_57:T>A	CTGCAGGTAGGCTTTTACAACAAAATAAATTATAATGACTATTGAGGGTTGTATTTTGTTGTGTGCTATA	1	214.454	0	0	1	1	0	0	-	0	0	1	1	1	1	1	0	0	0	-	1	0	1	0	0	0	1	1	0	0	0	0	0	0	0	-	0	0	1	0	-	0	1	0	-	0	0
1426	3559649_57:C>T	CTGCAGTTAGTATGCTATAATTTATTCTGTTATAAGTTTATGTATAACTACACTTGGGCGGTTACAATAC	1	214.454	0	0	1	1	0	0	-	0	0	1	1	1	1	1	0	0	0	0	1	0	1	0	0	0	1	1	0	0	0	0	0	0	0	-	0	0	1	0	-	0	1	0	-	0	0
1427	3560131_46:G>A	CTGCAGACACAAATGGCAACTTACAGCATGAACAAATGAATAGACATGGTCTAATGTCGACTACCAGATT	1	214.454	0	0	1	1	-	0	-	0	0	1	1	1	1	1	0	0	0	0	-	0	1	0	0	0	1	1	-	0	0	-	0	0	0	-	0	0	1	0	-	0	1	0	1	-	0
1428	3560278_17:G>A	CTGCAGAGGTAAAGTTATGTTTGCCATAATTTTTTCAGTTTCATTAC	1	214.454	0	0	1	1	0	0	-	0	0	1	1	-	1	1	0	0	0	0	1	0	1	0	0	0	1	1	0	0	0	0	0	0	0	-	0	0	1	0	-	0	1	0	-	0	0
1429	3561886_28:A>G	CTGCAGGGATTGTATATAGGTGGTGGATTAGATTCTAATCATTCTGGTTTTGCTGGTTCTGCAAATTCAG	1	214.454	0	0	1	1	0	0	-	0	0	1	1	1	1	1	0	0	0	0	1	0	1	0	0	0	1	1	0	0	0	0	0	0	0	-	0	0	1	0	-	0	1	-	-	0	0
1430	3562693_68:A>T	CTGCAGGTTCAGGTCCATATGCTAACAATGGAGGAATCATTAGCTTGCGTTTCCCACCTAGGTAAAAAAA	1	214.454	0	0	1	1	0	0	-	0	0	1	1	1	1	1	0	0	0	0	1	0	1	0	0	0	1	1	0	0	0	0	0	0	0	-	0	0	1	0	-	0	1	0	-	0	0
1431	3534528	CTGCAGTTGGCTTCCTTCTTATCAATTGTAAATGGTGATTCATTATGCATTCTGTTCCTGTCTAAGCTAT	1	215.824	0	0	1	1	0	0	-	0	0	1	1	1	1	1	-	-	0	0	1	0	1	-	0	1	1	1	0	0	0	0	0	0	0	-	-	0	1	0	0	0	1	0	0	0	0
1432	3537275	CTGCAGTCTAATGAAATTTGAAAAGTGAATGAAAAATCATTTCCCAGAAACTTTAC	1	215.824	0	0	1	1	0	0	-	0	0	1	1	1	1	1	0	0	0	0	1	0	1	0	0	1	1	1	0	0	0	0	0	0	0	-	0	0	1	0	-	0	1	0	-	-	0
1433	3537902	CTGCAGCAGGTCTGTTACAATGATTTCAAACAATGTCTTCCATGTTGCATGCCTCCGGTGGCTAATTCAT	1	215.824	0	0	1	-	0	0	1	0	0	1	1	1	1	1	0	0	0	0	-	0	1	0	0	1	1	1	0	0	0	0	0	0	0	-	0	0	1	0	1	0	1	0	1	0	0
1434	3538172	CTGCAGCAACAATTTTCCTAATACCTTTTGCTCTCTTCTTTGAATGGCATCATCATGAATACATAATTAC	1	215.824	0	0	1	1	0	0	1	0	0	1	1	1	1	1	0	0	0	0	1	0	1	0	0	1	1	1	0	0	0	0	0	0	-	1	0	0	1	0	1	0	1	0	1	0	0
1435	3538219	CTGCAGAGGGTAGTTCAAAACTTGGATGGTGCGTGTTTGATGGCAGCTTACGGTTGTGAGAAGTTGTGCG	1	215.824	0	0	1	1	0	0	-	0	0	1	1	1	1	1	0	0	0	0	1	0	1	0	0	1	1	1	0	0	0	0	0	0	0	1	0	0	1	0	1	0	1	0	1	0	0
1436	3538410	CTGCAGCAACAGTTTTCCTAATACCTTTTGCTCTCTTCTTTGAACGGTATCATCATGAATACATAATTAC	1	215.824	0	0	1	1	0	0	-	0	0	1	1	1	1	1	0	0	0	0	1	0	1	0	0	1	-	1	0	0	0	0	0	0	0	0	0	0	1	0	-	0	1	0	0	0	0
1437	3539142	CTGCAGGACGGCAGAAAATGCTGCTAACAGCATTCTCATTTCCCAGTCAGTAGTAGGTGGAGGCTTTTGG	1	215.824	0	0	1	1	0	0	0	0	0	1	1	1	1	1	0	0	-	-	1	0	1	0	0	1	1	1	0	0	0	0	0	-	0	0	0	0	1	0	-	0	1	0	0	0	0
1438	3539350	CTGCAGCAGCCAGTCAAGTTTCCTTCAACTCATTCATTAGCCAACTCAAACTAACGTAACTAACTGAGTT	1	215.824	0	0	1	1	0	0	-	0	0	1	1	1	1	1	0	-	0	0	1	0	1	0	0	0	1	1	-	0	0	0	0	0	0	-	0	0	1	0	0	0	1	0	-	0	0
1439	3539591	CTGCAGCGTGTCTAATTGTGTAATTTGTTTTTCTTGTCTTCTAATTTTCATGAAGTCTTGTGTACATAGC	1	215.824	0	0	1	1	0	0	0	0	0	1	1	1	1	1	0	0	0	0	1	-	1	0	0	0	1	1	0	0	-	0	0	0	0	-	0	0	1	0	0	-	1	0	-	0	0
1440	3540056	CTGCAGAAAAATATGGGAAGGATCAAGTACATGAGTGGCGTCGAAGTTATGATATTTCACCTCCCAAGGG	1	215.824	0	0	1	1	0	0	-	0	0	1	1	1	1	1	0	0	0	0	1	0	1	0	-	0	1	1	0	0	0	0	-	0	0	-	0	0	1	0	0	0	1	0	-	0	0
1441	3540346	CTGCAGTAATTCCACTGGATGCGAATTTGAATCACTGGACACAGTTTGATTATATATATAAAAAAATTTA	1	215.824	0	-	1	1	0	0	-	0	-	1	1	1	1	1	-	0	0	0	1	0	1	0	0	1	1	1	0	0	0	0	0	0	0	0	0	0	1	0	-	0	1	0	0	0	0
1442	3540412	CTGCAGTAGAGCCCACTTTTGAGAGTTTACCGCTGGAAATCATAGAAGTGGACATGCCATTTGCATTTAC	1	215.824	0	0	1	1	0	-	1	0	0	1	1	1	1	1	0	0	0	0	1	0	1	0	0	1	1	1	-	0	0	0	0	0	0	-	0	0	1	0	-	0	1	0	0	0	0
1443	3540830	CTGCAGTAGTAGTATTCACAATCACAACTCTCTTCTTACTCTTTACTTGAACATGTTTGGATGGATGATT	1	215.824	0	0	1	1	0	0	1	0	0	1	1	1	1	-	0	0	0	0	1	0	1	0	0	1	1	1	0	0	0	0	0	0	0	1	0	0	1	0	-	0	1	0	-	0	0
1444	3541218	CTGCAGAGGCATACTTGGTTGGACTGTTTGAAGATACAAACCTGTGTGCAATTCATGCCAAGAGAGTCAC	1	215.824	0	0	1	1	0	0	-	0	0	1	1	1	1	1	0	0	-	0	1	0	1	0	0	1	1	1	-	0	0	0	0	0	0	0	0	0	1	0	-	0	1	0	-	0	0
1445	3541309	CTGCAGTATCCCAAATCTGCGACAACATTGTCATCATTTATACCATTAC	1	215.824	0	0	1	1	0	0	1	0	0	-	1	1	-	1	0	0	0	0	1	0	1	0	0	1	1	1	0	0	0	0	0	0	0	1	0	0	1	0	-	0	1	0	1	0	0
1446	3563904	CTGCAGCATGCAAGGTTATGTTGCAACATGCAATGTTATTTATAAGTAGCAGCAAACATATTACAATTCT	1	215.824	0	0	1	1	0	0	-	0	0	1	1	1	1	1	0	0	0	0	1	0	1	0	0	1	1	1	0	0	0	0	0	0	0	0	0	0	1	0	-	-	1	0	-	0	0
1447	3567128	CTGCAGCACTCCATGTTTCAATTCTTGTCAACGCATAAACTTTTTCTCTTTGTTTTTGCAGTTTGTGATC	1	215.824	0	0	1	1	0	0	0	0	0	1	1	1	1	1	-	0	0	0	1	0	1	0	0	1	1	1	0	0	0	0	0	0	-	-	0	0	1	0	-	0	1	0	-	0	0
1448	3567186	CTGCAGCGTGTCTGATTGTGTATTGTTTTTCTTGTCTGCTAATTTTCATCAAGTCTTGTGTACATAGCTA	1	215.824	0	0	1	1	0	0	-	0	0	-	1	1	1	1	0	0	0	0	1	0	1	0	0	1	1	1	0	0	0	0	0	0	0	-	0	0	1	0	1	0	1	0	1	0	0
1449	3567392	CTGCAGCAACAATTTTCCTAATACCTTTTGCTCTCTTCTTTGAATGGTATCATCATGAATACGTAATTAC	1	215.824	0	0	1	1	0	0	1	0	0	1	1	1	1	1	0	0	0	0	1	0	1	0	0	1	1	1	0	0	0	0	0	0	-	1	0	0	1	0	1	0	1	0	1	0	0
1450	3567555	CTGCAGCTTCAGTGGAATGTTTAGAGATTCCTTTGTATTTAGCCAACTCTGTGTCTCTCTGTTGGCTAGC	1	215.824	0	0	1	1	0	0	-	0	0	1	1	1	1	1	0	0	0	0	1	0	1	0	0	1	1	1	0	0	0	0	0	0	0	1	0	0	-	0	1	0	1	0	1	0	0
1451	3567774	CTGCAGCAGCCAGTCAAGTTTCATTCCACTCATTCATTAGCCAACTCAAACTTACGTAACTAACTGAGTT	1	215.824	0	0	-	1	0	0	-	0	0	1	1	1	1	1	0	0	0	0	1	0	1	0	0	1	1	1	0	0	0	0	0	0	0	1	0	0	1	0	1	0	1	0	1	0	0
1452	3567808	CTGCAGGATGGCAGAAAATGCAGCTGACAACATTCTCATTTCTCAGTCAGTAGGTGGAGGCTTTTGGCCT	1	215.824	0	0	1	1	0	0	-	0	0	-	1	1	1	1	0	0	0	0	1	0	1	0	0	1	-	1	0	0	0	0	0	0	0	1	0	0	1	0	-	0	1	0	1	0	0
1453	3568050	CTGCAGCTAGTAATCAGTAATTAGAATCAGCAACAAATTAC	1	215.824	0	0	1	1	0	0	-	0	0	1	1	1	1	1	0	0	0	0	1	0	1	0	0	0	1	1	0	0	0	0	0	0	0	-	0	0	1	0	0	0	1	0	-	0	0
1454	3569099	CTGCAGCAACAGTTTTCCTAATACCTTTTGCTCTCTTCTTTGAATGGTACCATCATGAATACATAATTAC	1	215.824	0	0	1	1	0	0	-	0	0	1	1	1	1	1	0	0	0	0	1	0	1	0	0	1	-	1	0	0	0	0	0	0	0	0	0	0	1	0	-	0	1	0	0	0	0
1455	3569223	CTGCAGCACTCCATGTTTCAATTCTTGTCAACGCATAAACTTTTTAGGTCAATGCCTCACATATTTGACT	1	215.824	0	0	1	-	0	0	0	0	0	1	1	1	1	1	0	0	0	0	1	0	1	0	0	1	1	1	0	0	0	0	0	0	0	0	0	0	1	0	-	0	1	0	0	0	0
1456	3569279	CTGCAGCGTGTCTGATTGTGTATTGTTTTTCTTGTTTACTAATTTTCATAAAGTCTTGTGTACATAGCTA	1	215.824	0	0	1	1	0	0	-	0	0	1	1	1	1	1	0	0	0	0	1	0	1	0	0	0	1	1	0	0	0	0	0	0	0	-	0	0	1	0	0	0	1	0	0	0	0
1457	3569562	CTGCAGAATACAAAACAACTGATGTGGACAATGTAACAGGTGAAATTGTGGCTCAGAAAATGAACAAGGA	1	215.824	0	0	1	1	0	0	0	0	0	1	1	1	1	1	0	-	0	0	1	0	1	0	0	1	1	1	0	0	0	0	0	0	0	0	0	0	1	0	-	0	1	0	-	0	0
1458	3569795	CTGCAGCCTCTTGCACCTCACCACTTGAGTAAAAATGCAAATTAC	1	215.824	0	0	1	1	0	0	0	0	0	1	1	1	1	1	-	0	0	0	1	0	1	0	0	0	1	1	0	0	-	0	0	0	0	1	0	0	1	0	0	-	1	0	1	0	0
1459	3561161_48:G>A	CTGCAGAACATAAAAGAGAGATTATCTTGCATAGTTTGTTCTCTGTTCCGACATAGATTATTGGTAGTGA	1	215.824	0	0	1	1	0	0	-	0	0	1	1	1	1	1	0	0	0	0	1	0	-	0	0	1	1	1	0	0	0	0	0	0	0	-	0	0	1	0	-	0	1	0	-	0	0
1460	3561317_15:C>T	CTGCAGATGAATCATCCAGGGAAAGGGAAATTGATAGAAGACACATAGATAATTCATTCAAGCAGGGTGG	1	215.824	0	0	1	1	0	0	-	0	0	1	1	1	1	1	0	0	0	0	1	0	1	0	0	1	1	1	0	0	0	0	0	0	0	-	0	0	1	0	-	0	1	0	-	0	0
1461	3561599_20:A>G	CTGCAGTGAAAGTTTCTGCTCAAAAGTTACAAACCCTAACTTCAAATTAC	1	215.824	0	0	1	1	0	0	-	-	0	1	1	-	1	1	0	0	0	0	1	0	1	0	0	-	1	1	0	0	0	0	0	0	0	-	-	0	1	0	-	0	1	0	-	0	0
1462	3540753	CTGCAGTATAAAGTTTCAAGCATGATTGTAAGAAAACCACTTTGAAAATCCTTTGACTGCAATATTCTTC	1	218.564	0	0	1	1	0	0	-	0	0	1	1	-	1	1	0	0	0	0	1	0	1	0	0	1	1	1	-	0	0	0	0	0	0	-	0	0	1	0	-	0	1	0	-	0	0
1463	3567423	CTGCAGTTTCTTCGTCCTCATCTTCATTTGCGTCGAATACAACGCTGACCTGAGAATAGCTCGTCCTCGT	1	218.564	0	0	1	1	0	0	-	0	0	1	1	-	1	1	0	0	-	0	1	0	1	0	0	1	1	1	0	0	0	0	-	0	0	-	0	0	1	0	0	0	1	0	1	0	0
1464	3559264_56:G>C	CTGCAGAAAAACTTCAATATCAATGAAACAGCGATCTGAATTTTGTTCTCACTTTCTGTATGTAAATTGT	1	218.564	0	0	1	1	0	0	-	0	0	1	1	-	1	1	0	0	0	0	1	0	1	0	0	1	1	1	0	0	0	0	0	0	0	-	0	0	1	0	-	0	1	0	-	0	0
1465	3559746_50:G>A	CTGCAGAGGTCATTCCAGCTTTTGTCCTGGACGAAGAAGACAGATTTGAGAGTTAC	1	218.564	0	0	-	1	0	0	-	0	0	1	1	1	1	1	0	0	0	0	1	0	1	0	0	1	1	1	0	0	0	0	0	0	0	-	0	0	1	0	-	0	1	0	-	0	0
1466	3560509_41:C>T	CTGCAGTATCCATGAGTGCAACAAAAACACCAATAATACAATCTGCACAACTTCAAATTGTATGCAAGTA	1	218.564	0	0	-	1	0	0	-	0	0	1	-	-	1	1	0	0	0	0	1	0	1	0	0	1	1	1	0	0	0	0	0	0	0	-	0	0	-	0	-	0	1	0	-	0	0
1467	3561691_48:T>C	CTGCAGCCACCTTGATGGGTGAGTGGCCGCCTCTGATACGGCCTCAGACTGAACCTCCGAGTCCTGGAGG	1	218.564	0	0	1	1	0	0	-	0	0	1	1	-	1	1	0	0	0	0	1	0	1	0	0	1	1	1	0	0	0	0	0	0	0	-	0	0	1	0	-	0	1	0	-	0	-
1468	3562647_25:T>C	CTGCAGCAGAGAGCATCACAGAAAGCTTACGTCGTACTCGTCAATTGATGGTTCAGGTTAGTGGTTAGGT	1	218.564	0	0	1	1	0	0	-	0	0	1	1	-	1	1	0	0	0	0	1	0	1	0	0	1	1	1	0	0	0	0	0	0	0	-	0	0	1	0	-	0	1	0	-	0	0
1469	3538843	CTGCAGGTAAGCTTCAATATCACCACTTCTTCCCTTCAATTATTTCCTCTTCTTCAATTCTTTAGTCTGT	1	219.953	0	-	1	1	0	0	0	0	0	1	1	-	1	1	0	0	0	0	1	0	1	0	0	1	1	1	0	0	-	0	0	0	0	-	0	0	1	0	0	0	1	0	0	0	0
1470	3537443	CTGCAGTTACTCATAAGAAACCCTTAGTCAAAAAAAACGATCCCATTGTCATAACTACCAGATCATGGCT	1	222.77	-	0	1	1	0	0	0	0	0	1	1	0	1	1	0	0	-	0	1	0	1	0	1	1	1	1	0	0	-	0	0	0	0	0	0	-	1	0	-	0	1	-	0	0	0
1471	3534847	CTGCAGATAAACCAACAATTGATGAACTGCATCATTTTTTAGAGTTCCAGCTTCCGAGGCAATGGGCCCC	1	228.326	-	-	1	1	0	0	-	0	0	1	1	0	1	1	0	0	0	-	1	0	1	-	1	1	1	1	0	0	0	0	0	0	0	0	0	0	1	0	1	-	1	0	-	0	0
1472	3538275	CTGCAGATTGCAATGATGTTCCAAAATCTAGAGATGTCAGTTTATGATCATAAAAACTACCTAATTCAAG	1	228.326	0	0	1	1	0	0	1	0	0	1	1	1	1	1	0	0	0	0	1	0	1	0	1	1	1	1	0	0	-	0	0	0	0	1	0	0	1	0	1	0	1	0	1	0	0
1473	3540201	CTGCAGGCATCCTTACAGAACCTCCTCCATCGACACCAAGAGCAATAGGACACAACCCTGCGGACACCAC	1	228.326	0	0	1	1	0	0	-	0	0	1	1	-	1	1	0	0	0	0	1	-	1	0	1	1	1	1	0	0	0	0	0	0	0	-	0	0	1	0	-	0	1	0	-	0	0
1474	3540864	CTGCAGTATAAATTTTCAAGCATGATTGTAAGAAAACCATTTTGAAAATCCTTTGACTGCAATATTCTTC	1	228.326	0	0	-	-	0	0	0	0	0	1	1	1	-	1	0	0	0	0	-	0	1	0	1	1	1	1	0	0	0	0	0	0	0	1	0	0	-	0	1	0	1	0	-	0	0
1475	3540886	CTGCAGGCATCCTTACAGAACCTCCCCCATCAACACCAAGAGCAATAGGACACAACCCTGCGGACACCAC	1	228.326	0	0	1	1	0	0	-	0	0	1	1	1	1	1	0	0	0	0	1	0	1	0	1	1	1	1	0	0	0	0	0	0	0	1	0	0	-	0	1	0	1	0	1	0	0
1476	3541332	CTGCAGTTCTATTGAAAAAGGTGGATTTTGTTCTTTTTTCTTCCTTTAC	1	228.326	0	0	1	1	0	0	0	0	0	1	1	-	1	1	-	0	0	-	1	0	1	0	1	1	1	1	0	0	0	0	0	0	0	-	0	0	1	0	-	0	1	0	-	0	0
1477	3568686	CTGCAGACAAAGTCGCACCTTGTGATGATGATCTTATAACAAATACATTTTGACCTAGCAAATTTTCTAT	1	228.326	0	0	1	1	0	0	-	0	0	1	1	-	1	1	0	0	0	0	1	0	1	0	1	1	1	1	0	0	0	0	0	0	0	-	0	0	1	0	-	0	1	0	-	0	0
1478	3569515	CTGCAGATTGCAATGATGTTCCAAAATCCAGAGATGTCAGTTTATGATTATAAAAACTACCTAATTCAAG	1	228.326	0	0	1	1	0	0	-	0	0	1	1	-	1	1	0	0	0	0	1	0	1	0	1	1	1	1	0	0	0	0	0	0	0	-	0	0	1	0	-	0	1	0	-	0	0
1479	3537191_49:G>C	CTGCAGGCTGTTTCAAACAAAAGTCAACATGTGATGCTTTGCAAGTTTTGGTATGCTAGATTATTTGTGG	1	228.326	0	0	1	1	0	0	0	0	0	1	1	-	1	1	0	0	0	0	1	0	1	0	1	1	-	1	0	0	0	0	0	0	0	1	0	-	-	0	1	0	1	0	-	0	0
1480	3555078_50:C>G	CTGCAGCGTACCATGCTCGGAGAATCTCATCCGTCGGTTCCATTTGCAGGCCTTTGACTCTCCATCTATC	1	228.326	-	0	1	1	0	0	-	0	0	1	1	-	1	1	0	0	0	0	1	0	1	0	1	1	1	1	0	0	0	0	0	0	0	-	0	0	1	0	-	0	1	0	-	0	0
1481	3559760_59:G>C	CTGCAGCAACTGATGAGAGCCACCATATTTGATCAAAATCTGGAATTTGAGATAGGAAAAGTTCCATTAC	1	228.326	0	0	1	1	0	0	-	0	0	1	1	-	1	1	0	0	0	0	1	0	1	0	1	1	1	1	0	0	0	0	0	0	0	-	0	0	1	0	-	0	1	0	-	0	0
1482	3559776_24:T>C	CTGCAGTTCTTCATTTTTCATCATTTCCTCCTTCAAGCTTCCGAATTGTTTTTGTCCCTCATTTCTTTTC	1	228.326	0	0	1	1	0	0	-	0	0	1	1	-	1	1	0	-	0	0	1	-	1	0	1	1	1	1	0	0	0	0	0	0	0	-	0	0	1	0	1	0	1	-	-	0	0
1483	3560318_33:C>T	CTGCAGTTAGAAATTACAGCTACATTATGAGTGACTCCATAGGCTTTGAAACTAAATGTGAATAACTAAA	1	228.326	-	0	1	1	0	0	-	0	0	1	1	-	1	1	0	0	0	0	1	0	1	0	1	1	1	1	0	0	0	0	0	0	0	-	0	0	1	0	-	0	1	0	-	0	0
1484	3560970_55:A>G	CTGCAGAAGATGAAAAATATCTGGAACAGGTCAGAGAAAAACTCATCAGAGTCCCCAACATGGATCAGAT	1	228.326	-	-	1	1	0	0	0	0	0	1	1	1	1	-	0	0	0	0	1	0	1	0	1	1	1	1	0	0	0	0	0	0	0	-	0	-	1	0	-	-	1	0	1	0	0
1485	3561364_16:T>A	CTGCAGCAGCAATCAAGTAGTAAACAGCTTGCTTTGGAGTCAGGATATTAC	1	228.326	0	0	1	1	0	0	-	0	0	1	1	-	1	1	0	0	0	0	1	0	1	0	-	1	1	1	0	0	0	0	0	0	0	-	0	0	1	0	-	0	1	0	-	0	0
1486	3561821_20:G>A	CTGCAGTTTGTGATGTTCTATGCATGTGCATTGGATCCTGAACTATGTGGTGTGAAATTTGCTATTGTTC	1	228.326	-	0	1	1	0	0	-	0	0	1	1	-	1	1	0	0	0	0	1	0	1	0	1	1	1	1	0	0	0	0	0	0	0	-	0	0	-	0	-	0	1	0	-	0	0
1487	3562466_52:G>A	CTGCAGCAGGTAGGATAGATTCAGCTTCCTCTTCTCTGATCTAAAACATAGAAGGAAGGAATGAATTTGG	1	228.326	0	0	1	1	0	0	-	0	0	1	1	-	1	1	0	0	0	0	1	0	1	0	1	-	1	1	0	0	0	0	0	0	0	-	0	0	1	0	-	0	1	0	-	0	0
1488	3535992	CTGCAGCGTTATATCTCACGTTTTGGAATTGAAATTTTTGACCAGTGTTGAATCCGGTGGCTTGGTTATT	1	229.642	1	0	1	1	0	0	1	0	0	-	1	1	1	1	0	0	0	0	1	0	1	0	1	1	1	1	0	0	0	0	0	0	0	1	0	0	1	0	-	0	1	0	1	0	0
1489	3539986	CTGCAGATAAACCACAAATTGATGAACTGCATCAATTTTTGGAGTTCCAGCTTCCGAGGCAATGGGCCCC	1	229.642	1	0	1	1	0	0	-	0	0	1	1	-	1	1	0	0	0	0	1	0	1	0	1	1	1	1	0	0	0	0	0	0	0	1	0	0	1	0	1	0	1	0	-	0	0
1490	3535860	CTGCAGAAGAGTTGTTGTCGTGGGACATGTTGGATAACCGAAGGTGAAGAAGAAGAATGTGAAAGAGAAA	1	232.345	-	0	1	1	0	0	-	0	0	1	1	-	1	-	0	1	0	0	1	0	1	0	1	1	1	1	0	0	0	0	0	0	0	1	0	0	1	0	1	0	1	0	1	0	0
1491	3567131	CTGCAGTTTTATCACGTCTGAAGCAATTCTCTGCTATGAATAAACTGAAAAAGATGGCTTTGCGTGTAAG	1	232.345	1	0	1	1	-	0	1	0	0	1	1	1	1	1	0	1	0	0	1	0	1	0	1	1	1	1	0	0	0	0	0	0	0	1	0	0	1	0	1	-	1	0	1	0	0
1492	3534532	CTGCAGGTCAGCGGTTGTGAAATTGAGAATGAAAACATGTGTAGAATTTTATACTTAGAGGGTTTCTTGT	1	235.085	1	0	1	1	1	0	1	0	0	1	1	1	1	1	0	1	0	1	1	0	1	0	-	1	1	1	-	0	0	0	0	0	0	1	0	0	1	0	1	1	1	0	1	0	0
1493	3535415	CTGCAGAAAAAATAGATTATTTTATAACTATATACACAAAAAATTAC	1	235.085	-	0	1	1	1	0	1	0	0	-	1	-	1	1	0	1	0	1	1	0	1	0	1	1	1	1	1	0	0	0	0	0	0	1	0	0	1	0	1	1	1	0	1	0	0
1494	3536363	CTGCAGTTTATTGCGTATGGACCAGGGTCTAAGACATATAGATAGGTTGAATACTTTTTCTGTTTTGAAA	1	235.085	0	0	1	1	1	0	-	0	0	1	1	-	1	1	0	1	0	1	1	0	1	0	1	1	1	1	0	0	0	0	0	0	0	-	0	0	1	0	1	1	1	0	1	0	0
1495	3536635	CTGCAGAGATTTCTGTTTTTTCACTTACATTCTTGTTTTTGTCAAGCCAGGCTACCTCATATCGGCATTT	1	235.085	0	0	1	1	1	0	-	0	0	1	1	-	1	1	0	-	0	1	1	0	1	0	1	1	1	1	0	0	0	0	0	0	0	-	0	0	1	0	1	1	1	0	1	0	0
1496	3536711	CTGCAGAAATGCGAAAACCGGAGGATCTCAAAGAACGAAAGTTTGTCCTTGTCCATCCTACAGAAACTGC	1	235.085	-	0	1	1	1	0	1	0	0	1	1	-	1	1	0	1	0	1	1	0	1	0	-	1	-	1	1	0	0	0	0	0	0	-	0	0	1	0	1	1	1	0	1	0	0
1497	3536789	CTGCAGTTGAAACTACATAACATTTGTTTTTTCAATGTAGTTTCTCTTAGAAGCTTTATTTTGGCTAGAG	1	235.085	-	0	1	1	1	0	1	0	0	1	1	-	1	1	0	1	0	1	1	0	1	0	1	1	1	1	1	0	0	0	0	0	0	-	0	0	1	0	1	1	1	0	1	0	0
1498	3538525	CTGCAGAAGAGTTGTTGTCGTGAGACATGTTGGATAATCGAAGGTGAAGAAGAAGAATGTGAAAGAGAAA	1	235.085	-	0	1	1	1	0	1	0	0	1	1	0	1	1	0	1	-	1	1	0	1	-	1	1	1	1	0	0	0	0	0	0	0	0	0	0	1	0	1	1	1	0	1	0	0
1499	3538983	CTGCAGTTACATATGACAGTTGTTGTAATTACATACTCCCTTTGGTTACTATTATAAGAAAAAAAAAGTG	1	235.085	-	0	1	1	-	0	1	0	0	1	1	1	1	1	0	1	0	-	1	0	1	0	1	1	1	1	1	0	0	0	0	0	0	1	0	0	1	0	1	1	1	0	1	0	0
1500	3539683	CTGCAGCATGTGAATTCTCACGAATGCTCTCTGGTCACTACGCCAAAAAGGTTTTTTAC	1	235.085	0	0	1	1	1	0	0	0	0	1	1	1	1	1	0	1	0	1	1	0	1	-	1	1	1	1	0	0	0	0	0	0	0	0	0	-	1	0	1	1	1	0	1	-	0
1501	3566772	CTGCAGAGTCAATAGGTTTATCAGGTGCAATGTTGTCATCAACAATCCATGGGTGGCCTGACACAGAAAC	1	235.085	-	0	1	1	1	0	1	0	0	1	1	1	1	1	0	1	0	1	1	0	1	0	1	1	1	1	0	0	0	0	0	0	0	1	0	0	1	0	1	1	1	0	1	0	0
1502	3567715	CTGCAGAAGTTCAGTTTTATACCTATGTTGTTTTGAAACTGGTTAC	1	235.085	-	0	1	1	1	0	1	0	0	1	1	-	1	1	0	1	0	1	1	0	1	-	1	1	1	1	0	0	0	0	0	0	0	-	0	0	1	0	1	1	1	0	1	0	0
1503	3568535	CTGCAGTGACTGAATGGTCCTGCTCCATCTCAGCCACTCATTTTGGTCAAATATAAAAAGTAATTACAGA	1	235.085	1	0	1	1	1	0	1	0	0	1	1	1	1	1	0	1	0	1	1	0	1	0	1	1	1	1	1	-	0	0	0	0	0	1	0	0	-	0	1	1	1	0	1	0	0
1504	3569073	CTGCAGCATGTGAATTCTCACGAATGCTCTCCGTTTTTGGAAATGTATTCTGAGAGACGTTTGAAGATGT	1	235.085	1	0	1	-	1	0	1	0	0	1	1	1	1	1	0	1	0	1	1	0	1	0	1	1	1	1	0	0	0	0	0	0	0	1	0	0	1	0	1	1	1	0	1	0	0
1505	3569122	CTGCAGTATGCTCATGAGAAGTGTATATATGTGAGAGCCTAAGGCAAAACAACAATAGCCAACTTTTACA	1	235.085	0	0	1	1	1	0	-	0	0	1	1	-	1	1	0	-	0	1	1	0	1	0	1	1	1	1	0	0	0	0	0	0	0	0	0	0	1	0	1	1	1	0	1	0	0
1506	3569262	CTGCAGGGTGTGGCACATGCATAGTAGTGAAAGCAATTGCCACTAATAGATGCAAACAAGATAGTGGTAT	1	235.085	-	0	1	1	1	0	-	0	0	1	1	-	1	1	-	1	0	1	1	0	1	0	1	1	1	1	0	0	0	0	0	0	0	-	0	0	1	0	1	1	1	0	1	0	0
1507	3569401	CTGCAGCATATGCGAATATTATCTATATTGTTTGGGTAATGCCTTGATGTTTACGAAAGCAAGATTACAG	1	235.085	1	0	1	1	1	0	1	0	0	1	1	1	1	1	0	1	0	1	1	0	1	0	1	1	1	1	1	0	0	0	0	0	0	1	0	0	1	0	1	1	1	0	1	0	0
1508	3559696_58:A>T	CTGCAGAACTTCTGGTATTTGATATTTCTCAACCTTGATCATCCATCAAGTAACATTCTATCTTTTACAG	1	235.085	-	0	1	1	1	0	-	0	0	1	1	-	1	1	0	1	0	1	1	0	1	0	1	1	1	1	1	0	0	0	0	0	0	-	0	0	1	0	1	1	1	0	1	0	0
1509	3560269_56:A>G	CTGCAGGACACCTTGCGCTAGCCCATAAGCTTCATTTTGTAGCTTCATAATATTCACAGTAAACATGTTT	1	235.085	-	0	1	1	1	0	-	0	0	1	1	-	1	-	0	1	0	1	1	0	1	0	1	1	1	1	1	0	0	0	0	0	0	1	0	0	1	0	1	1	1	0	1	0	0
1510	3534576	CTGCAGGAGAATCGTGTGACATTCAAGGTGCGTTGTATTAGAGCTCCTCAAAGACCATAATTACCGCAGT	1	236.455	-	0	1	1	1	0	1	0	0	1	1	1	1	1	0	1	0	1	1	0	1	0	-	1	1	1	1	0	0	0	0	0	0	1	0	0	-	0	1	1	1	0	1	0	0
1511	3536919	CTGCAGAAATTTCATATGGTCTGTAAATATCCAAAACAGAAAGCTGGTTGTGGTGTCTTGGAAGAAAATG	1	236.455	0	0	1	1	1	0	1	0	0	1	1	-	1	1	-	1	-	1	1	0	1	-	1	1	1	1	1	0	0	-	0	0	0	0	0	0	1	0	1	1	1	0	1	0	0
1512	3537343	CTGCAGATCTAATGCATCTGTCTTGGATGGTGATGCAGGATGGACTGTGCTTATCCAGACATGGCATGTT	1	236.455	-	-	1	1	1	0	1	0	0	1	1	-	1	1	0	1	0	1	1	0	1	0	1	1	1	1	1	0	0	0	0	0	0	-	0	0	1	0	1	1	1	0	1	0	0
1513	3537853	CTGCAGAAATGCGAAAACCGGAGGATCTCAAAGAAGGAAAGCTTGTCCTTGTCCATCCTACAGAAACTGC	1	236.455	0	0	1	1	1	0	-	0	0	1	1	-	1	1	0	-	0	1	1	0	1	0	1	1	1	1	1	0	0	0	0	0	0	-	0	0	1	0	1	1	1	0	1	0	0
1514	3538227	CTGCAGCATATGCAAATATTATCTATATTGTTTGGGTAATGCCTTGATGTTTACAAAAGCAAGATTACAG	1	236.455	0	-	1	1	1	0	-	0	-	1	1	-	1	1	0	1	0	1	1	0	1	0	1	1	1	1	1	0	0	0	0	0	0	-	0	0	1	0	1	1	1	0	1	0	0
1515	3539141	CTGCAGTGACGGTCCTGCTCCATCTCAGCCACTCATTTTGGTCAAATATAAAAAGTAATTAC	1	236.455	0	0	1	1	1	0	0	0	0	1	1	-	1	1	0	1	0	1	1	0	1	0	1	1	1	1	1	0	0	0	0	0	0	-	0	0	1	0	1	1	1	0	1	0	0
1516	3539259	CTGCAGGGGGTTGGGGAATCCCCATGTAGTTCGAGCCTTGTTAC	1	236.455	-	0	1	1	1	0	0	0	0	1	-	-	1	1	-	1	0	1	1	0	1	0	1	-	1	1	1	0	0	0	0	0	0	0	0	0	1	0	1	1	1	0	1	0	0
1517	3540874	CTGCAGTTGGGAATAGAACTTATTGGGCAAAGTCTTAC	1	236.455	-	0	1	1	1	0	-	0	0	1	1	-	1	1	0	1	0	1	1	0	1	0	1	1	1	1	1	0	0	0	0	0	0	0	0	0	1	0	1	1	1	0	1	0	0
1518	3567453	CTGCAGTACCAACTTACAATTTTCATTGATGTAGGTAGTATTGGTCCCTCAACACTACCTCTGGTCCTTT	1	236.455	0	0	1	1	1	0	0	0	0	1	1	-	1	1	0	1	0	1	1	0	1	0	1	1	1	1	1	0	0	0	0	0	0	-	0	0	1	0	1	1	1	0	1	0	0
1519	3567685	CTGCAGTTACATATGACAGTTGTTGTAATTACATACTCCCTTTGGTTACTATTATAAGCAAAAAAAGTGA	1	236.455	0	0	1	1	1	0	-	0	-	1	1	-	1	1	0	1	0	1	1	-	1	0	1	1	1	1	1	0	0	0	0	0	0	-	0	0	1	0	1	1	1	0	1	0	0
1520	3569725	CTGCAGGTTGTATAGAGGACTTGTTCCTCTCTGGGGCCGTCAGATACCATGTAAGTCTTAGAAATTATGT	1	236.455	0	0	1	1	1	0	1	0	0	1	1	-	1	1	0	1	-	1	1	0	1	0	1	1	1	1	1	0	0	0	0	0	0	1	0	0	1	0	1	1	1	0	1	0	0
1521	3553441_42:T>C	CTGCAGTTGCTGAACTAAGAGAGAATTCAAACTCATGGGTTGCTAAGTATAGAAGGGAAAAAGCACTTCT	1	236.455	-	0	1	1	1	0	1	0	0	1	1	-	1	1	0	1	0	1	1	0	1	0	1	1	1	1	1	0	0	0	0	0	0	1	0	0	1	0	1	1	1	0	1	0	0
1522	3560748_53:A>G	CTGCAGTAAAATGAAATGTATGACTGAATATAGTCACGCCTCAGGTTATTGCAGAAAACAAGATTGTCGA	1	236.455	-	0	1	1	1	0	-	0	0	1	1	-	1	-	0	1	0	1	1	0	1	0	1	1	1	1	1	0	0	0	0	0	0	-	0	0	1	0	1	1	1	0	1	0	0
1523	3561852_12:A>G	CTGCAGTCTCCCAATATTTGTTCATGCATGATTGATATGAGGTATAAGTTATAACAATGGATATAAATGA	1	236.455	-	0	1	1	1	0	-	0	0	1	1	-	1	1	0	1	0	1	-	0	1	0	1	1	1	1	1	0	0	0	0	0	0	-	0	0	1	0	1	1	1	0	1	0	0
1524	3562259_42:T>C	CTGCAGTTATATCTCCCAACATATACAAAGCCTGCATCACCCATTTCCACCATTTCACAAACAATCTCAA	1	236.455	-	0	1	1	1	0	-	0	0	1	1	-	1	1	0	1	0	1	1	0	1	0	1	1	1	1	1	0	0	0	0	0	0	-	0	0	1	0	1	1	-	0	1	0	0
1525	3540518	CTGCAGCAGGTAGGACTAAAGGAGTTTTTCTTCTTTTATTTTGCGACTCTCCAGTTAC	1	239.122	1	1	1	1	1	0	1	0	0	1	1	1	1	1	0	1	0	1	1	0	1	0	1	1	1	1	1	0	0	0	0	-	0	1	0	0	1	1	1	1	1	0	-	0	0
1526	3568710	CTGCAGTTGAGGCATTCAAGATCTTTTTACGCAGTCAAGAATACAAAGATGTAAGGAATCTAATTCTTTT	1	239.122	1	1	-	1	1	0	1	0	0	1	1	1	1	1	0	1	0	1	1	0	1	0	1	1	1	1	1	0	0	0	0	0	0	-	0	0	1	1	1	1	1	0	1	0	0
1527	3536404	CTGCAGACTTTCCGACGCCCAATTTTCCCATTCTCATAAAGGCAGGTTATGCTGTCAAATACAAAACAAA	1	240.551	0	1	-	1	1	0	1	0	0	1	1	1	1	1	0	1	0	1	1	0	1	0	1	1	1	1	1	0	0	0	0	0	0	1	0	0	1	1	1	1	1	0	1	0	0
1528	3536649	CTGCAGATGAAGACCATTTACAACCCATTTTATTGAAAAAAACACACAAAATTTATCATCGATAAATATA	1	240.551	-	1	1	1	1	0	1	0	0	1	1	1	1	1	0	1	0	1	1	0	-	0	1	1	1	1	1	0	0	0	0	0	0	1	0	0	1	1	1	1	1	0	1	0	0
1529	3568635	CTGCAGAGTATGAAGCATGTATAGTACAAGATTAGGCCGTGTTTGTAACACCCAAAAATTTGATTACAGA	1	240.551	0	1	1	1	1	0	1	0	0	1	1	-	1	1	0	1	0	1	1	0	1	0	1	1	1	1	1	0	0	0	0	0	0	-	0	0	1	1	1	1	1	0	1	0	0
1530	3560627_19:T>C	CTGCAGAGAAAGCGGATGAATGTCCTGATTGGTTGCCGGATGGCTGGAATATTGAAGTCCGAACCCGAAA	1	240.551	-	1	1	1	1	0	1	0	0	1	1	-	1	1	0	1	0	1	1	0	1	0	1	1	1	1	1	0	0	0	0	0	0	-	0	0	1	1	1	1	1	0	1	0	0
1531	3561414_59:C>G	CTGCAGTCCAATGGTTTGACTGGTAGGTTACCTCCGGAGCTTGCGAATTTGAAATACCTTCAAGAACTTC	1	240.551	-	1	-	1	1	0	1	0	0	1	1	-	-	1	0	1	0	1	1	0	1	0	1	1	1	1	1	0	0	0	0	0	0	1	0	0	1	1	1	1	1	0	1	0	0
1532	3561416_21:G>A	CTGCAGCTAGAGATGAACTTGCGAAATTCATATTAGTTTTAGGATCCCTCGGTGTGATTACTTGTATATT	1	240.551	-	1	1	1	1	0	1	0	0	1	1	-	1	1	0	1	0	1	1	0	1	0	1	1	1	1	1	0	0	0	0	0	0	-	0	0	1	1	1	1	1	0	1	0	0
1533	3561621_27:A>G	CTGCAGTAAAAAGTTGAAATACATAGAAACAGGTATTTAGTATAACTGGCATATTCTTCACCCCTAAGTT	1	240.551	-	-	1	1	1	0	1	0	0	1	1	-	1	1	0	1	0	1	1	0	1	0	1	1	1	1	1	0	0	0	0	0	0	-	0	0	1	1	1	1	1	0	1	0	0
1534	3537805	CTGCAGTTGAGGCATTCAAGATCTTTTTACGCAGTCAAGAATACAAAGATGTAAGAATCTAATTTTTTTG	1	241.884	0	1	1	1	1	0	1	0	0	1	1	-	1	1	0	1	0	1	1	0	1	0	1	1	1	1	1	0	0	0	0	0	0	0	0	0	1	1	1	1	1	0	1	0	-
1535	3536597	CTGCAGGTCCTACAACTTTGAGGCCAAGGTAGGAATCAGCATTGTACAGATCTCCATTTTTCTTATCAAA	1	243.333	0	1	1	1	1	0	1	0	0	1	1	-	1	1	0	1	0	1	1	0	1	-	1	1	1	1	1	0	0	0	-	0	0	0	0	0	1	1	1	1	1	0	1	0	0
1536	3541001	CTGCAGAAGGTTTGGCAACCGTAGTAGCAATAGAAGCTGAAAGACAAGCCTTTAC	1	243.333	0	1	1	1	1	0	1	0	0	1	1	-	1	1	0	1	0	1	1	0	1	0	-	1	1	1	1	0	0	0	0	0	0	-	0	0	1	1	1	1	1	0	1	0	0
1537	3560548_30:C>A	CTGCAGAAACAATACAACCACTTCACACACACAAAAAAAATACACACACTTTCCATTAC	1	243.333	-	1	1	1	1	0	1	0	0	1	1	-	1	-	0	1	0	1	1	0	-	0	1	1	1	1	1	0	-	0	0	0	0	0	0	0	1	-	1	1	1	0	1	-	0
1538	3534799	CTGCAGTTAGCTCTGATTTGGAAAATATGATGACAGATATAGCAAGTTTTACTGGTTTTTTAC	1	244.666	-	1	-	1	1	0	1	0	0	1	1	1	1	0	0	1	0	1	1	0	1	0	1	1	1	1	1	0	0	0	0	0	0	0	0	0	1	1	1	1	1	0	1	0	0
1539	3537069	CTGCAGTTAGCTCTGATTTGGAAAATATGATGACAGATATAGCAAGTTTTAC	1	244.666	0	1	1	1	1	0	1	0	0	1	1	-	1	0	0	1	0	1	1	0	1	0	-	1	1	1	1	0	0	0	0	0	0	0	0	0	1	1	1	1	1	0	1	0	0
1540	3537148	CTGCAGGTGAATACTAGGATTGTGTGATGATATGAGATGAGAATAGATTTGGCAAAGTGGGAAATAAATT	1	244.666	-	-	1	1	1	0	1	0	0	1	1	1	1	0	0	1	0	1	1	0	1	0	-	1	1	1	1	0	0	0	0	0	0	0	0	0	1	1	1	1	1	0	1	0	0
1541	3537665	CTGCAGGTGCGATCTCAGATACAGTCTAAGCAAATTAC	1	244.666	0	1	1	-	1	0	1	0	0	1	-	-	1	0	0	1	0	1	1	0	1	0	1	1	1	1	1	0	0	0	0	0	0	0	0	0	1	1	1	1	1	0	1	0	0
1542	3537741	CTGCAGTTGTTTTTTCTCTCTTTCAATTCAACTTCAAAATCAATTCTTTAC	1	244.666	0	1	1	-	1	0	1	0	0	1	1	1	1	0	0	1	0	-	1	0	1	0	1	1	1	1	1	0	0	0	0	0	0	0	0	0	1	1	1	1	1	0	1	0	0
1543	3540377	CTGCAGCTTTCTCAAACATGAAACATTGGCCGATCAGGATAGGAAAAGATTCTGGTTTGATTTTAC	1	244.666	-	1	1	1	1	0	1	0	0	1	1	-	1	0	0	1	0	1	1	0	1	-	1	1	1	1	1	0	0	0	0	0	0	0	0	0	1	1	1	1	1	0	1	0	0
1544	3540418	CTGCAGATCAAGAGGTCACCGGTTCGAACCCGGTTGGGCCCTATTACAATCATCTTTTTTTCTTTTTTGC	1	244.666	-	1	1	1	1	0	1	0	0	1	1	-	1	0	0	1	0	1	1	0	1	0	1	1	1	1	1	-	0	0	0	0	0	0	0	0	1	1	1	1	1	0	1	0	0
1545	3540588	CTGCAGCTTTCTCAAACATGAAACATTGGCCGATCAGGATAGGAAAAGATTCTGGTTTGATTATAAGAGG	1	244.666	-	1	1	1	1	0	1	0	0	1	1	1	1	-	0	1	0	1	1	0	1	0	1	1	1	1	1	0	0	0	0	0	0	0	0	0	-	1	1	1	1	0	1	0	0
1546	3563407	CTGCAGCCCTGTGCTTTGGCTGTAGAGTATCGGAATCCATAGAGAAAGCATATACGCTGAAAAAGATACC	1	244.666	-	1	1	1	1	0	1	0	0	1	1	1	1	-	0	-	0	1	1	0	1	0	1	1	1	1	1	0	0	0	0	0	0	0	0	0	1	1	1	1	1	0	1	0	0
1547	3567516	CTGCAGGTGCAATCTCAGATACAGTCTAAGCAAATTAC	1	244.666	0	1	1	-	1	0	1	0	0	1	-	-	1	0	0	1	0	1	1	0	1	0	1	1	1	1	1	0	0	0	0	0	0	0	0	0	1	1	1	1	1	0	1	0	0
1548	3567951	CTGCAGTCAAATGCTCTACCACTGAGCTATGGACCCATCTATGTTGAAAGTAAAATTGATTTTAC	1	244.666	1	1	1	1	1	0	1	0	0	1	1	1	1	0	0	1	0	1	1	0	1	0	1	1	1	1	1	0	0	0	0	0	0	0	0	0	1	1	1	1	1	0	1	0	0
1549	3568156	CTGCAGATCAAGAGGTCACCGGTTCGAACCCGGTTGGGCCCTATCACAATCAACTTTTTTTCTCTTTTGC	1	244.666	1	1	1	1	1	0	1	0	0	1	1	-	1	0	0	1	0	1	-	0	1	0	1	1	1	1	1	0	0	0	0	0	0	0	0	0	1	1	1	1	1	0	1	0	0
1550	3568755	CTGCAGTCAAATGCTCTACCACTGAGCTATGGACCCATCTACATTGAAGACAAAATTGATTTTGAATTAG	1	244.666	-	1	1	1	1	0	1	0	0	1	1	-	1	0	0	1	0	1	1	0	1	0	1	1	1	1	1	0	0	0	0	0	0	0	0	0	1	1	1	1	1	0	1	0	0
1551	3559886_48:A>G	CTGCAGATTGGACTCTAGAAGAAAGAGAAATGCTAAGGAATAAGGTATCATCCTTGCAATATTTTTCATT	1	244.666	-	1	1	1	1	0	1	0	0	1	1	-	1	-	0	1	0	1	-	0	1	0	1	1	1	1	1	0	0	0	0	0	0	0	-	0	-	1	1	1	1	0	1	0	0
1552	3562536_30:C>A	CTGCAGAAACAATACAACCACTTCACACACACAAAAAAAAATACACACACTTTCCATTAC	1	244.666	-	1	-	-	1	0	-	0	0	-	1	-	1	0	0	1	0	-	1	0	1	0	-	1	1	1	-	0	0	0	0	0	0	0	0	0	1	1	-	1	1	0	1	0	0
1553	3562578_54:C>A	CTGCAGTGCACTCGCTTTCATCAGAAGCATAAAGTAAGAATAGAATAATATAAATCAACAAAAAATGTGT	1	244.666	-	1	1	1	1	0	1	0	0	1	1	-	1	-	0	1	0	1	1	0	1	0	1	1	1	1	1	0	0	0	0	0	0	0	0	0	1	1	1	1	1	0	1	0	0
1554	3563576	CTGCAGAAACAATACAACCACTTCACACACAAAAACAAATACACACACTTTCCATTAC	1	247.565	1	1	1	1	1	0	1	0	-	1	1	1	1	-	0	1	-	1	1	0	1	0	1	1	1	1	1	-	0	0	1	0	0	0	0	0	1	1	1	1	1	-	1	0	0
1555	3561587_41:G>A	CTGCAGGATCAAACGGATGTTTTGCAATATTCCTCGTCCAGTGTACCATTCCTGATAACGATTCTCGCTT	1	247.565	-	1	1	1	1	0	1	0	-	1	1	-	1	0	0	1	0	1	1	0	1	0	1	1	1	1	1	-	0	0	1	0	0	0	0	0	1	-	1	1	1	0	1	0	0
1556	3561840_54:C>G	CTGCAGGGCATGTAACCAGCACAACATGTGTATCTGGAAAAAACAAGACAAAAATCTATCACACAAAAAA	1	247.565	-	1	1	1	1	0	1	0	0	1	1	-	1	-	0	1	0	1	1	0	1	0	1	1	1	1	1	0	0	0	1	0	0	0	0	0	1	1	1	1	1	0	1	0	0
1557	3562319_44:C>T	CTGCAGAGCTTACAGTGCCTCGGTGACGGAGTTTGGAGCGGTTGGCGATGGACAAACTTCGAACACGCGG	1	247.565	-	1	1	-	1	0	1	0	0	1	1	1	1	0	0	1	0	1	1	0	1	0	1	1	1	1	1	0	0	0	1	0	0	0	0	0	1	1	1	1	-	-	1	0	0
1558	3537547	CTGCAGATAAGCCAAATCCTTACCTAAACAAATCCTTGGCCCCGCATTGAATGAAACAAACTTGTAAGAA	1	248.954	-	1	1	1	1	0	1	0	0	1	-	1	1	0	0	1	0	1	1	0	1	0	1	1	1	-	1	0	0	0	1	0	0	0	0	0	1	1	1	1	1	0	-	1	0
1559	3541259	CTGCAGAATGAAGGGAGAAGGATGTAGAATCAAAAATCTTTTTTTCCAAATCACATTGCAGGTGCTTCTT	1	248.954	1	1	1	1	1	0	-	0	0	1	1	1	1	0	0	1	0	1	1	0	1	0	1	1	1	1	1	0	0	0	1	0	0	0	0	0	1	1	1	1	1	0	1	1	0
1560	3560575_20:A>G	CTGCAGGCCGGAGAAGTCATTAGCACCGGCAGCGGCAAGCGACGGAGATAAAGCAAATAAAGAATCAACG	1	248.954	-	1	1	1	1	0	1	0	0	1	1	-	1	0	0	1	-	1	1	0	1	0	1	1	1	1	1	0	0	0	1	0	0	0	0	0	1	1	1	1	1	0	-	1	0
1561	3562465_25:T>G	CTGCAGATTCTCGATCTGGAAAAGGGTTATGTGAAAGAAACACTTAC	1	248.954	-	1	1	1	1	0	1	0	0	1	1	-	1	-	0	1	0	1	1	0	1	0	1	1	1	1	1	0	0	0	1	0	0	0	0	0	1	1	1	1	1	0	1	1	0
1562	3569813	CTGCAGGTAAGCCAAATCCTTCCCTAAACAAATCCTTGGCCCCGCATTGAATGAAACAAACTTGTAAGAA	1	250.425	1	1	1	1	1	-	1	0	0	1	1	1	1	0	0	1	0	1	1	0	1	0	1	1	1	1	1	0	0	0	1	0	-	0	-	0	1	1	1	1	1	0	1	1	0
1563	3537509	CTGCAGAGCTGAGGAAACTCCAAAAAAATAGGGAAAGGAAACCTCTATAAGAGAGGGAGCACCATAGTGA	1	253.203	0	1	1	1	1	0	1	0	0	1	1	-	1	0	0	1	0	1	1	0	1	-	1	1	1	1	1	0	0	0	1	0	0	-	0	0	1	1	1	1	1	0	1	0	0
1564	3536270	CTGCAGAGAATACAGAGAACACAGTTAGCATTCTTTTGATCATTTAC	1	254.554	0	1	1	1	1	0	0	0	0	1	1	-	1	0	0	1	0	1	1	0	1	0	-	1	1	1	1	0	0	0	1	0	0	0	0	0	1	1	1	1	1	0	1	0	0
1565	3565802	CTGCAGCAAAAAGACAAAGAGCCCTCATCTGCTCAAAGCAGATGCAGTAGGCAAATATCTTTATGATTTG	1	254.554	0	1	1	1	1	0	0	0	0	1	1	-	1	0	0	1	0	1	1	0	1	-	1	1	1	1	1	0	0	0	1	0	0	0	0	-	1	1	1	1	1	0	1	0	-
1566	3536087	CTGCAGTTGATATCTTACCTAATGAAATAGGCAAAATATATAACCATCAGATGAGGGAAGGGACCTCTCA	1	255.924	0	1	1	1	1	0	0	0	0	1	1	-	-	0	0	1	0	1	-	0	1	0	1	1	1	1	1	0	0	0	1	0	0	0	0	1	1	1	1	-	1	0	1	0	0
1567	3537553	CTGCAGTTTCTAAATGTAAAAAAAGGTATATATAGAGAGAGATAATTCAATCAAAGTTAC	1	255.924	0	1	1	1	1	-	0	0	0	1	1	-	1	0	0	1	0	1	1	0	1	0	1	1	1	1	1	0	0	-	1	0	0	0	0	1	1	1	1	1	1	0	1	0	0
1568	3538027	CTGCAGGCCTAGACATCAACTCTCTCTTATGACTCCATGAAAAATAGGTCCACTCCACTCCACGTAAACT	1	255.924	-	1	1	1	1	0	0	0	0	-	1	1	1	-	0	1	0	1	1	0	1	0	1	1	1	1	1	0	0	0	1	0	0	0	0	1	1	-	1	1	1	0	1	0	0
1569	3538755	CTGCAGGCCTAGACATCAACTCTCTCTTACTATTCAACACCATATCAAAGGTTTTACTCTTCCAATAGAT	1	255.924	0	1	1	1	1	0	0	0	0	1	1	-	1	-	0	1	0	1	1	0	1	0	1	1	1	1	1	0	0	-	1	0	0	0	0	1	1	1	1	1	1	0	1	0	0
1570	3539321	CTGCAGTTTCTAAGTGTAAAAAAAGGTATATAGAGAGATATAATTCAATCAAAGTTAC	1	255.924	0	1	1	1	1	0	0	0	0	1	1	1	1	-	0	1	0	1	1	0	1	0	1	-	1	1	1	0	0	0	1	0	0	0	0	1	1	1	1	1	1	0	1	0	0
1571	3539361	CTGCAGATTCTTCCTCCTCCGACCAACCACATGCATATCAAGTGCTTCTCTCTTGTTGCTGTATAATATT	1	255.924	-	1	1	1	1	0	0	0	0	1	1	-	1	0	0	1	0	1	1	0	1	0	1	1	1	1	1	0	0	0	1	0	0	0	0	1	1	1	1	1	1	-	1	0	0
1572	3539642	CTGCAGTTGATATCTTACCTAATGAAATAGGTAAAATATATAACCATCGAATGAGGGAAGGGACCTCTCA	1	255.924	0	1	1	1	1	0	0	0	0	1	1	-	1	0	0	1	0	1	1	0	1	0	1	1	1	1	1	0	0	0	1	0	0	0	0	1	1	1	1	1	1	0	1	0	-
1573	3539794	CTGCAGTTCGGTTTCCTTTCAAGCGTGTTGTTGAGCTGTTTCAGTTTTGTTGTTATATTGTGCAAGCAAG	1	255.924	-	1	1	1	1	0	0	-	0	1	1	-	1	0	0	1	0	1	1	0	1	-	1	1	1	1	1	0	0	0	1	0	0	0	0	1	1	1	1	1	1	0	1	0	0
1574	3540357	CTGCAGGGACCAATTACTCTTTTTTTTTCCGTAAGCAGAGTCTACAACATGGACTATGGTATACACCAGA	1	255.924	-	1	1	1	1	0	0	0	0	-	1	1	-	0	0	-	0	1	1	0	1	0	1	1	-	1	1	0	0	0	1	0	0	0	0	1	1	1	1	1	1	0	1	0	0
1575	3553886_27:G>A	CTGCAGAACCCATTGGGACCACTGTTGAGTTTGAGGCAAAAGGGTACTGTGATGGAGTACAGGGACAAGT	1	255.924	-	1	1	1	1	0	0	0	0	1	1	-	1	-	0	1	0	1	1	0	1	0	1	1	1	1	1	0	0	0	1	0	0	0	0	1	1	1	1	1	1	0	1	0	0
1576	3554061_35:C>T	CTGCAGAGGAGTATGCTGAAAAAGCAGGTGTTATTCCACCAGAGATCGTTGTTGACCATGATGTCTATCT	1	255.924	-	1	1	1	1	0	0	0	0	1	1	1	-	0	0	1	0	1	1	0	1	0	1	1	1	1	1	0	0	0	-	0	0	0	0	1	1	1	1	1	1	0	1	0	0
1577	3559191_27:G>A	CTGCAGGCATTCAAAGTTCTCTTCAAAAGAGGGACAATATGGAAGGGCTTAGAAAGCTAGAAAAGAAGTT	1	255.924	-	1	1	1	1	-	0	-	0	1	1	-	1	-	0	1	0	1	1	0	1	0	1	1	1	1	1	0	0	-	1	0	0	0	0	1	1	1	1	1	1	0	1	0	0
1578	3559572_27:T>G	CTGCAGTAGTGCTATTGAAAAGACATCTTGTATAGGAACTTGTTGCAGTAAAAGGACGATACTCGAGAAG	1	255.924	-	1	1	1	1	0	0	0	0	1	1	-	-	0	0	1	0	1	1	0	1	0	1	1	1	1	1	0	0	0	1	0	0	0	0	1	1	1	1	1	1	0	1	0	0
1579	3560357_68:A>G	CTGCAGGTTGAAGATTGAAGAGGTTTTGATGCAGGGTGCAGAAATCTTGTGCAGAATGATGGAGAAATGA	1	255.924	-	1	-	1	1	0	0	0	0	1	1	-	1	0	0	1	0	1	1	0	1	0	1	1	-	1	1	0	0	0	1	0	0	0	0	1	1	1	1	1	1	0	1	0	0
1580	3560969_5:C>A	CTGCAGCCGGTTGATCCATGACAAAAGCATCTTGCAACTGAGCCACACCAAACCTAGGTTAC	1	255.924	-	1	1	1	1	0	0	0	0	1	1	-	1	0	0	1	-	1	1	0	1	0	-	1	1	1	1	0	0	0	1	0	0	0	0	1	1	1	1	1	1	0	1	0	0
1581	3561526_61:C>G	CTGCAGGCAGAGGCAGAGTCCCCTGTTTCTGAGTTTTTACATTGTTCCCCCCATTTTCTCCCCGAACCTT	1	255.924	-	1	1	1	1	0	0	0	0	1	1	-	1	0	0	1	0	1	1	0	1	0	1	1	-	1	-	0	0	0	1	0	0	0	0	1	1	1	1	1	1	0	1	0	0
1582	3561554_11:T>C	CTGCAGTTGTTTTATAAAAAAAAATAGTATTCTCAACTACTTGTTCTACGCTCAAACAAATAGATTACAG	1	255.924	-	1	1	1	1	0	0	0	0	1	1	-	-	-	0	1	0	1	1	0	1	0	1	1	1	1	1	0	0	0	1	0	0	0	-	1	1	1	1	1	1	0	1	0	0
1583	3541213	CTGCAGTCGAATAAATTTTGGCAATTTGAGATTGAATGGCACCAAATCACACTCTTTGGCTTGTAAAAAG	1	258.702	-	1	1	1	1	0	0	0	0	1	1	1	1	1	0	1	0	-	1	0	1	0	1	1	1	1	1	0	0	0	1	0	0	-	0	1	1	1	1	1	1	0	1	0	0
1584	3541437	CTGCAGTAGCTAGCTAGTAGTAACATTTTCCTTTGTACACAAACCTAATGCCACTAGACACGTTTTCTTA	1	258.702	-	1	1	1	1	0	0	0	0	1	1	1	1	1	0	-	0	-	1	0	1	0	1	1	1	1	1	0	0	0	1	0	0	0	0	1	1	1	1	1	1	0	1	0	0
1585	3566780	CTGCAGATTCTTCTTCCTCCAACCAACCTCATGCATATCAACTGCTTCTCTCTTGTTGTTGTTGTATAAT	1	258.702	1	1	1	1	1	0	0	0	0	1	1	1	-	1	0	1	0	1	1	0	1	0	1	1	1	1	1	0	0	0	-	0	0	0	0	1	1	1	1	1	1	0	1	0	0
1586	3566855	CTGCAGGACAGATTTGGAGCTGGTTATGCAGAATCTTAC	1	258.702	1	1	1	1	1	0	0	0	0	1	1	-	1	-	-	1	0	1	1	0	1	0	1	1	1	1	1	0	0	0	1	0	0	0	0	1	1	1	1	1	1	0	1	0	0
1587	3567756	CTGCAGCTCCTTCATTTTCCTGCAACCGCTAGTGCATCTTGCCGCGTCTGCGCCATCAAAGCTTTGTCTC	1	258.702	1	1	1	-	1	0	0	0	0	1	1	1	1	1	0	-	0	1	1	0	1	0	1	1	1	1	1	0	0	0	1	0	0	0	0	-	-	1	1	1	1	0	1	0	0
1588	3568817	CTGCAGTTATCTCTTCTTTGCAGCCACATGCATGGTGAAATGCCAAGCAATTTTGATGTCTGGTATGTAC	1	258.702	1	1	1	1	1	0	0	0	0	1	1	-	1	1	0	1	0	1	1	0	1	0	1	1	1	1	1	0	0	0	1	0	0	0	0	1	1	1	1	1	1	0	-	0	0
1589	3539559	CTGCAGATTCTGTGATAGACATGGAAAGAAAATTCTAGTTCCTATACTTACGTCAGAGACAATTAC	1	260.151	1	1	1	1	1	0	0	0	0	1	1	1	-	0	0	-	0	1	1	0	1	1	1	1	1	1	-	0	0	0	1	0	0	0	0	1	1	1	-	1	1	0	1	0	0
1590	3539996	CTGCAGTTTGATGGTCAAGACATTCGTTTATCCGTTACGCGGAGGATTTGGGATTCATAATGAATGGCTT	1	260.151	-	1	1	1	1	0	-	0	0	1	1	-	0	0	0	1	0	1	1	0	1	1	1	1	1	1	1	0	0	0	1	0	-	0	-	1	1	1	1	1	1	0	1	0	0
1591	3541120	CTGCAGCCTGGCTGTTGAACTTATAGCCTTCTTCACAGCATGGAGCTTAGCATTTTGATTTTTGATTTGC	1	260.151	-	1	1	1	1	0	0	0	0	1	1	-	-	-	0	1	0	1	-	0	1	1	1	1	1	1	-	0	0	0	1	0	0	0	0	1	1	1	1	1	1	0	1	0	0
1592	3569606	CTGCAGAAAATCTCATTCAAAAATTCAATTTGTTTGTCTTGCAGAGATAAACCTTTCCCCAACAGAGATA	1	261.521	1	1	-	1	1	0	0	0	0	1	1	1	-	0	0	-	0	1	1	0	1	1	1	1	1	1	1	0	0	0	1	0	0	0	0	1	1	1	-	1	1	0	1	0	0
1593	3559291_28:A>G	CTGCAGGAGGTGACTTTTCGGTTCTGCACACCACCAAGTAGGAATTGTTCCTCTTATGCCGCACATATAC	1	261.521	-	1	1	1	1	0	0	0	0	1	1	-	-	0	0	1	0	1	1	0	1	1	1	1	1	1	1	0	0	0	1	0	0	0	0	1	1	1	1	1	1	0	1	0	0
1594	3539463	CTGCAGATTCTGAAGTCAATAATCCAATTTTCTTGTATAAAAAACAGAAAAAGCATTACATTTTCTCTCA	1	268.664	-	1	1	1	1	0	0	0	0	1	1	0	0	-	0	1	0	1	1	0	1	1	1	0	1	1	1	0	0	0	1	0	0	0	0	1	1	1	1	1	1	0	1	0	0
1595	3541089	CTGCAGTACATTTGTGAGAGATCCTTACAGCACCACGTAACCAAAAAAGAGCTTTCACTCACTACAAACA	1	268.664	-	1	1	1	1	0	0	0	0	-	1	0	0	0	0	1	0	1	1	0	1	1	1	0	1	1	1	0	0	0	1	0	0	0	0	1	1	1	1	1	1	0	1	0	0
1596	3558900_21:C>T	CTGCAGTCACTCAGGCAGTTCGCTTCTTGTTGCTTTGTTAC	1	268.664	-	1	1	1	1	0	0	0	0	1	1	0	0	-	0	1	0	-	1	0	1	1	1	0	1	1	1	-	0	0	1	0	-	-	-	1	1	1	1	1	1	0	1	0	0
1597	3559863_43:A>G	CTGCAGATAGATATATGAGTAAAATACTACTAAAGTGTGACGAAACGAGTCGTGGTAAAATAAATATACC	1	268.664	-	1	1	1	1	0	0	0	0	1	1	0	0	0	0	1	0	1	1	0	1	1	1	0	1	1	1	0	0	0	1	0	0	0	0	1	1	1	1	1	-	0	1	0	0
1598	3560152_24:A>G	CTGCAGCCCCAACCTCAGCTCGTAAACCAGGATATTGCTTCAAGTCCTGTGAATCAACAAAACCAATGCC	1	268.664	-	1	1	1	1	0	0	0	0	1	1	0	0	0	0	1	0	1	1	0	1	1	1	0	1	1	1	0	0	0	1	0	0	-	0	1	1	1	1	1	1	0	1	0	0
1599	3560508_40:T>C	CTGCAGCCACTGTAGTTTTCAACCGTAGCTTTCCTACAGAATTTAC	1	268.664	-	1	1	1	1	0	0	0	-	1	1	0	0	0	0	1	0	1	1	0	1	1	1	-	1	1	1	0	0	0	1	0	0	-	0	1	1	1	1	1	1	0	1	0	0
1600	3560971_22:A>G	CTGCAGCAATGGAAATCACTTGAATTATTCTCACATGTTTGTATAGAAGATAGCTCTGCTATCAATTTGT	1	268.664	-	1	1	1	1	0	0	0	0	1	1	0	0	-	0	1	0	1	1	0	1	1	1	0	1	-	1	0	0	0	1	0	0	-	0	1	1	1	1	1	1	0	1	0	0
1601	3534500	CTGCAGCATGCTTTTCTGGATATGTCCACCATTAGTAGCAGTTTAC	1	269.946	-	1	0	1	1	0	-	0	0	1	1	0	0	0	0	1	0	1	1	0	1	1	1	0	1	1	1	0	-	0	1	0	0	-	0	1	1	1	1	1	1	0	1	0	0
1602	3534705	CTGCAGAGGAAAAGAGGAGGAAAAAGTACGAACTGATAAGCACATTGTGAATCTAGATGGATACTTATTA	1	269.946	-	1	0	1	1	0	0	0	0	1	1	0	0	0	0	1	0	1	1	0	1	1	1	0	1	1	1	0	0	0	1	0	0	0	0	1	1	1	1	1	1	0	1	0	0
1603	3535462	CTGCAGCTTTCCCCTGGACTTCCGTTGTGGTACTGGTGCAAGATTCACACTTATAGCTCAGCGGTCAGCG	1	269.946	-	1	0	1	1	0	0	0	0	1	1	0	0	-	0	1	0	1	1	-	1	1	1	0	1	1	1	0	0	0	1	0	0	-	0	1	1	1	1	1	1	0	1	-	0
1604	3537294	CTGCAGCAACATGCAAATTTCTTGTTTCAAAATCCAATGTGAACAAATCCAAATCCCAGGTTGATGAAAT	1	269.946	-	1	0	1	1	0	0	0	0	1	1	0	0	0	0	1	0	1	1	0	1	1	1	0	-	1	1	0	0	0	1	0	0	-	0	1	1	1	1	1	1	0	1	0	0
1605	3537698	CTGCAGTATAGTGCTATAGCTGCTATTTGAGAATAGAGTAAACCTATATCACAAGGATAAAATAGAAAGC	1	269.946	1	1	0	1	1	0	0	0	0	1	1	0	0	0	0	1	0	-	1	0	1	1	-	0	1	1	1	0	0	0	1	0	0	1	0	1	1	1	1	1	1	0	1	0	0
1606	3540589	CTGCAGTTGGAATTTGGAGGATCCAATGGTCGTACACGGAGAAGTACCCCCTTGGAGGAAGCCAGTTACA	1	269.946	1	1	0	1	1	0	-	0	0	1	1	0	0	-	0	1	0	1	1	0	1	1	1	0	1	1	1	0	0	0	1	0	0	1	0	1	1	1	1	1	1	0	1	0	0
1607	3540712	CTGCAGTCAAATGCTCTACCACTGAGCTATGGACCCAAGAGATGTTAGTTCTTTTCCAAACTTAC	1	269.946	-	1	0	-	1	0	0	0	0	1	1	0	0	1	0	1	0	1	1	0	1	1	1	0	1	1	1	0	0	0	1	0	0	-	0	1	1	1	-	1	1	0	1	0	0
1608	3541422	CTGCAGCATGCTTTTCTGGAAAGCTATTCGCAACATTAC	1	269.946	1	1	0	1	1	0	0	0	0	-	1	0	0	-	0	1	0	1	1	0	1	1	1	0	1	1	1	0	0	0	1	0	0	1	0	-	-	1	1	1	1	0	1	0	0
1609	3569669	CTGCAGTGTGGAATCACTTATTTCAACCCCACTAATCACCAACTTACAGCTTCCACCACAATCCAAACAA	1	269.946	0	1	0	1	1	0	-	0	0	1	1	0	0	-	-	1	0	1	1	0	1	1	1	0	1	1	1	0	0	0	1	0	0	0	-	1	1	1	1	1	1	0	1	0	-
1610	3554747_33:A>G	CTGCAGCACGGCGAGGTACAGAGAAACCTCCATGAGTACTTGTATCACTCGCTGTCAGTTGTTTAC	1	269.946	-	1	0	1	1	0	0	0	0	1	1	0	0	-	0	1	0	1	1	0	1	1	1	0	1	1	1	0	0	0	1	0	0	-	0	1	1	1	1	1	1	0	1	0	0
1611	3559952_27:C>T	CTGCAGTTGGACTGTTCCTCTGCTCTTTCTTTTTCTTCAGGTGAAGGTTCAAGCTAAGCGGCACAAAATG	1	269.946	-	1	0	1	1	0	0	0	0	1	1	0	0	-	0	1	0	1	1	0	1	1	1	0	1	1	1	0	0	0	1	0	0	-	0	1	1	1	1	1	1	0	1	0	0
1612	3535220	CTGCAGCAACATCTGGTGGTGGTAGTTTCCAGTGTAGGGAGAATGTCAAAGTGTCCCACCAGGTCTACTC	1	271.262	-	1	0	1	1	0	0	0	0	1	1	0	0	-	0	1	0	1	1	0	1	1	1	0	1	1	1	0	0	0	1	0	0	-	0	1	1	1	1	1	1	0	1	0	0
1613	3537461	CTGCAGCATACAAATCATGGCGATGGAAATGCATTAGCAGCAACATATAACCCATTCAAGAGGCTGTAAC	1	271.262	0	1	0	1	1	0	0	0	0	1	1	0	0	-	0	1	-	1	1	0	1	1	1	0	1	1	1	0	0	0	1	0	0	-	-	1	1	1	1	1	1	0	1	0	0
1614	3538928	CTGCAGTCAAATGCTCTACCACTGAGCTATGGACCCAAGAGATGTTAGTTCACTTTCCAAAATTAC	1	271.262	-	1	0	1	1	0	0	0	0	1	1	0	0	0	-	1	0	1	1	0	1	1	1	0	1	1	1	0	0	-	1	0	0	0	0	1	1	1	1	1	1	0	1	0	0
1615	3569193	CTGCAGCAACAGCCTCAAAATAAGACAAAAGTTGTGAGTCGAAAGTAAAAGAAGATGCCATTAC	1	271.262	-	1	0	1	1	0	0	0	0	1	1	0	0	0	0	1	0	1	1	0	1	1	1	0	1	1	1	0	0	0	1	0	0	0	0	1	1	1	1	1	1	0	1	0	0
1616	3538863	CTGCAGTGTCGAATCACTTATTTCAACCCCACTAATAACCAACTTACAGCTTCCACCACAATCCAAACAA	1	272.651	1	1	0	-	1	0	0	0	0	1	-	0	0	-	0	1	0	1	1	0	1	-	1	0	1	1	1	0	0	0	-	0	0	-	0	1	1	1	1	-	1	0	1	0	0
1617	3539762	CTGCAGAGATGGATGCACAAACTTTCAGTTGTGTGATGCTATTTCTGCAACAACATGCAAATTTCTTGTT	1	272.651	-	1	0	1	1	0	-	0	0	1	0	0	0	0	0	1	0	1	1	0	1	1	1	0	1	1	1	0	0	0	1	0	0	0	0	1	1	1	1	1	1	0	1	0	0
1618	3540167	CTGCAGTTATAGTAGTGACCAATATTGGAGGAGCGGTTTTAC	1	272.651	0	1	0	1	1	0	0	0	0	1	0	0	0	-	0	1	0	1	1	0	1	1	1	0	1	1	1	0	0	0	1	0	0	0	0	1	1	1	1	-	1	0	1	0	0
1619	3540926	CTGCAGTGGATTTCTATCCTGCAATGCGTTCGTTTATTCGCGGCTGCCCCTTTAGAGTTTTTTGAAGGAG	1	272.651	0	1	0	1	1	0	0	0	0	1	0	0	0	-	0	1	-	1	1	0	1	1	1	-	1	1	1	0	0	0	1	0	-	0	0	1	1	1	1	1	1	0	1	-	0
1620	3541371	CTGCAGATTACAAATTTACTTACAGATTAGCCATTGAGTATCAAAATGTACTGAACGAATGAGAACATTT	1	272.651	0	1	0	1	1	0	0	0	0	1	0	0	0	-	0	1	0	1	1	0	1	1	1	0	1	1	1	0	0	0	1	0	0	-	0	1	1	1	1	1	1	0	1	0	0
1621	3566785	CTGCAGGTTGGGAGCAAGAACACCAAAAGAGAAGGACAAGGTAATAAATTAGAGGATACAAAGTGTAAAT	1	272.651	0	1	0	1	1	0	-	0	-	1	0	0	0	-	0	1	0	1	1	0	1	1	1	0	1	1	1	0	0	0	1	0	0	0	0	1	1	1	1	1	1	0	1	0	0
1622	3567001	CTGCAGCACTAGAATGCGCCTCTATATCTCTCTACGTCTTTCTTGTGAAACTTTTTTTCTTTAC	1	272.651	-	1	0	1	1	0	0	0	0	1	0	0	0	-	0	1	0	1	1	0	1	1	1	0	1	1	1	0	0	0	1	0	0	-	0	1	1	1	1	1	1	0	1	0	0
1623	3567068	CTGCAGATTACAAATTTACTTACAGATTAGACATTGAGTATCAAAATGTACTGAATGAATGAGAACATTT	1	272.651	-	1	0	1	1	0	0	0	0	1	0	0	0	-	0	1	0	1	1	0	1	-	1	0	1	1	-	0	0	0	1	0	0	-	0	1	1	1	1	1	1	0	1	0	0
1624	3567917	CTGCAGAGGAAAAGAGGAGAAAAAGTACGAACTGATAAGCACATTGTGAATCTAGATGGATACATATTAT	1	272.651	0	1	0	1	1	0	0	0	0	1	0	0	0	-	0	1	0	1	-	0	1	1	1	0	1	1	1	0	0	0	1	0	0	-	0	1	1	1	1	1	1	0	1	0	0
1625	3568488	CTGCAGGGAAAGTTGTATTTGTTGCTGCTTGGCACGACAGCTCTCAGTCTGGTATGCAGACAATGCTTAC	1	272.651	0	1	0	1	1	0	0	0	0	1	0	0	0	0	0	1	0	1	1	0	1	1	-	0	1	1	1	0	0	0	1	0	0	0	0	1	1	-	1	1	1	0	1	0	0
1626	3569545	CTGCAGTAAGAATAGTTTGTTGGAATATCTTCTGCTTTGTGTCCCTTTATTCTTTGTTGAAAGGACAATT	1	272.651	-	1	0	1	1	0	0	0	0	1	0	0	0	0	0	1	0	-	1	0	1	1	1	0	-	1	1	0	0	0	1	0	0	-	0	1	1	1	-	1	1	0	1	0	0
1627	3569925	CTGCAGTGGATTTCTATCCTGCAATGCGGTCGGTTATTCGCGGCTGCCCCTTTAGAGTTTTTTGAAGGAG	1	272.651	1	1	0	1	1	0	0	0	0	1	0	0	0	-	0	1	0	1	-	0	1	-	-	0	1	1	1	0	0	0	1	0	0	-	0	1	1	1	1	1	1	0	1	0	0
1628	3555532_63:T>C	CTGCAGCGGAATGTATAGGAATATATATTCTGTGCATGTCAACTACACAGAATACTTTCAAGTCTGGACT	1	272.651	-	1	0	1	1	0	0	0	0	1	0	0	0	-	0	1	0	1	1	0	1	1	1	0	1	1	1	0	0	-	1	0	0	-	0	1	1	1	1	1	-	0	1	0	0
1629	3556805_15:T>C	CTGCAGAGAAGATTTTTCCCCCTCTCGTATGCTATTGTTTTTTAC	1	272.651	-	1	0	1	1	0	0	0	0	1	0	0	0	0	0	1	0	-	1	0	1	-	1	0	1	1	1	0	0	0	1	0	0	-	0	1	1	1	1	1	1	0	-	0	0
1630	3558914_52:A>G	CTGCAGGTATGTACTATTACTTTTATATTTATAGATGTGCATGCATGGCTAAAACCATGCTGCTACAGTC	1	272.651	-	1	0	1	1	0	0	0	0	1	0	0	0	-	0	1	0	1	1	0	1	1	1	0	1	1	1	0	0	0	1	0	0	-	0	1	1	1	1	1	1	0	1	0	0
1631	3559125_67:C>T	CTGCAGATCAAGAGGTCACCGGTTCGAACCCGGTTGGGCCCTTTTTGCATCAATTTTTCTTTTGTTTCCC	1	272.651	-	1	0	1	1	0	0	0	0	1	0	0	0	-	-	1	0	1	1	0	1	1	1	0	1	1	1	0	0	0	1	0	0	-	0	1	1	1	1	1	1	0	1	0	0
1632	3559456_64:T>A	CTGCAGACAAGTGTATAACTGTATATCCACCCCTTCCTTTCTCCCTTCCAATAATATTTACTTAGTAACA	1	272.651	-	1	0	1	1	0	0	0	0	1	0	0	0	-	0	1	0	1	1	0	1	1	1	0	1	1	1	0	0	0	1	0	0	-	0	1	1	1	1	1	1	0	1	0	0
1633	3559535_60:C>G	CTGCAGCCAGAATTCCAATGTGCATACTATCACTTGATAGTACTGAGGATGATAAATTGGTCGGTTGCCT	1	272.651	-	1	-	1	1	0	0	0	0	1	0	0	0	0	0	1	0	1	1	0	1	1	1	0	1	1	1	0	0	0	1	0	0	-	0	1	1	1	1	-	1	0	1	0	0
1634	3560633_17:T>C	CTGCAGCGCACGAAATCATTTTGCAATGTCGTAACATTCATCTCAAAAATAGCACTGCCTCAAAACACAG	1	272.651	-	1	0	1	1	0	0	0	0	1	0	0	0	-	0	1	0	1	1	0	1	1	1	0	1	1	1	0	0	0	1	0	0	-	0	1	1	1	1	-	1	0	1	0	0
1635	3561997_16:A>G	CTGCAGAAGAATTCATCAGTGAATGGAAATTTCTTGATTTGGTTCTTGAAAACTATGAAGATTTATTTGT	1	272.651	-	1	0	-	1	0	0	0	0	1	0	0	0	-	0	1	0	1	1	0	1	1	1	0	1	1	1	0	0	0	1	0	0	-	0	1	1	1	1	1	1	0	1	0	0
1636	3562153_12:T>C	CTGCAGTTGGTTCTGAGAGAAACTTCTATGGAGTTCATGGTTTTGAACGGATGGTTGTTGTGATTGAAGA	1	272.651	-	1	0	1	1	0	0	0	0	1	0	0	0	-	0	1	0	-	1	0	1	1	1	0	1	-	-	0	0	0	1	0	0	-	0	1	1	1	1	1	1	0	-	0	0
1637	3537735	CTGCAGGACACACTTATTATCATAGCCATGTTTCAAGTCAATTATTTCACATTAC	1	273.95	1	1	0	1	1	0	0	0	0	1	0	0	0	0	0	1	0	1	1	0	1	1	1	0	-	1	1	0	0	0	1	0	0	-	0	1	1	1	1	1	1	0	-	0	0
1638	3567934	CTGCAGCTATCATTGGTACAGAAGGCACCGTTCGGGCTAAGAGCTCTAACTTTCCTGCGGTAATGGAATC	1	273.95	1	1	0	1	1	0	0	0	0	1	0	0	0	-	0	1	0	1	1	0	1	1	1	0	1	1	1	0	0	0	1	0	0	1	0	1	1	1	1	1	1	0	1	0	0
1639	3568134	CTGCAGCTATCATTGGTAAAGATGGCGCCGTCTGGGCTAAGAGCTCTAACTTTCCTGCGGTAATGGAATC	1	273.95	1	1	0	1	1	0	0	0	0	1	0	0	0	0	0	1	0	1	1	0	1	1	1	0	0	1	1	0	0	-	1	0	0	0	0	1	1	1	1	1	1	0	1	0	-
1640	3569361	CTGCAGTCGACCAGGTACAACTGGATCGTGCCAAACAAGCTACGAAATCGGCAATTTTGATGAATTTGGA	1	273.95	1	1	0	1	1	0	0	0	0	1	0	0	0	0	0	1	0	1	1	0	1	1	1	0	0	1	1	0	0	0	1	0	-	0	-	1	1	1	1	1	1	-	1	0	-
1641	3537002	CTGCAGACAGTCATATGGATTGCAACCATTCTGTACACATACAAGCTCAATGGTTTCGGGCATTTTGACC	1	275.283	1	1	0	1	1	0	0	0	0	1	0	0	0	1	0	1	0	1	1	0	1	1	1	0	0	1	1	0	0	0	1	0	0	-	0	-	1	1	1	1	1	0	1	0	0
1642	3539448	CTGCAGAAGTCATATGGATTGCAACAATTCTGTACACATACAAGCTCAATGGTTTCGGGCATTTTGACCA	1	275.283	1	1	0	1	1	0	0	0	0	1	0	0	0	1	-	1	0	1	1	0	1	1	1	0	0	1	1	0	0	-	1	0	-	0	0	1	1	1	1	1	1	0	1	0	0
1643	3535098	CTGCAGCATTGCTAACTGACAATATTTTGTGTTGCACAGCATATTACGGAACAAAACATTCTTTTAGTTT	1	278.061	1	1	0	1	1	-	0	0	0	1	0	0	0	-	0	1	0	1	1	0	1	1	1	0	-	1	1	0	0	0	1	0	0	0	0	1	1	1	1	1	1	0	1	0	1
1644	3536637	CTGCAGAATTTGAATAAACTGTTATTTTTTGAGATTGACAACGGGAATCAACCCAGATTCTTGGTCTCTT	1	278.061	1	1	0	1	1	-	0	0	0	1	0	0	-	0	0	1	-	1	1	0	1	1	1	0	0	1	1	0	0	0	1	0	0	-	0	1	1	1	1	1	1	0	1	-	1
1645	3537180	CTGCAGATCAACAAAATGAATGAAAGTGATCAAGTTCTATACTTCCACCTATATATTAGTACACACACAC	1	278.061	1	1	0	1	1	1	0	0	0	1	0	0	0	1	0	1	0	1	1	0	1	1	1	0	-	1	1	0	0	0	1	0	0	-	0	1	-	1	1	1	1	0	1	0	1
1646	3537380	CTGCAGAATTTTTGCAGCGGGTTCAGTAACACAGCAGCAACAACAAGATAGTAACAATGACCAAATATTA	1	278.061	1	1	0	1	1	1	0	0	0	1	0	0	0	1	0	1	0	1	1	0	-	1	1	0	1	1	1	0	0	0	1	0	0	-	0	1	1	1	1	1	1	0	1	0	1
1647	3537634	CTGCAGTACTTATCTCAGAAGTAAAAAGATTTTTGAAATGACTTTGAAACATCTCTTTTCTGGTTTCCCG	1	278.061	1	1	0	1	1	1	0	0	0	1	0	0	0	1	0	1	0	1	1	0	-	1	1	0	1	1	1	0	0	0	1	0	0	1	0	1	1	1	1	1	1	0	1	0	1
1648	3538585	CTGCAGCGCTTTTCAGTATCAGCAAAGGTGGAGTAACAGCCGCATCTCCATCTGTATTCATCAAAACCTC	1	278.061	1	1	0	1	1	0	0	0	0	1	0	0	0	-	0	1	0	1	1	0	1	1	1	0	0	1	1	0	0	0	1	0	0	0	0	1	1	1	1	1	1	-	1	0	1
1649	3538938	CTGCAGAACATTTTTGATTTTGGAACCATCTCCATTTGACCAACACATAAAAAGTTAC	1	278.061	1	1	0	1	1	-	0	0	0	1	0	0	0	1	0	1	0	1	1	0	1	-	1	0	1	1	1	0	0	0	1	0	0	1	0	1	1	1	1	1	1	0	-	0	1
1650	3539563	CTGCAGTCTGGTTACATATGAAACACAAATTTCCTGTTCTCAATATTAGTTTTGCAGCTAGTTGTTGTTA	1	278.061	1	1	0	1	1	-	0	0	0	1	0	0	0	1	0	1	0	1	1	0	-	-	1	0	-	1	1	0	0	0	1	0	0	-	0	1	1	1	1	1	1	0	1	0	1
1651	3567591	CTGCAGCGCTTTTCAGTATCAGCAAAGGTGGAGTAACAGCCACATCTTCATCTTTATTCATCAAAACCTC	1	278.061	1	1	0	1	1	1	0	0	0	-	0	0	0	-	0	1	0	1	1	0	-	1	1	0	-	1	1	0	0	0	1	0	0	-	0	1	1	1	1	1	1	0	1	0	1
1652	3567879	CTGCAGTGAAGTATCATCACTTTTGAACTAAATGCTATCACCATTAC	1	278.061	1	1	0	1	-	0	0	0	0	-	0	0	0	-	0	1	0	1	1	0	1	1	1	0	0	1	1	0	0	0	1	0	-	-	0	-	1	1	-	1	1	0	1	0	-
1653	3569002	CTGCAGAATTTTTGTAGTTCTGGTTCAGTAACACAGCAGTAACAACAAGATAGTAACAATGACCAAATAT	1	278.061	1	1	-	1	1	-	0	0	-	1	0	0	0	1	0	1	0	1	1	0	0	1	1	0	0	1	1	0	0	0	1	0	0	0	0	1	1	1	1	1	1	-	1	0	1
1654	3569007	CTGCAGACTTTCCACATGATTTTCCGCGAGTAAAATATAAGTCGAGAAACACAAATGGAAACAACGGACT	1	278.061	1	1	0	1	1	-	0	0	0	1	0	0	0	-	0	1	0	1	1	0	0	1	1	0	0	1	1	0	0	0	1	0	0	-	0	1	1	1	1	1	1	0	1	0	1
1655	3569790	CTGCAGTGTTCATGTCTCCCTCTAGATTCCAAGACGCACTATATTTTTGCTACCGCAACAATTCCTCTTT	1	278.061	1	1	0	1	1	1	0	0	0	1	0	0	0	-	0	1	0	1	-	0	1	1	1	0	-	1	1	0	0	0	1	0	0	-	0	1	1	1	1	1	1	0	1	0	1
1656	3569827	CTGCAGACTTTCCACATGATTTTCCGCGAGTAAAATATAAGTCGAGAAACACAAATGGGAACATCGGACT	1	278.061	1	1	0	1	1	-	0	0	0	1	0	0	0	-	0	1	0	1	1	0	1	1	1	0	-	1	1	0	0	0	1	0	0	-	0	1	1	1	1	1	1	0	1	0	1
1657	3547900_6:C>A	CTGCAGCCAATAACTCCTAAATACAAAAAATATATATATAGCAAAAACCTAATTAC	1	278.061	1	1	0	1	1	-	0	0	0	1	0	0	0	-	0	1	0	1	1	0	-	1	1	0	-	1	1	0	0	0	1	0	0	-	0	1	1	1	1	1	1	0	1	0	1
1658	3559453_21:C>T	CTGCAGAAGAACAAAGATACAACAGAACTGTATACTGGTGTTGTCCCAATTTAC	1	278.061	1	1	0	1	1	-	0	0	0	1	0	0	0	-	0	1	0	1	1	0	-	1	1	0	-	1	1	0	0	0	1	0	0	-	0	1	1	1	1	1	1	0	1	0	1
1659	3559648_12:G>T	CTGCAGTGATAGTGGATCCTTCAGCTAAGCAAATAATTTCAACTGCACGTGATCAGGTTTTTACTTGGAA	1	278.061	1	1	0	1	1	-	0	0	0	1	0	0	0	-	0	1	0	-	1	0	-	1	1	0	-	1	1	0	0	0	1	0	0	-	0	1	1	1	1	1	1	0	1	0	1
1660	3559719_44:C>T	CTGCAGACAAAGTTCTAGATGCAGCTGAAGCTGCTGAAAAACAAACTCTTTCTGCTACCTCAAAAGCTGC	1	278.061	1	1	0	1	1	-	0	0	0	1	0	0	0	-	0	1	0	1	1	0	1	1	1	0	-	1	1	0	0	0	1	0	0	-	0	1	1	1	1	1	1	0	1	0	1
1661	3560566_64:T>C	CTGCAGGCCAAGTCACCCAACTACACTGCCATTCTAAGGGAAATCTTCCCCAACGTACAACAAATTGATT	1	278.061	1	1	0	1	1	-	0	-	0	1	0	-	0	-	0	1	0	1	1	0	1	1	1	0	-	1	1	-	-	0	1	0	0	-	0	1	1	1	1	1	1	0	1	0	1
1662	3561246_19:A>G	CTGCAGTGTAAACAGACACAAACACAAACACAAATTCAAAACACACAAGAGACATAAGCATATAACAAGA	1	278.061	1	1	0	1	1	-	0	0	0	1	0	0	0	-	0	1	0	1	1	0	1	1	1	0	-	1	1	0	0	0	1	0	0	-	0	1	1	1	1	1	1	0	1	0	1
1663	3561751_67:A>G	CTGCAGTTGCTATGAAGGAGAAACTCTAACCAATTTGCTTCAATCAATCCTTGGGTAAAATACTTGTCAC	1	278.061	1	1	0	1	1	-	0	0	0	1	0	0	0	-	-	1	0	1	1	0	1	1	1	0	-	1	1	0	0	0	1	0	0	-	0	1	1	1	1	1	1	0	1	0	1
1664	3562170_62:T>C	CTGCAGAAATATGCAATAAAACTGCAAAATGAATACAAACGTCTACATGGAAAAAATAAATGTTATTGGC	1	278.061	1	1	0	1	1	-	0	0	0	1	0	0	0	-	0	1	0	1	1	0	-	1	1	0	0	1	1	0	0	-	1	0	0	0	0	1	1	1	-	-	1	0	1	0	1
1665	3535582	CTGCAGACGTGCGATTCTTCGAAAATCACCTGATATGGGTGATGATCATAATCATCCGAGCATTCAATAA	1	279.45	1	1	0	1	1	1	0	0	0	1	0	0	0	-	1	1	0	1	1	0	-	1	1	0	0	1	1	0	0	0	1	0	0	1	0	1	1	1	1	1	1	0	1	0	1
1666	3535734	CTGCAGCCATTGACTTTGATAGAGAACACAAGATTTGACATTTTGAAGGAGAGTAGCCTACTTCAGTCTT	1	279.45	1	1	0	1	1	1	0	0	0	1	0	0	0	-	1	1	-	1	1	0	-	1	1	0	0	1	1	0	0	0	1	0	0	1	0	1	1	1	1	1	1	0	1	0	1
1667	3536116	CTGCAGAAGCTTTCTATCTGAACCGGAAAGCCAATGGGGGAATCCATCTGATAACAACCTTCTCCCACCA	1	279.45	1	1	0	1	1	1	0	0	0	1	0	0	0	0	1	1	0	1	1	0	0	1	1	-	-	1	1	0	0	0	1	0	0	1	0	1	1	1	1	1	1	0	1	0	1
1668	3537227	CTGCAGGTTCAGTGACCGACAGAAGTTCGAATTTAGATCATTGCATGTATTTGGGTGCAAATTTTGTCAT	1	279.45	1	1	0	1	1	1	0	0	0	1	0	0	0	-	1	1	0	1	1	0	-	1	1	0	0	1	1	0	0	-	1	0	0	1	0	1	1	1	1	1	1	0	1	0	1
1669	3539825	CTGCAGTGAAACTAGCTAAGGCCAATAGATTAGAATCTTAGAACCTTAGAGAAGGAACAACCTCCCTCTG	1	279.45	1	1	0	1	1	-	0	0	0	1	0	0	0	-	1	1	0	1	1	0	-	1	1	0	-	1	1	0	0	0	1	0	0	-	0	1	1	1	1	1	1	0	1	0	1
1670	3539875	CTGCAGCTGTATATGCTTCCACGGTCAAACTTCAACCCTTTCTAAATAATAGTTATCTCCTTAC	1	279.45	1	1	0	1	1	1	0	0	0	1	0	0	0	0	1	1	-	1	1	-	0	1	1	0	0	1	1	0	0	-	1	0	0	1	0	1	1	1	1	1	1	0	1	0	1
1671	3541261	CTGCAGAAGCTTTCTATCTGAACCTGATAGCCAATAGGGGAATCCATCTGATAACAATCTTCTCCCACCA	1	279.45	1	1	0	1	1	-	0	0	-	1	0	0	0	0	1	1	0	1	1	0	-	-	1	0	0	1	1	0	0	0	1	0	0	1	0	1	1	1	-	1	1	0	1	-	1
1672	3567058	CTGCAGTGTGACTGTCAACCACTATTTGCACCTCCCGGAAAACATGAGTTCTTGTGTATAAAGGAAAAAA	1	279.45	1	1	0	1	1	1	0	0	0	1	0	0	0	0	1	1	0	1	1	0	0	1	1	0	0	1	1	0	0	0	1	0	0	1	0	1	1	1	1	1	1	0	1	0	1
1673	3567418	CTGCAGTTAGCTCACACATGGACATTGATGCGGTAATTTAC	1	279.45	1	1	0	1	-	1	0	0	0	1	0	0	0	-	1	1	0	1	-	0	-	1	1	0	-	1	1	0	0	0	1	0	0	-	0	1	1	1	1	1	1	0	1	0	1
1674	3559791_33:T>C	CTGCAGTGAAATTTTGATGGTTATGATGTTTGTATAAACTGCATTTGTTTATCGGTTCTTAC	1	279.45	1	1	0	1	1	1	0	0	0	1	0	0	0	-	1	-	0	1	1	0	-	1	1	0	-	1	1	0	0	0	1	0	0	1	0	1	1	1	1	1	1	-	1	-	1
1675	3560334_59:T>C	CTGCAGTAGTAGGTGAAGCTATATAAAACTGACAATGTCAGTTTTGAGATACACTACTAGTTTAC	1	279.45	1	1	0	-	1	1	0	0	0	1	0	-	0	-	1	-	0	1	1	0	-	1	-	0	-	1	1	0	0	0	1	0	0	1	0	-	1	1	1	1	1	0	1	0	1
1676	3561175_14:A>C	CTGCAGATAGTCACGATCTTTCAATACCTACTCTAGGTGATGCTGCTGTTGCAACTAAGTTTCTAGATTC	1	279.45	1	1	0	1	1	1	0	0	0	1	0	0	0	-	1	1	0	1	1	-	-	1	1	0	-	1	1	0	0	0	1	0	0	1	0	1	1	1	1	1	1	0	1	0	1
1677	3561469_6:G>A	CTGCAGAGGGAATGTCTAAAGCCTTACACATATGGTACAACTTTCCTGCATCAATGGCATCAAGTGCTGC	1	279.45	1	1	0	1	1	1	0	0	0	1	0	0	0	-	1	1	0	1	1	0	-	1	1	-	-	1	1	0	0	0	1	0	0	-	0	1	1	1	1	1	1	0	1	0	1
1678	3561620_30:G>A	CTGCAGAGAGACAGTGCCTTGAGAAAGAGTTGCCTGTATACAGCTCACTTATTATTTTACTCCACAACCT	1	279.45	1	1	0	1	1	1	0	0	0	1	-	0	0	-	1	1	0	1	1	0	-	1	1	0	-	1	1	0	0	-	1	0	0	1	0	1	1	1	1	1	1	0	1	0	1
1679	3561826_46:T>G	CTGCAGATCTGGAGAAGTCCACTATATATACAACTGAGATTTGGGACTGTCAGAAGATCTTAC	1	279.45	1	1	0	1	1	1	0	0	0	1	0	0	0	-	1	1	-	1	1	0	-	1	1	0	-	1	-	0	0	0	1	0	0	1	0	1	1	1	1	1	1	0	1	0	1
1680	3567575	CTGCAGCCCCAGCAATTTCTCCAAACCCCGGTACTACATTCAACACTCCGTCCGGGATTCCAGCCTTACA	1	280.82	1	1	0	1	1	-	0	0	0	1	0	0	0	0	1	1	0	1	1	0	0	-	-	0	1	1	1	0	0	0	1	0	0	1	0	1	1	1	1	1	1	0	1	0	1
1681	3538704	CTGCAGCAAAGATTACAACAGTTCAAGAGTTTCTCAAATTATCTGTAGTTGATACTCATAGACTCCGAAA	1	286.534	1	1	0	1	1	1	0	0	-	1	0	0	0	-	1	-	0	-	1	0	-	1	1	0	-	1	1	0	0	0	1	0	0	1	0	1	1	1	1	1	1	0	1	-	1
1682	3567889	CTGCAGTTAGTTTCTTGGCTGCTTGCATAACCAGCTGATCATCCTCTCTTAC	1	286.534	1	1	0	1	1	1	0	0	-	1	0	0	0	1	1	1	0	-	1	0	-	1	-	0	0	1	1	0	0	0	1	0	0	-	0	1	1	1	1	1	1	0	1	1	1
1683	3536168	CTGCAGAAGCTTTCTATCTGAACCTGAAAGCCAATGGGGAAATCCTTCTGATAACAACCTTCTACCTCCG	1	287.963	1	1	0	-	1	1	0	0	1	1	0	0	0	1	1	1	0	1	1	0	-	1	1	0	0	1	-	0	0	0	1	0	0	1	0	1	1	1	1	1	1	0	1	-	1
1684	3567403	CTGCAGCCAATAAGGCATCAAGCATACCAAAATAAACCTGGGTGGATAGAAAAAGAACAACATGAAATCT	1	287.963	1	1	0	1	1	-	0	0	1	-	0	0	0	1	1	1	0	1	1	0	-	1	1	0	-	1	1	0	0	0	1	0	0	1	0	1	1	1	1	1	1	0	1	1	1
1685	3568937	CTGCAGGGTGGCTTCCAAGGTGTTTTGTGAATAGATTTAC	1	287.963	1	1	-	1	1	1	0	-	1	1	0	0	0	-	1	1	0	1	1	0	-	1	1	0	-	1	1	0	0	0	1	0	0	1	-	1	1	1	1	1	1	0	1	1	1
1686	3536315	CTGCAGAAATCAGTAATAGATATGGAAAAGCTATACCAAGAGAGAAAAGGCGCCAATTTTGTCATGCCGA	1	289.371	1	1	0	1	1	1	0	0	0	1	0	0	0	1	1	1	0	1	1	0	0	1	1	0	0	1	1	0	-	0	1	-	0	1	0	1	1	1	1	1	1	0	1	1	1
1687	3536367	CTGCAGCCAATAAGGCATCAAGCATACCAAAATAAACCTGGGTGGATAGAAAAAGAACAAACATGAAAAT	1	289.371	1	1	0	1	1	1	0	0	0	1	0	0	-	1	1	1	0	1	1	0	-	1	1	0	0	1	1	0	0	-	1	0	0	1	0	1	1	1	1	1	1	-	1	1	1
1688	3536749	CTGCAGGAGAGCTTGTCTCCCGAGGATCAAGGGCCCAGCAGTTTTCTTATGTAAGGCCTGTTGAAGATAA	1	289.371	1	-	0	1	1	1	0	0	-	1	0	0	0	1	1	1	0	-	-	0	-	1	1	0	-	1	1	0	0	0	1	0	0	1	0	1	1	1	1	1	1	0	1	1	1
1689	3537166	CTGCAGAAATCAGTAATAGATATGGAAAAGCTATACCAAGAGAGAAAAGGCGCCAATTTTGTCATGCCAT	1	289.371	1	1	0	1	1	1	0	0	1	1	0	0	0	-	-	1	0	1	1	0	-	1	1	0	1	1	1	0	0	0	1	0	0	1	0	1	1	1	1	1	1	0	1	1	1
1690	3540242	CTGCAGACAACACCAAGTGTTGATATTGTGGTGGCACAAGATGGAAGTGGGAGCTATGAGACAATCTCAG	1	289.371	1	1	0	1	1	1	0	0	-	-	0	0	0	1	1	1	0	1	1	0	-	1	-	0	-	1	1	0	0	0	1	0	0	1	0	1	1	1	1	1	1	0	1	1	1
1691	3541299	CTGCAGATTGGACACGTGTAGTGACTACAAGTGTAGGCCTAACATGTCATAACAAAGAGTAAGATTGAAT	1	289.371	1	1	0	1	1	1	0	0	-	1	0	0	0	-	1	1	0	1	1	0	-	1	1	0	-	1	1	0	0	0	1	0	0	1	0	1	1	1	1	-	1	0	1	1	1
1692	3567902	CTGCAGTTGTACTGCATACAAGAATTTTTAC	1	289.371	1	1	0	1	1	1	0	0	0	1	0	0	0	-	1	1	0	1	1	0	-	1	1	0	-	1	1	0	0	0	1	0	0	1	0	1	1	1	1	1	1	0	1	1	1
1693	3569527	CTGCAGGGCACAAAACAGAATACGTGGAAGCCAAATACAGATTGTTAGTAAAAAGAAGCCTCTGCATGTT	1	289.371	1	1	0	1	1	1	0	0	-	-	0	0	0	-	1	1	0	1	1	0	-	1	1	0	-	1	-	0	0	0	1	0	0	1	0	1	1	1	1	1	1	0	1	1	1
1694	3569610	CTGCAGTATTGTGTGTCGCAACGACAGCAACCATAATTTAC	1	289.371	1	1	0	1	1	1	0	0	0	1	0	0	0	-	1	1	0	1	1	0	-	1	1	0	-	1	1	0	0	0	1	0	0	1	0	1	-	1	1	1	1	0	1	1	1
1695	3538025_8:C>A	CTGCAGTTCCCATGTCTCCATTTATGTGTGGGTAGCTATCCCAAGGGCATTGAGTGGATAATATCCCACT	1	289.371	1	1	-	1	1	1	0	0	0	1	0	0	0	-	1	1	0	-	1	0	-	1	1	0	0	1	1	0	0	0	1	0	0	1	0	1	1	1	1	1	1	0	1	1	1
1696	3542231_18:A>G	CTGCAGTCAACTTTTTGTGAAAAGCTCCATCTTTTCCAATCTTCTCTAAACGCCATACTTCGTCACTTAG	1	289.371	1	1	0	1	1	1	0	0	-	-	0	0	0	-	1	1	0	1	1	0	-	1	1	0	-	1	1	0	0	0	1	0	0	1	0	1	1	1	1	1	1	0	1	1	1
1697	3547628_68:G>C	CTGCAGCATATACGTCTTTATACTGTGGTTAGAGGTTCCTGTATCCTGAATGTACATAACTGTGATGAAG	1	289.371	1	1	0	1	1	1	0	0	0	1	0	0	0	-	1	1	0	1	1	0	-	1	1	0	-	1	1	0	0	0	1	0	0	1	0	1	1	1	1	1	1	0	1	1	1
1698	3558965_10:A>G	CTGCAGGCTCGATAAACTGTGTCATAGTGGACTTTGATTCTGTGCTTGTTTGAGCAGCAACACTAGAGTC	1	289.371	1	1	0	1	1	1	0	0	0	1	0	0	0	-	1	1	0	-	1	0	-	1	1	0	-	1	1	0	0	0	1	0	0	-	0	1	1	1	1	1	1	0	1	1	1
1699	3559587_6:A>G	CTGCAGAACCAACATCACATGAGCTGCTCTCTGCTTCCCATATGAAAAGACTGGAATTAC	1	289.371	1	1	0	1	1	1	0	0	-	1	0	0	0	-	1	1	0	-	1	0	-	1	1	0	0	-	1	0	0	0	1	0	0	1	0	1	1	1	1	1	1	0	1	1	-
1700	3559693_39:G>A	CTGCAGAAAAATGACAGATACGAGTTTCATCAGAGAGCTCGTATTATGCCTTACTCAAAACACCTTCAGA	1	289.371	1	1	0	1	1	1	0	0	0	1	-	0	0	-	1	1	0	1	1	0	-	1	1	0	-	1	1	0	-	0	1	0	0	1	0	1	1	1	1	1	1	0	1	1	1
1701	3560481_25:A>T	CTGCAGGCGGTGATGTGAAGCAGATAACAATCAAAAACCACCTATCAGATATGATTGAGGTTTAGTTGTG	1	289.371	1	1	0	1	1	1	0	0	0	1	0	0	0	-	1	1	0	1	1	0	-	1	1	0	-	1	1	0	0	0	1	0	0	1	0	1	1	1	1	1	1	0	1	1	1
1702	3560492_56:A>G	CTGCAGTCTATTATAACGTTTTTATTCAACAGTCGGTACTTGTTCATAATTTGATGCATTCAGCTTTACA	1	289.371	1	1	0	1	1	1	0	0	-	1	0	0	-	1	1	1	0	1	1	0	-	1	1	0	0	1	-	0	0	0	1	0	0	1	0	1	1	1	1	-	1	0	1	1	1
1703	3561951_24:A>G	CTGCAGTTTGTCTGACTGCCTGGTCATGAATAAAATATCATATAAATATTTATACAAAACTTCTTCAGAG	1	289.371	1	1	0	1	1	1	0	0	-	1	0	0	0	1	1	1	0	1	1	0	-	1	1	0	0	1	1	0	0	0	1	0	0	-	0	1	1	1	1	1	1	0	1	1	1
1704	3562186_57:T>G	CTGCAGCAGTCCCTATTTTCCATGGACACCCTCCCACTGCGGTAGCGGCTATTTGACGTTTTAC	1	289.371	1	1	0	1	1	1	0	0	0	1	0	0	0	-	1	1	0	1	1	0	-	1	1	0	-	1	1	0	0	0	1	0	0	1	0	1	1	1	1	1	1	0	1	1	1
1705	3562645_19:A>T	CTGCAGATGCATATGTTGCAACAGAACTTGATCTTGCAAGTCCTGTCCAAATGATTCAATTATTCAAAGT	1	289.371	1	1	0	1	1	1	0	0	-	1	0	0	0	-	1	1	0	1	1	0	0	1	1	0	-	1	1	0	0	0	1	0	0	1	0	1	1	1	1	1	1	0	1	1	1
1706	3562829_29:G>C	CTGCAGACGACACCAAGTGCTGATATTGTGGTGGCACAAGATGGAAGTGGAAACTATAAGACAATATCAG	1	289.371	1	1	0	1	1	1	0	0	-	1	0	0	0	1	1	1	0	1	1	0	0	1	1	0	-	1	1	0	0	-	1	0	0	1	0	1	1	1	1	1	1	0	1	1	1
1707	3540364	CTGCAGCTTCAAACGAAATTCTGGAAAATAAGCGCTCTGAATCTGACTTCAACTCCAACAAAAACGTTGT	1	292.149	1	1	0	1	1	1	-	0	0	1	0	0	0	0	1	1	0	1	1	0	0	1	1	0	0	1	1	1	0	0	1	0	0	1	0	0	1	1	1	1	1	0	1	1	1
1708	3567162	CTGCAGCGAGTATGATGGATCAAATATTTTTTTATCATGTGTAAACTGTAAGTTAGAGTGGTCTAGAAGG	1	296.316	1	1	0	1	1	1	0	0	0	1	0	0	0	0	1	1	0	1	1	1	0	1	1	1	0	1	-	1	0	0	1	0	0	1	0	0	1	1	1	1	1	0	1	-	1
1709	3537342	CTGCAGCAGAGAGACAAGTAAATGGACAGAATATATTACTTCGACATTCCAAATAAAACAGGAATTCAAC	1	297.705	1	1	0	1	1	1	0	0	0	1	0	0	0	0	1	1	0	1	1	1	0	1	-	1	-	1	1	1	0	0	1	0	0	1	0	0	1	1	1	1	1	0	1	1	1
1710	3538015	CTGCAGCAAACATCATCATGCAAAAGAAAATCAAGTCAAGCAACCTGCAATACATTGGCAGTGACAGTTC	1	297.705	1	1	0	1	1	1	0	0	0	1	0	0	0	-	1	1	0	1	1	1	0	1	1	1	0	1	1	1	0	-	1	0	0	1	0	0	1	1	1	1	1	0	1	1	1
1711	3540255	CTGCAGTGAATTTCTTCATTGGTAGCAGCGACCACTCCATTGGGACAAAAGCTTGTAAAGTTAC	1	297.705	1	1	0	1	1	1	0	0	0	1	0	0	0	0	1	1	0	1	1	1	0	1	1	-	-	1	1	1	0	0	1	0	0	1	-	0	1	1	1	1	1	0	1	1	1
1712	3559057_34:T>A	CTGCAGAAAGAGGTCCTAGTGTTGAGGAAAGCTGGTAATGAAAAAGATCAAATCCTAAAAGATAAAGACG	1	297.705	1	1	0	1	1	1	0	0	-	1	0	0	0	-	1	1	0	1	1	1	-	1	1	1	-	1	1	1	0	0	1	0	0	1	0	0	1	1	1	1	1	0	1	1	1
1713	3562481_44:C>G	CTGCAGTGAATCTTTGATCTATGGTAGATAGTTTTGATTTGATTTCTTAC	1	297.705	1	1	0	1	1	1	0	0	-	1	0	0	0	-	1	1	0	1	1	1	-	1	1	1	-	1	1	1	0	0	1	0	0	1	0	0	1	1	1	1	1	0	1	1	1
1714	3536534	CTGCAGCAATGAGTTAGAGTAAAATGGGGACGAATAAATTCCAATGGCAGAAAAAGAATTTCAAAACAAT	1	299.021	1	1	0	1	1	1	0	0	-	1	0	0	0	1	1	1	0	1	1	1	-	1	-	1	-	1	1	1	0	0	1	0	0	1	0	0	1	1	1	1	1	0	1	1	1
1715	3537015	CTGCAGCAGAGAGACAAGTAAATGGACAGAATATATTACTTCTTCGACATTCCAAATAAAACAGGAATTC	1	299.021	1	1	0	1	1	1	0	0	-	1	0	0	0	1	1	1	0	1	1	1	-	1	1	1	-	1	1	1	0	0	1	0	0	1	-	0	1	1	1	1	1	0	1	1	1
1716	3537714	CTGCAGAAGCACGAATCACCGCCGGCACCGACACTTGCTGAGAAGCACCGGCAGTACATCCTAAGCCTCT	1	299.021	1	1	0	1	1	1	0	0	-	1	0	0	0	1	1	1	0	-	1	1	1	-	1	1	-	1	1	1	0	0	1	0	0	1	-	0	1	1	1	-	1	0	1	1	1
1717	3553528_39:G>A	CTGCAGCACAACCAGTATCCTAACTCATTTAGCCCTGAATGACTTCAGTTTCTTTGCTTTCATAGTCCAC	1	299.021	1	1	0	1	1	1	0	0	0	1	0	0	0	1	1	1	0	1	1	1	-	1	1	1	-	1	1	1	0	0	1	0	0	1	0	0	1	1	1	1	1	0	1	1	1
1718	3561224_56:C>T	CTGCAGCCAATATCATATTACTTACGTAAGTTGATTATCAGAGGATGAAACAGCTAGCGAAGAAGCTTCG	1	299.021	1	1	0	1	1	1	0	0	-	1	0	0	0	1	1	1	0	1	1	1	-	1	1	1	-	1	1	1	0	0	1	0	0	1	-	0	1	1	1	1	1	0	1	1	1
1719	3535026	CTGCAGGAAAAGACCATGTCATACAGTTTGAACATGTTTAC	1	301.878	1	1	0	1	1	-	0	0	-	1	0	0	0	-	-	1	0	1	1	1	-	1	1	1	1	0	1	-	0	0	1	0	0	1	1	0	1	1	1	1	1	0	1	1	1
1720	3537187	CTGCAGGAATTTTTGAAAGCATAGGAATGACTGAGTCTGCTGCCCGATGCTTTTCTGATTTGGGGATTAT	1	301.878	1	1	0	-	1	1	0	0	-	1	0	0	0	-	-	1	0	1	1	1	1	-	1	1	1	0	1	1	0	-	1	0	0	1	-	0	1	1	1	1	1	0	-	1	1
1721	3568745	CTGCAGCCTCCATAAATATTGCATTTGCATTCTTGGGGTTCAAGTCTTGTAAATTCTTTGCAGTTGCCCA	1	301.878	1	1	0	1	1	1	0	0	-	-	0	0	0	1	-	1	0	1	1	1	-	1	1	1	1	0	1	1	0	-	1	0	0	1	-	0	1	1	1	1	1	0	1	1	1
1722	3539826	CTGCAGTAAAAGTACTGCATTTTTAGAAAATGTAGGGGCAAAAATATATAAAAGTATACCATATTTATTA	1	303.327	1	1	0	1	1	1	0	0	-	1	0	0	0	1	1	1	-	1	-	-	-	1	1	1	1	0	1	1	0	-	1	0	0	1	1	0	1	1	-	1	1	0	1	1	1
1723	3534459	CTGCAGAATAGGTTGAGATGCAATTTGATCGTATATCTTGTACATTGCAAAGTTATTTTCTTTTTAGTTA	1	304.776	1	1	0	1	1	1	0	0	0	1	0	0	0	-	-	1	0	1	1	1	-	1	1	1	1	0	1	-	0	1	1	0	0	1	0	0	1	1	1	1	1	0	1	1	1
1724	3534477	CTGCAGCCTCCCTAAATATTGCATTTGCATTCTTGGGGTTCAAGTCTTGTATACTCTTTGCAGTTGCCCA	1	304.776	1	1	0	1	1	1	0	0	0	1	0	0	0	-	0	1	0	1	1	1	0	1	-	1	1	0	1	-	0	1	1	0	0	1	0	-	1	1	1	1	1	-	1	1	1
1725	3534569	CTGCAGGTTTACTTAGAAATGAATATGCAAGAGATTTATTCAAGTGATTGCTTTCTTATCCTGTTTACAG	1	304.776	1	-	0	1	1	-	0	0	0	1	0	0	0	0	0	1	0	1	1	1	0	1	1	1	1	0	1	-	0	1	1	0	0	1	0	0	1	1	1	1	-	0	1	1	1
1726	3534996	CTGCAGCAAGCGTTTCCATTTCTGCATAATCCCATTCTTCAAGCAGACATAGATTAC	1	304.776	1	1	0	1	1	1	0	0	0	1	0	0	0	-	1	1	0	1	1	1	0	1	1	1	-	0	1	-	0	1	1	0	0	1	0	0	1	1	1	1	1	-	1	1	1
1727	3535150	CTGCAGAGCACACCTGAGTTTCAAGAGAGATATGGTTTGTCTTCCATCTTGCTAATAAATGTGCCTTTAT	1	304.776	1	1	0	1	1	1	0	0	0	1	0	0	0	-	1	1	0	1	1	1	0	1	1	1	-	0	1	0	-	1	1	-	0	1	0	0	1	1	1	1	1	0	1	1	1
1728	3535329	CTGCAGACATTATTCAAGCAGCATCTAATAGTTATAACTTGGAGATACACTAACCCATAAATTAC	1	304.776	1	1	0	1	1	1	0	0	0	1	0	0	0	0	0	1	0	1	1	1	0	-	1	1	1	0	-	0	0	1	1	0	0	1	0	0	1	1	1	1	1	0	1	1	1
1729	3535586	CTGCAGCATGCATCATACAAAAAATCAAGGCAATTGGAGATCATTTGGCATGGCAAACACATCAGTCAAG	1	304.776	1	1	0	-	1	1	0	0	-	1	0	0	0	1	1	1	0	1	1	1	-	1	-	-	1	0	1	1	0	1	1	0	0	1	0	0	1	1	1	1	1	0	1	1	1
1730	3535727	CTGCAGGAACTTCAGCCCAGGATGAGTTGCCAAAAGCTCACGAAGTATAGGTTTAC	1	304.776	1	1	-	1	1	1	0	0	0	1	0	0	0	-	1	1	0	1	1	1	0	1	1	1	0	0	1	-	0	1	1	0	0	1	0	0	1	1	1	1	1	0	1	1	1
1731	3535736	CTGCAGGAAAAACTGTTGCTGTGGGAAAAATCACTGCTATGTGAGTGTAAAATTTTTGACCTGAGGTAAA	1	304.776	1	1	0	-	1	1	0	0	-	1	0	0	0	-	1	1	0	-	1	1	-	1	1	1	1	0	-	1	0	1	1	0	0	1	-	0	1	1	1	1	1	0	1	1	1
1732	3535743	CTGCAGTTGCTTACGTCGAGAGCTCTCAACAGGGAGAGATATTGTATGCTACTAGGCAAGGTCTCAATAT	1	304.776	1	1	0	1	1	1	0	0	-	-	0	0	0	-	0	-	0	1	-	1	-	1	1	1	1	0	1	1	0	1	1	0	0	1	-	0	1	1	-	1	1	0	1	1	1
1733	3535824	CTGCAGGAATCACTCAATCAGTTGCCTAACCAACACAAGCATCACCGTCTTCGGTCTCACCAATGTCCCA	1	304.776	1	1	0	1	1	1	0	0	0	1	0	0	0	0	1	1	0	1	1	1	-	1	1	1	-	0	1	0	0	1	1	-	0	1	0	0	1	1	1	1	1	0	1	1	1
1734	3535944	CTGCAGCTTAGGAATACAATATCTTCTGTTATTTAGCCTAATTTTTTAGTTTTAC	1	304.776	1	1	0	1	1	1	0	0	-	1	0	0	0	1	1	1	0	1	1	1	-	1	1	1	1	0	1	-	0	1	-	0	0	1	-	0	1	1	1	1	1	0	1	1	1
1735	3536572	CTGCAGATGCAAGTTCATGTAAGCTACTCGACCCTTTCTTTGCAAATGTCAATGCTCTTTCCAAAACCTT	1	304.776	1	1	0	1	1	1	0	0	0	1	0	0	0	-	0	1	0	1	1	1	-	1	1	1	1	0	1	-	0	1	1	0	0	1	-	0	1	1	1	1	1	0	1	1	1
1736	3536590	CTGCAGGCCAAGAAAGGTTACAACAACTTCACTCTTTCTTCATTCTTTTGTTTTGTATCATTCTTCTTGT	1	304.776	1	1	0	1	1	1	0	0	0	1	0	0	0	0	1	1	0	1	-	1	0	1	1	1	0	0	1	0	0	1	1	0	0	-	0	0	1	1	1	1	1	0	1	1	1
1737	3536670	CTGCAGCAATTTGCATATTTCTCTCACTCTATAGCATTACTCTTGATATGGCATAGTGTTTACATGCTAA	1	304.776	1	1	0	1	1	1	0	0	-	-	0	0	0	1	0	1	0	-	1	1	1	1	1	1	1	0	1	1	0	1	1	0	0	1	-	0	1	1	1	1	1	0	1	1	1
1738	3536821	CTGCAGTTGGCATGGATCTCAAGAAGAAAACATGCAGCCGTACATATTAC	1	304.776	1	1	0	1	1	1	0	0	-	1	0	0	0	1	0	-	0	1	1	1	-	1	1	1	-	0	1	1	0	1	1	0	0	1	-	0	1	1	1	1	1	0	1	-	1
1739	3536827	CTGCAGAGCCCTCTTTGCGGGATTAGTGGTGGACCTCTTGGGTGAACCTTCTATTTCAGCTCTTTCGAGG	1	304.776	1	1	0	1	1	1	0	0	0	1	0	0	0	0	1	1	0	1	1	1	0	1	1	1	0	0	1	-	0	1	1	0	0	1	0	0	1	1	1	1	1	0	1	1	1
1740	3537315	CTGCAGCAAGCGTTTCCGTTTCTCCGTAATCCCATTCTTCAAGCAGACATAGATTAC	1	304.776	1	1	0	-	1	1	0	0	-	1	0	0	0	1	-	1	0	1	1	1	-	1	1	1	-	0	1	1	0	1	1	0	0	1	-	0	1	1	1	1	1	0	1	1	1
1741	3537518	CTGCAGATACATGGGGATATATTGCTCATAAATGGGTTATAGCTTGAAAGGCCGGTTGACAACTTGGGAA	1	304.776	1	1	0	1	1	1	0	0	0	1	0	0	0	0	1	1	-	1	1	1	-	1	1	1	-	0	1	0	0	1	1	0	0	1	0	-	1	1	1	1	1	0	1	1	1
1742	3537893	CTGCAGTCGTAAATATCAATGTCAATGCTTACTTATAAGTTTCCCAAATAGAAAACAAATAAATATTTTG	1	304.776	1	1	0	1	1	1	0	0	-	1	0	0	0	0	-	1	0	1	1	1	-	1	1	-	-	0	1	-	0	1	1	0	0	1	0	0	1	1	1	1	1	0	-	1	1
1743	3538207	CTGCAGAGGAAGTGGTAGCATTTGGTGATAATTTGTGCCACTCAGACAAGGAGGTTCGCATTTCAACTCT	1	304.776	1	1	0	1	1	1	0	0	-	1	0	0	0	1	-	1	0	1	1	1	0	1	1	1	1	0	1	-	0	1	1	0	0	1	0	0	1	1	1	1	1	-	1	1	1
1744	3538563	CTGCAGTAGCAGTATTCTGGGGCATAGCTGATGAGCATAGCAGGTGTTTAGACTCCTTTAC	1	304.776	1	1	0	1	1	1	0	0	0	1	0	0	0	0	1	1	0	1	1	1	0	1	-	1	0	0	1	0	0	1	1	0	0	1	0	0	1	1	1	1	1	0	1	1	1
1745	3539125	CTGCAGCTTAGGAATACAATATCTTCTGTTATTTAGCCTAATTTTTTTAGTTAC	1	304.776	1	1	0	1	1	1	0	0	0	1	0	0	0	0	1	1	0	1	1	1	0	1	-	1	-	0	1	0	0	1	1	-	0	1	0	0	1	1	1	1	1	0	1	1	1
1746	3539937	CTGCAGTTATTTTGACAAAAAAGATATCAAATCCATGATGAAATGTGTTAC	1	304.776	1	1	0	1	1	1	0	0	0	1	0	0	-	-	0	1	0	1	1	1	-	1	1	1	1	0	1	-	0	1	1	0	0	1	0	0	1	1	1	1	1	0	1	1	1
1747	3540009	CTGCAGGAATATGACATCAAAGAATAAAGCATACATGATAAGAAATAATAATTACAACAAACAAGATCAT	1	304.776	1	1	0	1	1	1	0	0	0	1	0	0	0	0	1	1	0	1	1	1	0	1	1	1	-	0	1	-	0	1	1	0	-	1	-	0	1	1	1	1	1	0	1	1	1
1748	3540170	CTGCAGAGACAAGAGACAGACGCAAACCCTAATCTGAATGCAGAGGCGCAAGTTTGAACCCTAATCTGAA	1	304.776	1	1	0	1	1	1	0	0	1	1	0	0	0	1	-	1	0	1	1	1	1	1	1	1	-	0	1	1	0	1	1	0	0	1	-	0	1	1	1	1	1	0	1	1	1
1749	3540683	CTGCAGAAAATGAACAGTATCAAAATTCACACTACGAATGAGAAATGAACAATATCTTAC	1	304.776	1	1	0	1	1	1	0	0	0	1	0	0	-	-	0	1	0	1	1	1	-	1	1	1	1	0	1	-	0	1	1	0	0	1	0	0	1	1	1	1	1	-	1	1	1
1750	3540751	CTGCAGAAAAGAACGACGACATGAGAACAATAACAGTTTTTTTTTAC	1	304.776	1	1	0	1	1	1	-	0	0	1	0	0	0	-	1	1	0	1	1	1	-	1	1	1	-	0	1	-	0	1	1	0	0	1	0	0	1	1	1	1	1	0	1	1	1
1751	3541482	CTGCAGGCCTAGAACGAGGCGTGGTATGGGCCGCCATTGAGTAGGAAGAGCATGGGAAGACACCGTAGGA	1	304.776	1	1	0	1	1	1	0	0	0	1	0	0	0	0	1	1	0	1	1	1	-	1	1	1	-	0	1	0	0	1	1	0	0	1	0	0	1	1	1	1	1	0	1	1	1
1752	3564774	CTGCAGCTTTGCTTCACACCCTTCTCTGTTGGCTTTTGGTTTTTGAATTAC	1	304.776	1	1	0	1	1	1	0	0	-	1	0	0	0	1	1	1	0	1	1	1	-	1	1	1	-	0	1	1	0	1	1	0	0	1	-	0	1	1	1	1	1	0	-	1	1
1753	3567308	CTGCAGAACATTATAAGTGATTCAGGTTACTTCACAATGAGTGTGTTATGTTTGTGAGTGTATGTGTCTC	1	304.776	1	1	0	1	1	1	0	0	-	1	0	-	0	-	0	1	0	1	1	1	0	1	1	1	1	0	1	-	0	1	1	0	0	1	0	0	1	1	1	1	1	0	1	1	1
1754	3567995	CTGCAGCACCCCAGAGTTGCTGCTTGTCACCCGAATACCAAGAAAGAGCATATTTAC	1	304.776	1	1	0	1	1	1	-	0	0	1	0	0	-	1	0	1	0	1	1	1	0	1	1	1	1	0	1	-	0	1	1	0	0	1	0	0	1	1	1	1	1	0	1	1	1
1755	3568654	CTGCAGTTCCCAACAAGCAATCCAAACCGGTGGACATGAACTTCAATCGAATTATCTTCCTTAC	1	304.776	1	1	0	1	1	1	0	0	0	1	0	0	0	0	1	1	0	1	1	1	0	1	-	1	0	0	1	0	0	1	1	0	0	1	0	0	1	1	1	1	1	0	1	1	1
1756	3568953	CTGCAGAACATATAAGTGATTCAGGTTACTTCACAACGAGTGTGTTATGTTTGTGAGTGTATGTGTCTCT	1	304.776	1	1	0	1	1	1	0	0	-	1	0	0	0	1	-	1	0	1	1	1	0	-	1	1	1	0	-	1	0	1	1	0	0	1	-	0	1	1	1	1	1	0	1	1	1
1757	3569177	CTGCAGTTGTGGTGAGTTCCAGATGGAATCCGACACCGGAACAGTTAC	1	304.776	1	1	0	1	1	1	0	0	-	-	0	0	0	1	0	-	0	1	1	1	1	1	1	1	1	0	1	1	0	1	1	0	0	1	-	0	1	1	1	1	1	0	1	1	1
1758	3569744	CTGCAGATGTTGTGGTTGCTCATGAATTTTCTTGGAATTATTTGACTGATTTATGATTTAC	1	304.776	1	1	0	1	1	-	0	0	1	1	0	0	0	1	0	1	0	-	-	1	1	1	1	1	1	0	-	1	0	1	1	0	0	1	-	0	1	1	1	1	1	0	1	1	1
1759	3569767	CTGCAGATACGAGTGATTTGGAATTCGCAACCTTGCTAGAGTTGAACAGCTTTGATATAAGTTTAC	1	304.776	1	1	0	1	1	1	0	0	0	1	0	0	0	0	1	1	0	1	1	1	0	1	-	1	0	0	1	0	0	1	1	0	0	1	0	0	1	1	1	1	1	0	1	1	1
1760	3569900	CTGCAGTCATTAGATCATGAAGCCCTTGACAGTCTCGAAAACATACATCACGAAAAGGCGAATGTTTTAT	1	304.776	1	1	0	1	1	1	0	0	0	1	0	0	0	0	1	1	0	1	1	1	0	1	1	1	0	0	1	-	0	1	1	0	0	1	0	0	1	1	1	1	1	0	1	1	1
1761	3569934	CTGCAGCACAGGTATTTCTCTATAAGTTTTCTTGTGAATCATAAAGTGATTAGAAAGCATAAACTTGAAT	1	304.776	1	1	0	1	1	1	0	0	1	1	0	0	-	-	0	1	0	1	1	1	1	1	1	1	1	0	1	-	0	1	1	0	0	1	0	0	1	1	1	1	1	0	1	1	1
1762	3569990	CTGCAGGAATTTTTGAAAGCATAGGAATGACCGAGTCTGCTGCCCAATGCTTTTCTGATTTAGGGGATTA	1	304.776	1	1	0	1	1	1	-	0	0	1	0	0	0	0	0	1	0	1	1	1	-	1	1	1	1	0	1	-	0	1	1	0	0	1	0	-	1	1	1	1	1	0	1	1	1
1763	3545432_63:G>C	CTGCAGATCTTCGAGTCATGGTCATATATTATGATGTATCTGAAGAAATATCTAGAACACAACCGATCAG	1	304.776	1	1	0	1	1	1	0	0	-	1	0	0	0	1	-	1	0	1	-	1	-	1	1	1	0	0	1	-	0	1	1	0	0	1	-	0	1	1	1	1	1	0	1	1	1
1764	3554582_65:G>T	CTGCAGTTATTCATGGATTGAAGTGCCTTTCGCATTTGTTGATCAATAGAGACAATCTTCATTGGCGTGA	1	304.776	1	1	0	1	1	1	0	0	-	1	0	0	0	-	-	1	0	1	1	1	-	1	1	1	1	0	1	-	0	1	1	0	0	1	-	0	1	1	1	1	1	0	1	1	1
1765	3559064_32:A>G	CTGCAGCAGTAAACCAAGATCTAGGGGAAAAACATTGCAGTAAACAGCTCCTTTTTCTTCACAAAAAGGT	1	304.776	1	1	0	1	1	1	0	0	0	1	0	0	0	1	1	1	0	1	1	1	-	1	1	1	-	0	1	-	0	1	-	0	0	1	-	0	1	1	1	1	1	0	1	1	1
1766	3560560_6:A>G	CTGCAGGAGAGTCTGGTGTGACGTTTCTTTCGATAACTGGTTCTGAATTCATGCAATTGTTTGTTGGTGT	1	304.776	1	1	0	1	1	1	0	0	-	1	0	0	0	-	1	1	0	1	1	1	-	1	1	1	-	0	1	-	0	1	1	0	0	1	-	0	1	1	1	1	1	0	1	1	1
1767	3561710_38:G>C	CTGCAGTTGTGCATGTTTGTTGTTATTTATTGAAACATCGTTACAAACAAAACTAATTTTGGTTTGGTAT	1	304.776	1	1	0	1	1	1	0	0	-	1	0	0	0	-	-	1	0	1	1	1	-	1	1	1	-	0	1	-	0	1	1	0	0	1	-	0	1	1	1	1	1	0	1	1	1
1768	3562023_16:T>C	CTGCAGGTTGAGAAAAGTTGTTTTGCTCTTAGTGATGACGAAACACATCAAAGTTTGTTATCTGAGTTGA	1	304.776	1	1	0	1	1	1	-	0	1	1	0	0	0	-	0	1	0	1	1	1	-	1	1	1	1	0	1	-	0	1	1	0	0	1	0	0	1	1	1	1	1	0	1	-	1
1769	3562427_66:G>C	CTGCAGAAGAAGAGATTGTTACATCTGGGTTTGATAATAAGGTGAGTGTTTTACCAAGATTCTTTGTGGA	1	304.776	1	1	0	1	1	1	0	0	-	1	0	0	0	-	-	1	0	1	1	1	0	1	1	1	-	0	1	-	0	1	1	0	0	1	-	0	1	1	1	1	1	0	1	1	1
1770	3535236	CTGCAGTATCTCATGAAGAAAGCCACCTCAAACTTGTCCACTGTCATCAAGACAGACCGACATGTTAGGC	1	306.075	1	1	0	1	1	1	0	0	0	1	0	0	0	0	0	1	0	1	1	1	-	1	1	1	1	0	1	-	0	1	1	0	0	1	-	0	1	1	1	1	1	0	1	1	1
1771	3535581	CTGCAGGAGAAATAAGGAAACCAAGTTCAAGAGTTCCATTGAGATAGCATAAGATACACTTAC	1	306.075	1	1	0	1	1	1	0	0	0	1	0	0	0	0	0	1	0	1	1	1	0	1	1	1	1	0	1	0	0	1	1	0	0	1	0	0	-	-	1	1	1	0	1	1	1
1772	3535774	CTGCAGTAACAATAGATTGACCTGCCAAATTTCACAATAACACCAAGTTAC	1	306.075	1	1	0	1	1	1	0	0	0	1	0	0	0	0	0	1	0	1	1	1	0	1	-	1	1	0	1	-	0	1	1	0	0	1	0	0	1	1	1	1	1	0	1	1	1
1773	3536285	CTGCAGTCGGATATTGTTGAACATACCCATGACAGTGGAGTCTGCATTGTATACTTAGAGCTTCGCTTTA	1	306.075	1	1	0	1	1	1	0	0	0	1	0	0	-	-	0	1	0	1	1	1	0	1	1	1	1	0	1	-	0	1	1	0	0	1	0	-	1	1	1	1	1	0	1	1	1
1774	3538053	CTGCAGCCAACTCCTTGAAATCTTCTAGGATTTCTAACACTTCTTCTGAAATTGTTGTTTCCTCGTTTAC	1	306.075	1	1	0	1	1	1	0	0	-	1	0	0	0	1	0	1	0	1	1	1	-	1	1	-	1	0	-	1	0	1	1	0	0	1	-	0	1	1	1	1	1	0	1	-	1
1775	3538346	CTGCAGCTTGGACTCAATCAATGGAAAATGCACTCAAAAGTCGGAACACAAGACTTTCAATCTCTTCTTT	1	306.075	1	1	0	1	1	1	0	0	-	1	0	0	0	1	0	1	0	-	1	1	-	1	1	1	1	0	1	1	0	1	1	0	0	1	-	0	1	1	1	1	1	0	1	1	-
1776	3539572	CTGCAGATGAACTATCAAGGATTTGCCTCCTATGCGAGATAAATGAAAGAAAGTTAC	1	306.075	1	1	0	1	1	1	0	0	-	1	0	0	0	1	0	1	0	-	1	1	1	1	1	1	1	0	-	-	0	-	1	0	0	1	1	0	1	1	1	1	1	0	1	-	1
1777	3539581	CTGCAGATTCAATACGGGCAAAATTATATATTGAGAAACAATGTAAATGTAAACACACATCATGCTGCAC	1	306.075	1	1	0	1	1	1	0	0	0	1	0	0	0	-	0	1	0	1	1	1	-	1	1	1	1	0	1	-	0	1	1	0	0	1	0	0	1	1	1	1	1	0	1	1	1
1778	3539605	CTGCAGAAATAATTCAAGCAGCATCAAATAGTTATAACTTGGAGATACATGAATTTTTGACCTAAACCAG	1	306.075	1	1	0	1	1	1	0	0	-	1	0	0	0	1	-	1	0	1	1	1	-	1	1	1	1	0	1	1	0	1	1	0	0	1	-	0	1	1	1	1	1	0	1	1	1
1779	3540087	CTGCAGATTCAATACGAGCAAAATTATATATTGAGAAACAACGTAAACACACATCATGCTGCACTGCACA	1	306.075	1	1	0	1	1	1	0	0	-	1	0	0	0	-	-	1	0	1	-	1	-	-	1	1	1	0	1	-	0	1	1	0	0	1	-	0	1	1	1	1	1	0	1	1	1
1780	3540677	CTGCAGTCAACTCCTTGAAATCTTCTAGGATTTCTAACACTTCTTCTGAATTTATTATTTCCTCGTTTAT	1	306.075	1	1	0	1	1	1	0	0	0	1	0	-	0	0	0	1	0	1	1	1	0	1	1	1	1	0	1	-	0	1	1	0	0	1	0	0	1	1	1	1	1	-	1	1	1
1781	3564230	CTGCAGCTGCGCCTAACTAAAAGTATATGCTTTGAGGAGTCCCTAATACCTTGCAAAACCCTATCCAAGG	1	306.075	1	1	0	1	1	1	0	0	-	1	0	0	0	1	1	-	0	1	1	1	-	-	1	1	1	0	1	1	0	1	-	0	0	1	-	0	-	1	-	1	1	0	1	1	1
1782	3566807	CTGCAGTTTGAAAAAATATTCATATTCGAGTTCATACCGGTGTGAGCATTAC	1	306.075	1	1	0	1	1	1	0	0	1	1	0	0	0	-	1	1	0	1	1	1	1	1	1	1	1	0	1	1	0	1	1	0	0	1	-	0	1	1	1	1	1	0	1	1	1
1783	3567562	CTGCAGGTATTGTAGGATTTTCGCTTTTGATGTAATTTACATCCATTTTCTTTCATTTCTGTTTTCTGAG	1	306.075	1	1	0	1	1	1	0	0	-	1	0	0	0	-	-	1	0	-	-	1	-	1	1	1	1	0	1	1	0	1	-	0	0	1	1	0	1	1	1	1	1	0	1	1	1
1784	3567590	CTGCAGGTTGAAGCAACTCTGTTGGAATCATGCTTGGCCTGGAACGAATGGTTTGTAAGGTGGAAAGCTT	1	306.075	1	1	0	1	1	1	0	0	0	1	0	0	0	0	0	1	0	1	1	1	-	1	1	1	1	0	1	-	0	1	1	0	0	1	0	-	1	1	1	1	1	0	1	1	1
1785	3567785	CTGCAGATTGATTGATGAAACACATCACCAAACCGGTACGGCTGTTAC	1	306.075	1	1	0	1	1	1	0	0	-	1	0	0	0	1	-	1	0	1	1	1	-	1	-	-	1	0	1	1	0	1	1	0	0	1	-	0	1	1	1	1	1	0	1	1	1
1786	3568029	CTGCAGTATGTCACCAACAATCACTTTAC	1	306.075	1	1	0	1	1	1	0	-	1	1	-	0	0	1	-	1	0	-	1	1	1	1	1	1	1	0	1	1	0	1	1	0	0	1	-	0	1	1	1	1	1	0	1	1	1
1787	3545432_63:G>A	CTGCAGATCTTCGAGTCATGGTCATATATTATGATGTATCTGAAGAAATATCTAGAACACAACCGATCAG	1	306.075	1	1	0	1	1	1	0	0	1	1	0	0	0	-	1	1	0	1	-	1	-	1	1	-	-	0	1	-	0	1	1	0	0	1	-	0	1	1	1	1	1	-	1	1	1
1788	3560412_56:T>C	CTGCAGCCCTCTTCATACCTGAATCACATAATAAAGAATCAATGCCAACCTTCAGAATATGAGTCAAAAA	1	306.075	1	1	0	1	1	1	0	0	-	1	0	0	0	-	0	1	0	-	1	1	-	1	1	1	1	0	1	-	0	1	1	0	0	1	-	0	1	1	1	1	1	0	1	1	1
1789	3560743_54:G>A	CTGCAGTATTGACGAATAATTGACTCATGACCAAAATCCACTTGAGGCGATTTTCGCTTTCTGTTACAGA	1	306.075	1	1	0	1	-	1	0	0	-	1	0	0	0	-	-	1	0	1	1	1	-	1	1	1	1	0	1	-	0	1	1	0	0	1	-	0	1	1	1	1	1	0	1	1	1
1790	3561794_14:C>G	CTGCAGCTTTTATTGCTTTTGTGTATGATTCTATTCTTCCATCTAGTAATAAAACCTTGAACACACCTTT	1	306.075	1	1	0	1	1	1	0	0	-	1	0	0	0	-	0	1	0	1	1	1	-	1	1	1	1	0	1	-	0	1	1	0	0	1	-	0	1	1	1	1	1	0	1	1	1
1791	3562179_63:T>C	CTGCAGTGGAAACACTTGATCTTAGCAGGAACAAGTTTGCAAAGGTTGATAATCTGCATCATTGTACCAA	1	306.075	1	1	0	1	1	1	0	0	0	1	0	0	0	-	-	1	0	-	1	1	-	1	1	1	1	0	1	-	0	1	1	0	0	1	-	0	1	1	1	1	1	0	1	1	1
1792	3536647	CTGCAGCATAAGAATGTTTGGTCTCAAACAGAAAACAAGCTATGTTAC	1	307.408	1	1	0	1	1	1	0	0	-	1	0	0	0	-	0	1	0	1	1	1	-	1	1	1	1	0	1	1	0	1	1	0	0	1	-	0	-	1	1	1	1	0	1	1	1
1	3536010	CTGCAGGCAAATGAAAGCCCATTCCAAATGTTTCAAAGAACAAGTAAAGCTCTTAC	2	0	1	1	0	0	0	1	1	1	0	1	0	1	0	0	1	0	1	0	0	0	1	0	0	1	1	1	0	1	1	0	0	0	0	1	0	1	1	1	1	0	1	0	1	0	0
2	3538249	CTGCAGTCAGTGCGATGCTCTGGGCCTGCCAACCGCCATCACCAATAGCTGTTGTTGCAATTGGTGCGAC	2	0	1	1	0	-	0	1	1	1	0	1	0	1	0	0	1	0	1	0	0	0	1	-	0	1	1	1	-	1	1	0	0	0	0	1	0	1	1	1	1	0	1	0	1	0	0
3	3540769	CTGCAGGGCTCCAGTTAGAGTGTGCTTCTTTTAGAAGTGCGGCTATACCTGCAATGTGTGGACATGACAT	2	0	1	1	0	0	0	1	1	1	0	1	0	1	0	0	1	0	1	-	0	-	1	0	-	1	1	1	0	1	1	0	0	0	0	1	0	1	1	1	1	0	1	0	1	0	0
4	3563554	CTGCAGGGCTCCAATTAGGGTGTGCTTCTTTTAGAAGTGCGGCTACACCTGCAATGTGTGGACATGACAT	2	0	1	1	0	0	0	1	1	1	0	-	0	1	0	0	1	0	1	0	0	0	1	0	0	1	1	1	0	1	1	0	0	0	0	1	0	1	1	1	-	0	1	0	1	0	0
5	3568244	CTGCAGTAGGACATGACAGTCGATGATATCACGAAACGGTAAATATTTATTTAC	2	0	1	1	0	0	0	1	1	1	0	1	-	1	0	0	1	0	1	0	0	0	1	0	0	1	1	1	0	1	1	0	0	0	0	1	0	1	1	1	1	0	1	0	1	0	0
6	3555274_21:C>A	CTGCAGTATTCACCACCATTCCCTGACTGCATTATTTGGGAGAAGAGGGGAAATTCAAAATAAAAATGAT	2	0	1	1	0	0	0	1	1	1	0	1	0	1	0	0	1	0	1	0	0	0	1	0	0	1	1	1	0	1	1	0	0	-	0	1	0	1	1	1	1	0	1	0	1	0	0
7	3559170_66:C>A	CTGCAGAAATAATATACATCCTTCACGACATTACAATGACTGAAACACATGCATAAAATTGATGATACTA	2	0	1	1	0	0	0	1	1	1	0	1	0	1	0	0	1	0	1	-	0	0	1	0	0	1	1	1	0	1	1	0	0	0	0	1	0	1	1	1	1	0	1	0	1	0	0
8	3559546_24:G>A	CTGCAGCATCCGTGGAAAGATAAATGACAGGTGCATTGGCTCTTTCTACCACACGCGATATGCAATCTGC	2	0	1	1	0	0	0	1	1	1	0	1	0	1	0	0	1	0	1	0	0	0	1	0	0	1	1	1	0	1	1	0	0	-	0	1	0	1	1	1	1	0	1	0	1	0	0
9	3559690_10:A>G	CTGCAGGAATCAATTCTATAACCCGTTACATGCATAAATGAGTTTAC	2	0	1	1	0	0	0	1	1	1	0	1	0	1	0	0	1	0	1	-	0	0	1	0	0	1	1	1	0	1	1	0	0	-	0	1	0	1	1	1	1	0	1	0	1	0	0
10	3560593_59:C>T	CTGCAGCTTGCAGCTATAGTAGATCATAATTCATAGGTAGCTGTAGAAAAACATATACTACAATTTACAG	2	0	1	1	-	0	0	1	1	1	0	1	0	1	0	0	1	0	1	0	0	0	1	0	0	1	1	1	0	1	1	0	0	-	0	1	0	1	1	1	1	0	1	0	1	0	0
11	3561516_68:T>G	CTGCAGTGTTCTTTCAGCAATAATATAATTATGCTGACTATTTAGTGGCAAGTTGGGGCTAGACTTACAT	2	0	1	1	0	0	0	1	1	1	0	1	0	1	0	0	1	0	1	0	0	0	1	0	0	1	1	1	0	1	1	0	0	-	0	1	0	1	1	1	1	0	1	0	1	0	0
12	3561722_22:G>A	CTGCAGCAATGATTTCGTCGACAGTTTATTTTCTTTTGCTAGCCCTTACTGTTGTGGTTACAAGCTTGTT	2	0	1	1	0	0	0	1	1	-	0	1	-	1	0	0	1	0	1	0	0	0	1	0	0	1	1	1	0	1	1	0	0	-	0	1	0	1	1	1	1	0	1	0	1	0	0
13	3562055_16:T>C	CTGCAGCATAGCACCCCTTTTTTCTTTTGTACACCTTCTCGAAACTATCACTCTCTTTCATAAATCTGAG	2	0	1	1	0	0	0	1	1	1	0	1	0	1	0	0	1	0	1	0	0	0	1	0	0	1	1	1	0	1	1	0	0	-	0	1	0	1	1	1	1	0	1	0	1	0	0
14	3562199_47:A>T	CTGCAGTCAAATGCTCTACCACTGAGCTATGGACCCTTGGTGATATAAACGAATAAAAGAAATCTAAAAT	2	0	1	1	0	0	0	1	1	1	0	1	0	1	-	0	1	0	1	0	0	0	1	0	0	1	1	1	0	1	1	0	0	0	0	1	0	1	1	1	1	0	1	0	1	0	0
15	3562792_54:G>A	CTGCAGCAAATGAAGGATTGGATTTATGAACGCCATTCTCATGATCTCTCAAAAGGAAATGCCATAGTTA	2	0	1	1	0	0	0	1	1	1	0	1	0	1	0	0	1	0	1	0	0	0	1	0	0	1	1	1	0	1	1	0	0	0	0	1	0	1	1	1	1	0	1	0	1	0	0
16	3535052	CTGCAGAATAACCAATATCGACCACAGTTGCCATTTTTCTCTCCCTTTAGAGCACCTTTTAC	2	2.632	1	1	0	0	0	1	1	1	0	1	-	1	0	0	1	-	1	0	1	0	1	0	0	1	1	1	0	1	1	0	0	0	0	1	0	0	1	1	1	0	1	0	1	0	0
17	3535269	CTGCAGTGCATGAAAAAACTACCATCAGCAACAACCACCATAGTATCAAGTTATATGATAAACCAAGAAA	2	2.632	1	1	0	0	0	1	1	1	0	1	0	1	0	0	1	0	1	0	1	0	1	0	0	1	1	1	0	1	1	-	0	0	0	1	-	0	1	1	1	0	1	0	1	0	0
18	3536167	CTGCAGCTACCATACTTCAAGATGGTGGTGGAAATTCTCATTTGATGCTCACATTGTCTAATGAGAAGTT	2	2.632	1	1	0	0	0	1	1	1	0	1	-	1	0	0	1	0	1	0	1	0	1	0	0	1	1	1	0	1	1	0	0	-	0	1	0	0	1	1	1	0	1	0	1	0	0
19	3537685	CTGCAGCTACCAAACTCCAAGATGGTGGTGGAAGTTCTCATTTGATGCTCACATAGTCTAATGAGAAGTA	2	2.632	1	1	0	0	0	1	1	1	0	1	-	1	0	0	1	0	1	0	1	0	1	-	0	1	1	1	0	1	1	0	0	0	0	1	0	0	1	1	1	0	1	0	1	0	0
20	3538257	CTGCAGGATCTCTGGATCCAAAATCAGTAGTGTAAACAACCAAGTAAGCTATTATTATTATTAGGCAATA	2	2.632	1	1	0	-	0	1	1	1	0	1	-	1	0	0	1	0	1	0	1	0	1	0	0	1	1	1	0	1	1	0	0	0	0	1	0	0	1	1	1	-	1	0	1	0	0
21	3539207	CTGCAGTATCTCATGAACAAAGCCACCTCAAACTTGTCCACTGCCATCAAGACGTCCGACATGTTAGGCA	2	2.632	1	1	0	0	0	1	1	1	0	1	1	1	0	0	1	0	-	0	1	0	1	0	0	1	1	1	0	1	1	0	0	-	0	1	0	0	1	1	1	0	1	0	1	0	0
22	3539494	CTGCAGTAACAGTTGCTCCAGAGTATCGCAGGCAACAGTTAGCCAAGAAATTAC	2	2.632	1	1	0	0	0	1	1	1	0	1	-	1	0	0	1	0	1	0	1	0	1	0	0	1	1	1	0	1	1	0	0	0	0	1	0	0	1	1	1	0	1	0	1	0	0
23	3555394	CTGCAGTTACATGACCATGCCAAGAGTCTCCTTGCCCCTCTACTTTACCCATAACTACATCAATGATATC	2	2.632	1	1	0	0	0	1	1	1	0	1	1	1	0	0	1	0	1	-	1	0	1	0	0	1	-	1	0	1	1	0	0	0	0	1	0	0	1	1	1	0	1	0	1	0	0
24	3566893	CTGCAGTACATGCTGTTGTAATGGATTTCAATTTCAACAACTAGCAGTAACTATTGAAAAATAATGCTTC	2	2.632	1	1	0	0	0	1	-	-	0	1	1	1	0	0	1	0	1	-	1	0	1	0	0	1	1	1	0	1	1	0	0	-	0	1	0	0	1	1	1	0	1	0	1	0	0
25	3568662	CTGCAGGTTCGTATGCTGATACCATATCCCTACATTGCCTCTCTCTAGTTATTAC	2	2.632	1	1	0	0	0	1	1	1	0	1	1	1	0	0	1	0	1	0	1	0	1	0	0	1	1	1	0	1	1	0	0	-	0	1	0	1	1	1	1	0	1	0	1	0	0
26	3569100	CTGCAGGTTCGTATGCTGATACCATATCCCCACATTGCCTCTCTCTAGTTGTTATTAC	2	2.632	1	1	0	0	0	1	1	1	0	1	-	1	-	0	1	0	1	0	1	0	1	0	0	1	1	1	-	1	1	0	0	0	-	1	0	1	1	1	1	-	1	0	1	0	0
27	3569237	CTGCAGCCTCTCCATCATTCAAAATGTCATGAGCAGACTCAAGCCATCCCGTCTCAATGCAACAGGTGAT	2	2.632	1	1	0	0	0	1	1	1	-	1	1	1	0	0	1	0	1	-	1	0	1	0	0	-	1	1	0	1	1	0	0	0	0	1	0	0	1	1	1	0	-	0	1	0	0
28	3569405	CTGCAGTTACATGCCCATGCCAAGAGTCTCCTTGCCCCTCTACTTTACCCATAACTAGATCAATGATATC	2	2.632	1	1	0	0	0	1	1	1	0	1	-	1	0	0	1	-	1	0	1	0	1	0	0	1	1	1	0	1	1	0	0	0	0	1	0	0	1	1	1	-	1	0	1	0	0
29	3569488	CTGCAGTAACAGTTGCTCCAGAGTATCGCAGGCAACAGTTAGCCAAGAAACTAATGAATCTTCTGGAAGA	2	2.632	1	1	0	0	0	1	-	1	0	1	1	1	0	0	1	0	-	-	1	0	1	0	0	1	1	1	0	1	1	0	0	0	0	1	0	0	1	1	1	0	1	0	1	0	0
30	3553555_39:T>C	CTGCAGCAATCACATTGATTCATTATTGTCATCAGAAACATAAAACATTTGTAATGTAAAACTAACATTT	2	2.632	1	1	0	0	0	1	1	1	0	1	-	1	0	0	1	0	1	-	1	0	1	0	0	1	-	1	0	1	1	0	0	-	0	1	0	0	1	1	1	0	1	0	1	0	0
31	3561646_31:A>T	CTGCAGTGAGCCGCCGATCACAGGTTTGTCATAGCCACTCTGCTACTTTAC	2	2.632	1	1	0	0	0	1	1	1	0	1	1	1	0	0	1	0	1	0	1	0	1	0	0	1	1	1	0	1	1	0	0	-	0	1	0	0	1	1	1	0	1	0	1	0	0
32	3565859_13:G>C	CTGCAGCTACATGGGTTCAGCACCTTGTATGTGATAAAAGACCTTATTAC	2	2.632	1	1	0	0	0	1	1	1	0	1	-	1	0	0	1	0	1	0	1	-	1	0	0	1	1	1	0	1	1	0	0	-	0	1	0	-	1	1	1	0	1	0	1	0	0
33	3566114_12:T>C	CTGCAGCATATGCTGGTAAGGTTGGTATTCAGGCTTGGCAAGCGTTCAAGGCTAGACCACCTGCATTGCG	2	2.632	1	1	0	0	0	1	1	1	0	1	1	1	0	0	1	0	1	0	1	0	1	0	0	1	1	1	-	1	1	0	0	-	0	1	0	1	1	1	1	-	1	0	1	0	0
34	3535132	CTGCAGAATTTATATATCACATAACTTTTCTTCTCTCATTAC	2	8.111	1	1	0	0	0	1	1	1	1	0	-	1	0	0	1	0	1	0	1	-	1	0	0	1	1	1	0	1	1	0	0	0	0	1	0	1	1	1	1	0	1	1	1	0	0
35	3537649	CTGCAGAGCAGTCCATGTGAGAATCTGCAACATTCGTGGGATTGGCAGCCTCATCATCTATATTAC	2	8.111	1	1	0	0	0	1	1	1	1	0	-	1	0	0	1	0	1	0	1	0	1	0	0	1	1	1	0	1	1	0	0	0	0	1	0	1	1	1	1	0	1	1	1	0	0
36	3538319	CTGCAGTGCGCTGACAAGAAAAACCATTGACCACCTAAATGGAAAGCATGTGAAAAGACGTAACCAGAAG	2	8.111	1	1	0	0	0	1	-	1	1	0	1	1	0	0	1	0	1	0	1	0	-	0	0	1	1	-	0	1	1	0	0	-	0	1	0	1	1	1	1	0	1	-	1	0	0
37	3538565	CTGCAGAGTAGTCCATGTGAAGATTTACAGCCTCATTGCCTATATTAC	2	8.111	1	1	0	0	0	-	1	1	1	0	1	1	0	0	1	0	1	0	1	0	1	0	0	1	1	1	0	1	1	0	0	-	0	1	0	1	1	1	1	0	1	-	1	0	0
38	3567736	CTGCAGTCGGGTATTGCTGAACATACCCATGACAGTGGAGTCTGCGTTGCTCTACCTAGAGCTTCCTTTC	2	8.111	1	-	0	0	0	1	1	1	1	0	-	1	0	0	1	0	1	-	1	0	1	0	0	1	-	1	0	1	1	0	0	-	0	1	0	1	1	1	1	0	1	1	-	0	0
39	3559932_7:G>T	CTGCAGAGGAGTCCAGGTGAAGATTTGCAGCCTCATCTCCTATATTAC	2	8.111	1	1	0	0	-	1	1	1	1	0	-	1	0	0	1	0	1	-	1	0	1	0	0	1	1	1	0	1	1	0	0	-	0	1	0	1	1	1	1	0	1	1	1	0	0
40	3561349_8:G>A	CTGCAGGTCGCATCTGAGGATGCAGTGTACGACTTCGTGCTGATGTGGGCTCGAAACCAGTACCCTATTC	2	8.111	1	1	0	0	0	1	1	1	1	0	-	1	0	0	1	0	1	-	1	0	1	0	0	1	1	1	0	1	1	0	0	-	0	1	0	1	1	1	1	0	1	1	1	0	-
41	3569573	CTGCAGTTATTTAGTTGTAATATGTTTCAATAAGAAATGATAGCTTGTGAAGCATACTTTCAATGACTTA	2	9.5	1	1	0	0	0	1	1	1	1	0	-	1	0	0	1	0	1	0	1	0	1	0	0	-	1	1	0	1	1	0	0	-	0	1	0	1	1	1	1	0	1	1	1	0	0
42	3536931	CTGCAGAAGCGTGAGAGTATAGTTCTTTTATAATAATGTTTTTGTAAATTAC	2	10.971	1	1	0	0	0	1	1	1	1	0	-	1	0	0	1	0	1	-	1	0	1	0	0	1	1	1	0	1	1	0	0	0	0	1	0	1	1	1	1	-	1	1	1	0	0
43	3537276	CTGCAGCCGGATATTGCTGAACATACCCATGACAGTGGAGTCTGCGTTGCTCTACCTAGAGCTTCCTTTC	2	10.971	1	1	0	0	0	1	1	1	1	0	0	1	0	0	1	0	1	0	1	0	1	-	0	1	1	1	0	1	1	0	0	0	0	1	0	1	1	1	1	0	1	1	1	0	0
44	3567208	CTGCAGATCACTTCATTTTCACTTCAACTAATATACAGAAGACAATTCAGATAAAATATTTCATTCACCA	2	13.828	1	1	0	0	0	1	1	1	1	0	-	0	0	0	1	0	1	1	1	0	-	0	0	1	1	1	0	1	1	0	0	-	0	1	0	1	1	1	1	0	1	1	1	0	0
45	3567503	CTGCAGTGAGTGTGTGAGATTTGAGAGAGAATGTGTCAGAGGGAATGATTTTGGGACCTTCAAATGATTG	2	13.828	1	1	0	0	0	1	1	1	1	0	-	0	0	0	1	0	1	1	1	0	-	0	0	1	1	1	0	1	1	0	0	-	0	1	0	1	1	1	1	0	1	1	1	0	0
46	3569985	CTGCAGCATGTGTTTCATGACCAATTATGCTGGCCGGGCTACGTAGTGGTGGTTTTCTTGTGCACTCAGA	2	13.828	1	1	0	0	0	1	1	1	1	0	-	0	0	0	1	0	1	0	1	0	1	-	0	1	1	1	-	1	1	0	0	0	0	1	0	1	1	1	1	0	1	1	1	0	0
47	3560922_17:G>A	CTGCAGGGCTGACCTTGTGAGAAATCCACCATCTGGAGTTGGTATTCTCCATGTTATATTACCAACAAGT	2	13.828	1	1	0	0	0	1	1	1	1	0	-	0	0	0	1	0	1	-	1	0	1	0	-	1	1	1	0	1	1	0	0	0	0	1	0	1	1	1	1	0	1	1	1	0	0
48	3561128_13:G>A	CTGCAGCAGACAGTGGTTGGGAAACCATCACTAGTGCTACCCCAGTTTGTTATATCTTCTTTGACACTTC	2	13.828	1	1	0	0	0	1	1	1	1	0	-	0	0	0	1	0	1	-	1	0	1	0	0	1	1	1	0	1	1	0	0	0	0	1	0	1	1	1	1	-	1	1	1	0	0
49	3540483	CTGCAGTTGCAATTGCAAGTTGTACACATTCACATATTCAATTTATTATTAGACCTTGGTTCAACATCTA	2	15.198	1	1	0	0	0	1	1	1	1	1	1	0	0	0	-	0	1	0	1	0	1	0	0	1	1	1	0	1	1	0	0	-	0	1	0	1	1	1	1	0	1	1	1	0	0
50	3540925	CTGCAGAAGAAGAAGCTCATAAAAAAGAAGAGGAACGCTAAGAAAGGAAGAATTAC	2	15.198	1	1	0	0	0	1	1	1	1	1	1	0	0	0	1	0	1	-	1	0	1	0	0	1	1	1	0	1	1	0	0	-	0	1	0	1	1	1	1	0	1	1	1	0	0
51	3541425	CTGCAGCATGTGTTTCATGACCAATTATGCTGGCCGGGCTAAGTAGTGGTGGTTTTCTTGTGCCCTCAGA	2	15.198	1	1	0	0	0	1	1	1	1	1	1	0	0	0	1	0	1	-	1	0	1	0	0	1	1	1	0	1	1	0	0	-	0	1	0	1	1	1	1	0	1	1	1	0	0
52	3568752	CTGCAGCAGCATTGCTTTTTGTTGAAATGGTTCCCCATTTCAAGGCATCAATCAGCAGGTTAC	2	15.198	1	1	0	0	0	1	1	1	1	-	0	0	0	0	1	0	1	0	1	0	-	-	0	1	1	1	0	-	1	0	0	0	0	1	0	1	1	1	1	0	1	1	1	0	0
53	3569924	CTGCAGATCACTTCATTTTCACTTCAACTAATAAACATAAGACAATACAGATCAAATATTTCATTCACCA	2	15.198	1	1	-	0	0	1	1	1	1	0	0	0	0	0	1	0	1	0	1	0	1	0	0	1	1	1	0	1	1	0	0	0	0	1	0	1	1	1	1	0	1	1	1	0	0
54	3544710_7:A>G	CTGCAGAAACTATTGAAAATTCCCCTGAAAAATATATCTTATACTTCGGCAAATTGTCAGGGCTTTTTCC	2	15.198	-	1	0	0	0	1	1	1	1	1	-	0	0	0	1	0	1	-	1	0	1	0	0	1	1	1	0	1	1	0	0	-	0	1	0	1	1	1	1	0	1	1	1	0	0
55	3561569_30:G>A	CTGCAGCTTCTGCTTGTTTTGACATGATGTGGAAAGAATTAGGAGATGGGCAACCAGGATATGAAACCAT	2	15.198	1	1	0	0	0	1	1	1	1	1	-	0	0	0	1	0	1	-	1	0	1	0	0	1	1	1	0	1	1	0	0	-	0	1	0	1	1	1	1	0	1	1	1	0	0
56	3539247	CTGCAGACCTGGAAGAATTTATAAGGAGGCGAGGGTTTGTCGACAGGTTGAAGTTCAAACCAATAAAAAA	2	17.83	1	1	0	0	0	1	1	1	1	1	1	0	0	0	1	0	1	0	1	0	1	0	0	1	1	0	0	1	1	0	0	-	0	1	0	1	1	1	1	0	1	1	1	0	0
57	3539053	CTGCAGAAGTAATTCTTTTTTGGTGCACAATGAATATCTTGTGAGCATATACACAATCCTTCTAATGCAC	2	19.279	1	1	0	0	0	1	-	1	1	1	1	0	0	0	-	0	1	1	0	0	1	0	0	1	1	0	0	-	1	0	0	-	0	1	0	-	1	1	1	0	1	1	1	0	0
58	3539645	CTGCAGGATAATACAAGGTTAGTATGAGATGATGATTGATTTCCCCTTCGTCTGTTCTCAGTCTAGTATT	2	19.279	1	1	0	0	0	1	1	1	1	-	1	-	-	0	1	0	1	1	0	0	1	0	0	1	1	0	0	1	1	0	0	-	0	1	0	1	1	1	1	0	1	1	1	0	0
59	3547911_23:A>T	CTGCAGTTATATTACAGGGATATAAGTCAAAAATAATTAC	2	19.279	1	1	0	-	0	1	1	1	1	1	-	0	0	0	1	0	1	1	0	0	1	0	0	1	1	0	0	-	1	0	0	-	0	1	0	1	1	1	1	0	1	1	1	0	0
60	3562476_30:C>T	CTGCAGTTCGGGAAGCAGCCGAATGTGCGGCCCGTGCAATGATGTCTCAACTTAGTGCTCAAGGAGTGAA	2	19.279	1	1	0	-	0	1	1	1	1	1	1	0	-	0	1	0	1	1	0	0	1	0	0	1	1	0	0	-	1	0	0	-	-	-	-	1	1	1	1	-	1	1	1	0	0
61	3562747_49:A>C	CTGCAGGTAATTTTATTACTGTTATTCTAGTTTTCTACTTGTTTGCTATTATTCTGACTTAC	2	19.279	1	1	0	-	0	1	1	1	1	1	-	0	0	-	1	0	1	-	0	0	1	0	0	1	-	0	0	-	1	0	0	-	0	1	0	1	1	1	1	0	1	1	1	0	0
62	3567825	CTGCAGAGCAAGGCATTTATGTTGCTGAATCTGTTGCTTTTAC	2	20.794	1	1	0	-	0	1	1	1	1	1	0	0	0	0	1	-	1	1	0	0	1	0	0	1	1	0	0	0	1	0	0	0	0	1	0	1	1	1	1	0	1	1	1	0	0
63	3535116	CTGCAGGTACAGAAGAAAATCTCGTTGACCATTCACAATTACTCATATTTTCACAAAATTTGAGTGGATT	2	22.357	1	1	0	-	0	1	1	1	1	1	-	0	0	0	1	0	1	1	0	0	1	0	0	1	1	0	0	0	1	0	0	0	0	1	0	1	1	1	1	0	1	1	1	0	1
64	3536037	CTGCAGACTGAGTCCAATTTTTTTTTGGGCCAAGGCTTGCTGAGAACTCAATTTTCTGCTGAAATCAACA	2	22.357	1	1	0	0	0	1	1	1	1	1	-	0	0	0	1	-	1	1	0	0	1	0	0	1	1	0	-	0	1	0	0	0	0	1	0	1	1	1	1	0	1	1	1	0	1
65	3536681	CTGCAGGTACATTAAGCTTTTCTCATCCTCGATTTTGTTAGCCTAATGTTGTTTACAAATTACTTTTTCT	2	22.357	1	1	0	0	0	1	1	1	1	1	1	0	-	0	1	0	1	1	0	0	1	0	0	1	1	0	0	0	1	0	0	0	0	1	0	1	1	1	1	0	1	1	1	0	1
66	3536688	CTGCAGTTTTTTGTTGTCCAGATCTGGTTTCATATTGTTCTTACTTTTAGCATATTGATTCCATAAACTG	2	22.357	1	1	0	0	0	1	1	1	1	1	0	0	0	0	1	0	1	1	0	0	1	-	0	1	1	0	0	0	1	0	0	0	0	1	0	1	1	1	1	0	1	1	1	0	1
67	3538294	CTGCAGCACATGGAAACATATATCAACTGAGAGTTGAGAGAACAAGAAACGCAAAAATCAGGAACAAGAA	2	22.357	1	1	0	0	0	1	1	1	1	1	0	0	0	0	1	0	1	1	0	0	1	0	0	1	1	0	0	0	1	0	0	0	0	1	0	1	1	1	1	-	1	1	1	0	1
68	3538592	CTGCAGAAGACTGATCATCTCTACTCTCATGTTCATCGGTAACTTCATCAGTTGACGTTTCTTCAGTGTC	2	22.357	1	1	0	-	0	1	1	1	1	1	-	0	0	0	1	0	1	1	0	0	1	0	0	1	1	0	0	0	1	0	0	0	0	1	0	1	1	1	1	0	1	1	1	0	1
69	3538609	CTGCAGCTAATTTATTTTGATTTATGTTGTCCTATTTCCACCTCTATTATGATGCATGACGGCTAAATGA	2	22.357	1	-	0	-	0	1	1	1	1	-	1	0	0	0	1	0	1	1	0	0	1	0	0	1	1	0	0	-	1	0	0	0	0	-	0	1	1	1	-	0	1	1	1	0	1
70	3538920	CTGCAGAAGACTGATCATCTGTACTCTCATGTTCATCGGTAACTTCATCAGTTGACGTTTCTTCGGTGTT	2	22.357	1	1	0	1	0	1	1	1	1	1	1	0	0	0	1	0	1	1	0	0	1	0	0	1	1	0	0	-	1	0	0	-	0	1	0	1	1	1	1	0	1	1	1	0	1
71	3539098	CTGCAGACAATGAAAACTGAAAAATAAGTTGCAATGGATTGAAAACGAGACAGTGCTGCTTTCACATCTC	2	22.357	1	1	0	-	0	1	1	1	1	1	-	0	0	0	1	0	1	1	0	0	1	0	0	1	1	0	0	0	1	0	0	-	0	1	0	1	1	1	1	0	1	1	1	0	1
72	3539102	CTGCAGACAACAAAATAGAGGTGCAAGATGCTAAGCAACTAGAGAATGTCAAACAGTCCATCCAAGGACC	2	22.357	1	1	0	0	0	1	1	1	1	1	0	0	0	0	1	0	1	1	0	0	1	0	0	1	1	0	0	-	1	0	0	0	0	1	0	1	1	1	1	0	1	1	1	0	-
73	3539637	CTGCAGTCTCTGACTGCTTTGTGATGTTGGTATTATTTTCAGTACAACCGCTTAC	2	22.357	1	1	0	-	0	1	1	1	1	1	1	0	0	-	1	-	1	1	0	0	1	0	0	1	1	0	-	-	1	-	0	0	0	1	0	1	1	1	1	0	1	1	1	0	1
74	3540915	CTGCAGCCCGACTCATTTTTTCTGTTAGACATTGTGTGTCTAATCACTGCTTCAGCCACTCAAATTCTTC	2	22.357	1	1	0	-	0	1	1	1	1	1	-	0	0	0	1	0	1	1	0	0	1	0	0	1	1	0	0	0	1	0	0	0	0	1	0	1	1	1	1	0	1	1	1	0	1
75	3566611	CTGCAGCATAACGCTTACTAAACTGTTACTAATCAACTTTCAAATGGTATAAATTTAC	2	22.357	1	1	0	1	0	1	1	1	1	1	1	0	0	0	1	0	1	1	0	0	1	0	0	1	1	0	0	-	1	0	0	-	0	1	0	1	-	1	1	0	1	-	1	0	1
76	3566766	CTGCAGCCCGACTCGTTTTTTCTGTTAGACATCGTCTGTCTAATCACTGCTTCAGCCACTCAAATTCTTC	2	22.357	1	1	0	1	0	1	1	1	1	1	1	0	0	0	1	0	1	-	0	0	1	0	0	1	1	0	0	-	1	0	0	-	0	1	0	1	1	1	1	0	1	1	1	0	1
77	3567568	CTGCAGGTACAGAAGAAGATCTCATTGACCATTCACATTCTTACTCATATTTTCACAAAATTTGAGTGAA	2	22.357	1	1	0	1	0	1	1	1	1	1	-	0	0	0	1	0	1	1	0	0	1	0	0	1	1	0	0	1	1	0	0	-	0	1	0	1	1	1	-	0	1	1	1	0	1
78	3559834_60:A>T	CTGCAGTAGATTTATATACAAGTAAAATGTAGATATTTGGGGGGTTCCTTATCTTATTATTATTAC	2	22.357	1	1	0	0	0	1	1	1	1	1	0	0	0	0	1	0	1	1	0	0	1	0	0	1	1	0	0	-	1	0	0	-	0	1	0	1	1	1	1	0	1	1	1	0	1
79	3561360_12:A>G	CTGCAGTACCCCCAACAAAACGAGCGAAGATTCAATGATAGCTTCTACAGAATTATGCTCGAATTTACGC	2	22.357	1	1	0	-	0	1	1	-	1	1	-	0	0	0	1	0	1	1	0	0	1	0	0	-	1	0	0	-	1	0	0	-	0	1	0	1	1	1	1	0	1	1	1	0	1
80	3562401_6:A>G	CTGCAGAAGCAGAAGCACATATAATCGTTCGTTTATTCCATAGTGTTCTCTTGGAAAACCTGCAAATTGA	2	22.357	1	1	0	-	0	1	1	1	1	1	-	0	0	0	1	0	1	1	0	0	1	0	0	1	-	0	0	-	1	0	0	-	0	1	0	1	1	-	1	0	-	1	1	0	1
81	3537670	CTGCAGTGTTCATCTGCATATTTTCAGCTCTTATATTATGACTTGACATAAGATTACTAGAAGCTGGTTG	2	23.708	1	1	1	0	0	1	1	1	1	1	0	0	0	0	1	0	1	1	0	0	1	0	0	1	1	0	0	-	1	0	0	-	0	1	0	1	1	1	1	0	1	1	1	0	1
82	3538651	CTGCAGCATAACGCTTACTAAACTGTTACTAATCAACTTTCAAATGGTATTAC	2	23.708	1	1	1	-	0	1	1	1	1	1	-	0	-	0	1	0	1	1	0	0	1	0	0	1	1	0	0	0	1	0	0	0	0	1	0	1	1	1	1	0	1	1	1	0	1
83	3539982	CTGCAGTGTTGATCTGCATATTGTCAGCTCTTATATTATGACTTGACATAAGATTACTAGAAGCTGGTTG	2	23.708	1	1	1	0	0	1	1	1	1	1	0	0	0	0	1	-	1	1	-	0	1	-	0	1	1	0	0	0	1	0	0	-	-	1	0	1	1	1	1	0	1	1	1	0	1
84	3568804	CTGCAGCTTCAACTAGAATAAATTATGGAGGCAGAATCAATTAC	2	23.708	1	1	1	0	0	-	1	1	1	1	0	0	0	0	-	0	1	1	0	0	1	0	0	1	1	0	0	-	1	0	0	-	0	1	0	1	1	1	1	0	1	1	1	0	1
85	3558979_68:A>G	CTGCAGCCTGAGTAAAACACATGTCGTGATTCGAAACAGTCGAAGATAGTTGCTGACAGTGCTGTATCAA	2	23.708	1	1	1	0	0	1	1	1	1	1	0	0	0	0	1	0	1	1	0	0	1	0	0	1	1	0	0	-	1	0	0	-	0	1	0	1	1	1	1	0	1	1	1	0	1
86	3534554	CTGCAGATCATATTGTCTCTTGGGCCAAGGATTTATGGAACTTGGATATTCTTCCTTCAAAGTCCCTTAT	2	26.607	1	1	1	1	0	1	1	1	1	1	0	0	0	1	1	0	1	1	0	1	1	0	0	1	1	0	0	0	1	0	0	0	0	1	0	1	1	1	1	0	1	1	1	0	1
87	3536763	CTGCAGGAGAGAAAGCTAAAGAAGAAACAGGTAATTTTATATACTATGCTGGAAATTTTTCTGTACTCTT	2	26.607	1	1	1	1	0	1	1	1	1	1	0	0	0	1	1	0	1	1	0	1	1	-	0	1	1	0	0	0	1	0	0	0	0	1	0	1	1	1	1	0	1	1	1	0	1
88	3538979	CTGCAGGGACTAAGAAATTATAGGCCTCTTTCATAAACAATTCATGTGAAGTTTGCATAAGCACCACAAG	2	26.607	1	1	1	1	0	1	1	1	1	1	0	0	0	1	1	0	1	1	0	1	1	-	0	1	1	0	0	0	1	0	0	-	0	1	-	1	1	1	1	0	1	1	1	0	1
89	3540989	CTGCAGAAGAGCCCCTCAAGCAAGAACTGCAATCTATTAC	2	26.607	1	1	1	1	0	1	1	1	1	1	0	0	0	1	1	0	1	1	0	1	1	0	0	1	1	0	0	-	1	0	0	-	0	1	0	1	1	1	1	0	1	1	1	0	1
90	3541476	CTGCAGTTTGAAATAAACAAGAATGATAAAAATATTTAC	2	26.607	1	1	1	1	0	1	1	1	1	1	0	0	0	1	1	0	1	1	0	1	1	0	0	1	1	0	0	0	1	0	0	0	0	1	0	1	1	1	1	0	1	1	1	0	1
91	3541502	CTGCAGGTTCTTCTGAACATAAATTTTTGAAAGCATTTATTGTTTATGGGTGGAAAACGAATCTTGAGGG	2	26.607	1	1	1	1	0	1	1	1	1	1	0	0	0	1	1	0	1	1	0	1	1	0	0	1	1	0	0	0	1	0	0	0	0	1	0	1	1	1	1	0	1	1	1	0	1
92	3566980	CTGCAGGGGTCGCGGGTTTCACCGCAGCTTATTGGGTTCGTACAACCAGAACTATACATTATTTATTTAC	2	26.607	1	1	1	1	0	1	1	1	1	1	0	0	0	1	1	-	1	1	0	1	1	-	0	1	1	0	-	0	1	-	0	0	0	1	0	1	1	1	1	0	1	1	1	0	1
93	3567292	CTGCAGACATAAATAATATTCAAATCAACCACCGAAGATATTAC	2	26.607	1	1	1	1	0	1	1	1	1	1	0	0	0	1	1	0	1	1	0	1	1	0	0	1	1	0	0	-	1	0	0	0	0	1	0	1	1	1	1	0	1	1	1	0	1
94	3569544	CTGCAGGTGAATTTCGGCCATTCAATTTGAATTGGCGTATATTAC	2	26.607	1	1	1	1	0	1	1	1	1	1	0	0	0	1	1	0	1	1	0	1	1	0	0	1	1	0	0	0	1	0	0	0	0	1	0	1	1	1	1	0	1	1	1	0	1
95	3558643_41:C>T	CTGCAGCAGAGAATCATACAACAGACAAGGGAAAGAAAACAACGATTCTCAAACAATGGCAGAAAAGGAA	2	26.607	1	1	-	1	0	1	1	1	1	1	0	0	0	1	1	-	1	1	0	1	1	0	0	1	1	0	0	-	1	0	0	-	0	1	0	1	1	1	1	0	1	1	1	0	1
96	3562365_61:A>T	CTGCAGGTATTTATTGATAACATATGATAAACTGCTCATTCAGAAGTTGGACAAGTAAAAATACAGAGAG	2	26.607	1	1	1	1	0	1	1	1	1	1	0	0	0	1	1	0	1	1	0	1	1	0	0	1	1	0	0	-	1	0	0	-	0	1	0	1	1	1	1	0	1	1	1	0	1
97	3535180	CTGCAGTCAGAGATTGACACATTCACACAGCCAGTGTGATATAGTCCTTATGATCAAAATGAAATGACAG	2	30.774	1	1	1	1	0	1	1	1	1	1	0	0	0	1	1	0	-	-	0	1	1	0	0	1	1	0	0	0	1	0	0	-	0	1	0	1	-	1	1	0	1	1	1	0	1
98	3535198	CTGCAGCTAGAGAGTGTTTGGCTTTATATTCAGAACAAAAACTAAAACTAAAATATTAC	2	30.774	1	1	1	1	-	1	1	1	1	1	0	0	-	1	1	0	1	1	0	1	1	0	0	1	1	0	0	-	1	0	0	-	0	1	0	1	1	1	1	0	1	1	1	0	1
99	3535246	CTGCAGAAGAAGAAAAAAAGTCATTTCAGTTCATATGTATGGCAATTAC	2	30.774	1	1	1	1	0	1	1	1	1	1	0	0	-	1	1	-	1	1	0	1	1	0	0	1	1	0	0	0	1	0	0	0	0	1	0	1	1	1	1	0	1	1	1	0	1
100	3535304	CTGCAGAATGCAGTAAATAAGTGCAGTCTTTTATGATGTAACCCTGCTAAGTAGGCTTAGTTTTCATGGA	2	30.774	1	1	1	1	0	1	1	1	1	1	0	0	0	1	1	-	1	1	0	1	1	0	0	1	1	0	0	-	1	-	0	0	-	1	0	1	1	1	1	0	1	1	1	0	1
101	3535475	CTGCAGTTACAAGCAATTCCCATTTACAAAAGGAAAATACCATAGTCACTTGTAAATAATGTAAATATGT	2	30.774	1	1	1	1	0	1	1	1	1	1	0	0	0	1	1	0	1	1	0	1	1	0	0	1	1	0	0	0	1	0	0	0	0	1	-	1	1	1	1	0	1	1	1	-	1
102	3536197	CTGCAGCTAGAGAGTGTTTGGCTTTATATTCAGAACAAAAACTAAAAATAAAAGATTAC	2	30.774	1	1	1	1	0	1	1	1	1	1	0	0	0	1	1	0	1	1	0	1	1	0	0	1	1	0	0	0	1	0	0	-	0	1	0	1	1	1	1	0	1	1	1	0	1
103	3536581	CTGCAGTCAAGGTTCACATTCTTTTTTGGTATTTGGGATGTCTGTCCTCTAATGGTGTGTCGTGTTTTAG	2	30.774	1	1	1	1	0	1	1	1	1	1	0	0	0	1	1	0	1	1	-	1	1	0	0	1	1	0	0	-	1	0	0	0	0	1	-	1	1	1	1	0	1	1	1	0	1
104	3537475	CTGCAGGTATTTTTTTTACATATCTTTCAAACTACATAAGGTGAGATTCTACCATCTTTTCTATAGTGGC	2	30.774	1	1	1	1	0	1	1	1	1	1	0	0	0	1	1	0	1	1	0	1	1	0	0	1	1	0	0	0	1	0	0	-	0	1	0	1	1	1	1	-	1	1	1	0	1
105	3537556	CTGCAGGCAACAATTACTGGAAAATGTAGACAAGGAACTAATCAAAGGAGATGATAGAGCTGCTCTTGCA	2	30.774	1	1	1	1	0	1	1	1	1	1	0	0	0	1	1	0	1	1	0	1	1	0	0	1	1	0	0	-	1	0	0	-	0	1	0	1	1	1	1	-	1	1	1	0	1
106	3537583	CTGCAGTAGCAGTAGGAGGAGGCTCCGGAGATACAAGAGCGAAATATACAGCTCCAAATTGAATCAGATC	2	30.774	1	1	-	1	0	1	1	1	1	1	0	0	0	1	1	0	1	1	0	1	1	0	0	1	1	0	0	0	1	0	0	-	0	1	0	1	1	1	1	0	1	1	1	0	1
107	3537720	CTGCAGAAGATTGCAACTATCACTTACTTTTGGATGTAGCACCGACACTTTATAACGAGGGCATGTTTGA	2	30.774	1	1	1	1	0	1	1	1	1	1	0	0	0	1	1	0	1	1	0	1	1	-	0	1	1	0	0	0	1	0	0	0	-	1	0	1	1	1	1	0	1	1	1	-	1
108	3537796	CTGCAGTGTAACACCCTCGGGTCTCTGTTTCATTTTGAACAAGTTCGACTTTTACCTTCACATATCTAGC	2	30.774	1	1	1	1	0	1	1	1	1	1	0	0	0	1	1	0	1	1	-	1	1	0	0	1	1	0	0	0	1	0	-	0	0	1	0	1	1	1	1	0	1	1	1	0	1
109	3541029	CTGCAGGCTGTGTTGTATGCTTTACTTTTCTCAGTTCTTTTGAATTTTAC	2	30.774	1	1	1	1	0	1	1	1	1	1	0	0	0	1	1	0	1	1	0	1	1	-	0	1	1	0	-	-	1	0	0	0	0	-	0	1	1	1	1	0	1	1	1	0	1
110	3568128	CTGCAGCTAGAAACTTCAACTTTGGCAGAGCATTTGATTCTCACCCTTGCAACAAGTTTTGGCTGCCTGG	2	30.774	1	1	1	1	0	1	1	1	1	1	0	0	0	1	1	0	1	1	-	1	1	0	0	1	1	0	0	-	1	0	0	0	0	1	0	1	1	1	1	0	1	1	1	0	1
111	3568701	CTGCAGCCTGGAGGATTGCGGTTGCAGAAATTCAACATCCAATGGAAAAGCTGTGGGGTTACAAACTTTG	2	30.774	1	1	1	1	0	1	1	1	1	1	0	0	0	1	1	0	1	1	0	1	1	-	0	1	1	0	-	0	1	0	0	0	0	1	0	1	1	1	1	0	1	1	1	-	1
112	3569050	CTGCAGTAGCAGTAGGAGGCGGCTCCGGAGATACAAGAGCAAAATACACAGCTCCAAATTGAATCAGATC	2	30.774	1	1	1	1	0	1	1	1	1	1	0	0	0	1	1	0	1	1	0	1	1	0	0	1	1	0	0	-	1	0	-	0	-	1	0	1	1	1	1	0	1	1	1	0	1
113	3569984	CTGCAGGTGAATTTCGGCCATTCAATTTGAATTGGCGTATACTAATTTATCCACTAGTGTTAGTTATGTA	2	30.774	1	1	1	-	0	1	1	1	-	1	0	0	0	1	1	0	1	1	0	1	1	0	0	-	1	0	0	-	1	0	0	0	0	1	0	1	1	1	-	0	1	1	1	0	1
114	3559956_36:G>A	CTGCAGAAAAGATTAGAAGACAATAAGTTATTTTCTAGGTAGTTCAGGTTACAACAAAAACAAATACAGT	2	30.774	1	1	1	1	0	1	1	1	1	1	0	0	0	1	1	0	1	1	0	1	1	0	0	1	1	0	0	-	1	0	0	-	0	1	0	1	1	1	1	0	1	1	1	-	1
115	3560064_22:A>G	CTGCAGACCGCGTCTCCCCTCCGAAATTACACGTCGCTATCACCATTTGTTTTCGTCGAACATAAATGAA	2	30.774	1	1	1	1	0	1	1	1	1	1	0	0	0	1	1	0	1	1	0	1	1	0	0	1	1	0	0	-	1	0	0	0	0	1	0	1	1	1	1	0	1	1	1	0	1
116	3560703_15:A>G	CTGCAGAGTAGGTTAAAGGTTTCAAGATAGTGTCTTGTATTGCTGATTTAC	2	30.774	1	1	1	-	0	1	1	-	1	1	0	0	0	-	1	0	1	-	-	1	1	0	0	-	1	0	0	0	1	0	0	0	0	-	0	1	1	1	1	0	1	1	1	0	1
117	3560758_67:A>T	CTGCAGGCAAAGGTTGGTCGCTTGGAAAGGAGTGAATCTGCGTTGCAGCACCTTAGAGGAAAGAATGCAG	2	30.774	1	1	1	1	0	1	1	1	1	1	0	0	0	1	1	0	1	1	0	1	1	0	0	1	1	0	0	-	1	0	0	-	0	1	0	1	1	1	1	0	1	1	1	0	1
118	3560771_15:T>C	CTGCAGAAAATGGCGTTGGAAATTCCGTCTGGCAGTTGGCTAAAGCTTATGTAGCTGTAAACGACTCCGG	2	30.774	1	1	1	1	0	1	1	1	1	1	0	0	0	1	1	0	1	1	0	1	1	0	0	1	1	0	0	-	1	0	0	-	0	1	0	1	1	1	1	0	1	1	1	0	1
119	3561139_61:G>T	CTGCAGAAGTTCTGACTAGGAGGAGGGTTGACCAGATGCAGTAAAGTCTAACACAGGTAGAGGGAGACCA	2	30.774	1	1	1	1	0	1	1	1	1	1	0	0	0	1	1	0	1	1	0	1	1	0	0	1	1	0	0	-	1	0	0	-	0	1	0	1	1	-	1	0	1	1	1	0	1
120	3561238_55:T>A	CTGCAGATAGCTTCACTACCACCCCATATAATTGAATGGAACTGTGATTGTTGCACTCTAAATTTTAGGT	2	30.774	1	1	1	1	0	1	1	1	1	1	0	0	0	1	1	0	1	1	0	1	1	0	0	1	1	0	0	-	1	0	0	-	0	1	0	1	1	1	1	0	1	1	1	0	1
121	3561430_53:C>T	CTGCAGTAATCTAGACCTCAAAATTCCTTCTGGTTCAAAAGGAGCATAACACCACGCAGGAGCAGTTTTT	2	30.774	1	1	1	1	0	1	1	1	1	1	0	0	0	1	1	0	1	1	0	1	1	0	0	1	1	0	0	-	1	0	0	-	0	1	0	1	1	1	1	0	1	1	1	0	1
122	3561475_41:G>A	CTGCAGAGTTGTGTTTTGAAACAATAACATTGTGTAGAATCAGTCCCCAGGTTTATTTTGTTCTGATTTT	2	30.774	1	1	1	1	0	1	1	1	1	1	0	0	0	1	1	0	1	1	0	1	1	0	0	1	1	0	0	-	1	0	0	0	0	1	0	1	1	1	1	0	1	-	1	0	1
123	3561912_26:A>G	CTGCAGCACTTTTGATGCGCAATGGTTATTTGCACAAGGACCATGCAATCTCAGAACTTGGAATATTTGG	2	30.774	1	1	1	1	0	1	1	1	1	1	0	0	0	1	1	0	1	1	0	1	1	0	0	1	1	0	0	-	1	0	0	-	0	1	0	1	1	1	1	0	1	1	1	0	1
124	3561919_60:T>C	CTGCAGAAAGATTTGGAAATATCCTCTGCATAAGTATGTAAGCTGCATCTTCTTGAGAACCTAAATTTTG	2	30.774	1	1	1	1	0	1	1	1	1	1	0	0	0	1	1	0	1	1	0	1	1	0	0	1	1	0	0	-	1	0	0	-	0	1	0	1	1	1	1	0	1	1	1	0	1
125	3534863	CTGCAGATCCTTCCGGACTAAGGAGTCCATCCAGAGGATTGATATTGACAGCATCTTCAGGTTCAATATC	2	32.203	1	1	1	1	0	1	1	1	1	1	0	0	-	1	1	0	1	1	-	1	1	0	0	1	1	0	-	0	1	0	0	0	0	0	0	1	1	1	1	0	1	1	1	0	1
126	3535093	CTGCAGAAGAAGAAAAAAAGAGTCATTTCAGTTGGATATGTATGGCGATGAATACCAGAAGAGAATACAA	2	32.203	1	1	1	1	0	1	1	1	1	1	0	0	0	1	1	0	1	1	0	1	1	0	0	1	1	0	0	0	1	-	-	0	0	0	0	1	1	1	1	0	1	1	1	0	1
127	3535139	CTGCAGAAGAAGAAAAAAAGAGTCATTTCAGTTCGATTTGTATGTAATGTGATCAAAGCCGGAAAATAAA	2	32.203	1	1	1	1	0	1	1	1	1	1	0	0	0	1	1	0	1	1	-	1	1	0	0	1	1	0	-	0	1	0	0	0	-	0	-	1	1	1	1	0	1	1	1	0	1
128	3535153	CTGCAGACATTCTAACGATGGAATTTCAGATTTTGATGTATATCTAACATTAC	2	32.203	-	1	1	1	0	1	1	1	1	1	0	0	0	1	1	0	1	1	0	1	1	0	0	1	1	0	0	-	1	0	0	0	0	0	0	1	1	1	1	0	1	1	-	0	1
129	3537826	CTGCAGCTAGCGTATTGGCACGTTCGGCTCCCTGATAGCTAATTCTGGTTTACACACACACGGTATGGTT	2	32.203	1	1	1	1	0	1	1	1	1	1	-	0	-	1	1	0	1	1	0	1	1	0	0	1	1	0	0	-	1	-	0	-	0	0	0	1	1	1	1	0	1	1	1	0	1
130	3538097	CTGCAGAACATGCTGGTTTGGAACAGATGACTAGCCAGGGGATATTAC	2	32.203	1	1	1	1	0	1	1	1	1	1	0	0	0	1	1	0	1	1	0	1	1	0	0	1	1	0	0	-	1	0	0	-	0	0	0	1	1	1	1	0	1	1	1	0	1
131	3538683	CTGCAGTCAAGGTTCACATTCTTTCTGTCTATAGCTTTGGGAAAGAACATTCAATTTTTTTTGTCACATA	2	32.203	1	1	1	1	0	1	1	1	1	1	0	0	0	1	1	0	1	1	0	1	-	0	0	1	1	0	0	-	1	0	0	-	0	0	0	1	1	1	1	0	1	1	1	0	1
132	3538914	CTGCAGTCAGGGATTGACACATTCACACAGCCAGTGTGATATAGTCCTTATGATCAAAATCAAATGACAC	2	32.203	1	1	1	1	0	1	1	1	1	1	0	0	0	1	1	0	1	1	-	1	1	0	0	1	1	0	-	-	1	0	0	0	0	0	-	1	1	1	1	-	1	1	1	-	1
133	3538965	CTGCAGAAGAAGAAAAAAAGAGTCATTTCAGTTGATATGTATGGCGATGAATACCAGAAGAGAATACAAC	2	32.203	1	1	1	1	0	1	1	1	1	1	0	0	0	1	1	-	1	1	0	1	1	0	0	1	1	0	0	-	1	0	0	0	0	0	0	1	1	1	1	0	1	1	1	0	1
134	3539282	CTGCAGGATTGACAGATGCTTATGGAAAATGGTCTTTGACTGTTTCTGAAATACTGCTAGCTGGAGGCCT	2	32.203	1	1	1	1	0	1	1	1	1	1	0	0	0	1	1	0	1	1	0	-	1	0	0	1	-	0	0	1	-	0	0	-	0	0	0	1	1	1	1	0	1	1	-	0	1
135	3540088	CTGCAGCATGAAACCAAGTAGAATCCCATTTGATTGTTGGTATATGCATGCATCGTCTGTATTAC	2	32.203	1	1	1	1	0	1	1	1	1	1	0	0	0	1	1	0	1	1	0	1	1	0	0	1	1	0	0	1	1	0	0	-	0	1	0	-	-	1	1	0	1	1	1	0	1
136	3540336	CTGCAGAAGAAAAAAAGTCATTTCAGTTCATATGTATGGCAATTAC	2	32.203	1	1	1	1	0	1	1	1	1	1	0	0	0	1	1	0	1	1	0	1	1	0	0	1	1	0	0	1	1	0	0	0	0	0	0	1	1	1	1	0	1	1	1	0	1
137	3540390	CTGCAGTTATGAAATGACTTTCTTCTACTTTCTCCATTTGTTTGAATTTTCTTGTTGCTATGCTGCTTTC	2	32.203	1	1	1	1	0	1	1	1	1	1	0	0	0	1	1	-	1	1	0	1	1	0	0	1	1	0	0	1	1	0	0	0	0	0	0	1	1	1	1	0	1	1	1	0	1
138	3540515	CTGCAGACAGAACTCAGAGAAGGCTATGCGATCCTAAGAATTCCTCTTACTTGCTTCTTAC	2	32.203	1	1	1	1	0	-	1	1	1	1	0	0	0	1	1	0	1	1	0	-	1	0	0	1	1	0	0	-	1	0	0	-	0	1	0	1	-	1	1	0	1	1	1	0	-
139	3540679	CTGCAGGCATATTGTGATGATAATTTACCAGTACAAAATAACTTAC	2	32.203	1	1	1	1	0	1	1	1	1	1	0	0	0	1	1	0	1	1	0	1	1	-	0	1	1	0	0	-	1	0	0	-	0	0	0	1	1	1	1	0	1	1	1	0	1
140	3540914	CTGCAGAAGAAGAAAAAAAGAGTCATTTCAGTTCATATGTATGGCGATGAATACCAGAAGCGAATACAAA	2	32.203	1	1	1	1	0	1	1	1	1	1	0	0	0	1	1	0	1	1	0	1	1	0	0	1	1	0	0	-	1	0	0	0	0	0	0	1	1	1	1	0	1	1	1	0	1
141	3541110	CTGCAGGAGAGAAAGCTAAAGAAGAAACAGGTAATTTTTATATACTATGCTGGAAATTTTTCTGTACTCT	2	32.203	1	1	1	1	0	1	1	1	1	-	0	0	0	1	1	0	1	1	0	1	1	0	0	1	1	0	0	1	1	0	0	0	0	-	0	1	1	1	1	0	1	1	1	0	1
142	3541333	CTGCAGAAGTTTGAGAACATAGAGGAAGGTTATCGGGAAAAAGAAATTCTAAAGAGAAAGATTATAAATA	2	32.203	1	1	1	1	0	1	1	1	1	1	0	0	0	1	1	0	1	1	0	1	1	0	0	1	1	0	0	0	1	0	0	0	0	0	0	1	1	1	1	-	1	1	1	0	1
143	3559106	CTGCAGAGATTTTATGGCTACAGTCCTTACTACACGAATTAC	2	32.203	1	1	1	1	0	1	1	1	1	1	0	0	0	1	1	0	1	1	0	1	1	-	0	1	1	0	-	0	1	0	0	0	0	0	0	1	1	1	1	0	1	1	1	0	1
144	3567080	CTGCAGGCATATTGTGATGATAATTTACCAGTACAAAAATACTTAC	2	32.203	1	1	1	1	0	1	1	1	1	1	0	0	0	1	1	0	1	1	0	1	1	0	0	1	1	0	0	-	1	0	0	0	0	0	0	1	1	1	1	0	1	1	1	0	1
145	3567563	CTGCAGGTATTCTTTTTACATATCTTTCAAACTACATAAGGTGAGATTCTATATCTTTTCAATAGTGGCC	2	32.203	1	1	1	1	0	1	1	1	1	1	0	0	0	1	-	0	1	1	0	1	1	0	0	1	1	0	0	-	1	0	0	0	0	0	0	1	1	1	1	0	1	1	1	0	1
146	3568168	CTGCAGGTGAGTTTATTTTTTTTTATATTTCTTTATTCCTACAACAACAACACATTAC	2	32.203	1	1	1	1	0	1	1	1	1	1	0	0	0	1	1	0	1	1	0	1	1	-	-	1	1	0	-	0	1	0	0	0	0	0	-	1	1	1	1	-	1	1	1	0	1
147	3569295	CTGCAGACTTACCAAGAAAAAACTCATTACGCGAAAGTTGTAAGGCCAAGGATAATGCGATAATCTGGAC	2	32.203	1	1	1	1	0	1	-	1	1	1	0	0	0	1	1	0	1	1	0	1	1	0	0	1	1	0	0	-	1	0	0	-	0	0	0	-	1	1	1	0	1	1	1	0	1
148	3569360	CTGCAGTTATGAAATGACTTTCTTCTACTTTCTCCATTTGTTTGCTTGTTGATTACGTGATTTTAC	2	32.203	1	1	1	1	0	1	1	1	1	1	0	0	0	1	1	0	1	1	0	1	1	0	0	1	1	0	0	-	1	0	0	-	0	0	0	1	1	1	1	0	1	1	1	0	1
149	3569447	CTGCAGTAAATGGAAGAAAGGAAAGAAAAATGGGAAGCGTCAGATTTTTTGGTTGTGTAGTAAGTCAAAC	2	32.203	1	1	1	1	0	1	1	1	1	1	0	0	0	1	1	0	1	1	0	1	1	0	0	1	-	0	0	-	1	0	0	-	0	0	0	1	1	1	1	0	1	-	1	0	1
150	3569632	CTGCAGAGCAGATGTCTATCCAATTTGCAAGATCATGTCCTCAATCTGAAAAATAATAAATTTAC	2	32.203	1	1	1	1	0	1	1	1	1	1	0	0	0	1	1	0	1	1	0	1	1	0	0	1	1	0	0	-	1	0	0	-	0	0	0	1	1	1	1	0	1	1	1	0	1
151	3559101_20:G>A	CTGCAGTTTATTGTCGGAAAAGAAAAGCCAAAACATAATTTACTTTTCTTGACACTAAAAAAGATAGGCT	2	32.203	1	1	1	1	0	1	1	1	1	1	0	0	0	1	1	0	1	1	0	1	1	0	0	1	1	0	0	-	1	0	0	0	0	0	0	1	1	1	1	0	1	1	1	0	1
152	3561313_23:A>T	CTGCAGGAATGTAGACTTCACTAGACGCGCCCAGTTGATCGTCTTCGGGATGTGGCAAACTCAGTTCGAT	2	32.203	1	1	1	1	0	1	1	1	1	1	0	0	0	1	1	0	1	1	0	1	1	0	0	1	1	0	0	0	1	0	0	-	0	0	0	1	1	1	1	0	1	1	1	0	1
153	3561664_63:A>C	CTGCAGCTTCTTGGTTATTGAAGTGAGCCACACCTTCCTGTATAACTACTTCCTCCAAATTTGGAACATC	2	32.203	1	1	1	1	0	1	1	1	1	1	0	0	0	1	1	0	1	1	0	1	1	0	0	1	1	0	0	-	1	0	0	0	0	0	0	1	1	1	1	0	1	1	1	0	1
154	3562582_24:C>T	CTGCAGCCGTGCAAGATAAATTGTACATATACGGTGGAAATCACAATGGCCGTTACCTTAGTGATCTTCA	2	32.203	1	1	1	1	0	1	1	1	1	1	0	0	0	1	1	0	1	1	0	1	1	0	0	1	1	0	-	-	1	0	0	-	0	0	0	1	1	1	1	0	1	1	-	0	1
155	3562807_22:T>C	CTGCAGATGCATAAACACCGAAATGGAAAAATAAATCATTTCATTCCAATCACTAATTTAC	2	32.203	-	1	1	1	0	1	1	1	1	1	0	0	0	1	1	0	1	1	0	1	1	0	0	1	1	0	0	-	1	0	0	0	0	0	0	1	1	-	1	0	1	1	1	0	1
156	3563345_53:A>G	CTGCAGCTGGGGAAAATCCTCCCTCATCAAGAACTCAACAAAGCGCGGAACAACACCAGCTTGTATAACC	2	32.203	1	1	1	1	0	1	1	1	1	1	0	0	0	1	1	0	1	1	0	1	1	0	0	1	1	0	0	-	1	0	0	0	0	0	0	1	-	1	1	0	1	1	1	0	-
157	3537252	CTGCAGTGCAGGGAATCCAAATACATAAATGTTGGCTATGTATTTTGCTAGTATACCTGACAATTAGAAT	2	33.718	1	1	1	1	0	1	1	1	1	1	0	0	0	1	1	0	1	-	0	1	1	0	1	1	1	0	1	1	1	0	0	-	0	0	0	1	1	1	1	0	1	1	1	1	1
158	3538888	CTGCAGAGATATCTATATGTTGCAGATCTTGTTCTTGTGTTGATTTTATACATGCTTCTAAGCTTATGCA	2	33.718	1	1	-	1	0	1	1	1	1	1	0	0	0	1	1	0	1	1	0	1	1	0	1	1	1	0	-	1	1	0	0	0	0	0	0	1	1	1	1	0	1	1	1	1	-
159	3534664	CTGCAGATTTTCTCTTTGTTCTCAAACTGAGATTTTCTATTTAC	2	35.147	1	1	1	1	0	1	1	1	1	1	0	0	-	1	1	-	1	1	0	1	1	-	1	1	1	0	1	1	1	0	0	0	0	0	0	1	1	1	1	0	1	1	1	1	1
160	3535963	CTGCAGCAGAACTAAACTTAGACTAATTATTGACTCTACAATTAGACGGAAACCAATTCTTGCTGAAATA	2	35.147	1	1	1	1	0	1	1	1	1	-	0	0	0	1	1	0	1	1	0	1	-	0	1	1	1	0	1	1	1	0	0	-	0	0	0	1	1	1	1	0	1	1	1	1	1
161	3536149	CTGCAGGATTGTACTAATCTCAACAAGTAATATGTATAAAAATATTTTACCATGTCATTAC	2	35.147	1	1	1	1	0	1	1	1	1	1	0	0	-	1	1	0	1	1	0	1	1	0	1	1	1	0	1	1	1	0	0	0	0	0	0	1	1	1	1	0	1	1	1	1	1
162	3539146	CTGCAGAAACAAATCAATCCGATCAACCATGATAGCAATGCAATTCGACGAAAAAAATTTAC	2	35.147	1	1	1	1	0	1	1	1	1	1	0	0	0	1	1	0	1	1	0	1	1	0	1	1	1	0	1	1	1	0	0	0	0	0	0	1	1	1	1	0	1	1	1	1	1
163	3568164	CTGCAGATTAGAACTCTGAAGTGACTTGATGAAGGTGGCTTGTAAGAATGCCAAACTTGGAGGCGCCAGC	2	35.147	1	1	1	1	0	1	1	1	1	1	0	0	0	1	1	0	1	1	0	1	1	0	1	1	1	0	1	1	1	0	0	0	-	0	0	1	1	1	1	0	1	1	1	1	1
164	3568364	CTGCAGTATTTGTTTGCATTTTGTTGCAATATCATGTCATGGTCTGCATCATAATTACGACTGCGATTTA	2	35.147	1	1	1	1	0	1	1	1	1	1	0	0	0	1	1	0	1	1	0	1	1	0	1	1	1	0	1	1	1	0	0	0	0	0	0	1	1	1	1	0	1	1	1	1	1
165	3568394	CTGCAGTGCATACCATAAAATTGAGGCAGAACTCGAACTGAAATGGGATCCTGGGCCGTTGGAACCGCAT	2	35.147	1	1	1	1	0	1	1	1	1	1	0	0	0	1	1	0	1	1	0	1	1	0	1	1	1	0	1	1	1	0	0	0	0	0	0	1	1	1	1	0	1	1	1	1	1
166	3569095	CTGCAGACAAAAGGACTTTGTCATGCCTTGTAATAAACACCATCTATTGTTATTATCCAATTATTGTTTA	2	35.147	1	1	1	1	0	1	1	1	1	1	0	0	0	1	1	0	1	1	0	1	1	0	1	1	1	0	1	1	1	0	0	-	0	0	0	1	1	1	1	0	1	1	1	1	1
167	3569636	CTGCAGATTGTAACTTGTTGGATTTGGGAAAGAATTGAATTATTAC	2	35.147	1	1	1	1	0	1	1	1	1	1	0	0	0	1	1	0	1	1	0	1	1	0	1	1	1	0	1	1	1	0	0	0	0	0	0	1	1	1	1	0	1	1	1	1	1
168	3569937	CTGCAGGGTAATGAAACAATTAGTTCATAGTTTATAAGATCCCTAAGCAATGCAAAATTCTGACGTGGAA	2	35.147	1	1	1	1	0	1	1	1	1	-	0	0	0	1	1	0	1	1	0	1	1	0	1	1	1	0	1	1	1	0	0	0	0	0	0	1	-	1	1	0	1	1	1	1	1
169	3559247_64:T>A	CTGCAGCTTGGATCTTCACTTTCTATAACGTGAATTCATCTTCGGCGACTTGGAGCTCAACCTTCTTGAC	2	35.147	1	1	1	1	0	1	1	1	1	1	0	0	0	1	1	0	1	1	0	1	1	0	1	1	1	0	1	1	1	0	0	0	0	0	0	1	1	1	1	0	1	1	1	1	1
170	3559488_38:G>T	CTGCAGTTGAAGTCGTTGCTGCTTTTGAGCATCAGCACTGATTGGCATTAC	2	35.147	1	1	1	1	0	1	1	1	1	1	0	0	0	1	1	0	1	1	0	1	1	0	1	1	1	0	1	1	1	0	0	-	0	0	0	1	1	1	1	0	1	1	1	1	1
171	3560380_12:T>G	CTGCAGAGTGGTTTCAGTGCCTTTCTAGAATTGAAGCCTAGGCTTACAGATTACAACTTGTGTTTACAGA	2	35.147	1	1	1	1	0	1	1	1	1	1	0	0	0	1	1	0	1	1	0	1	1	0	1	1	1	0	1	1	1	0	0	0	0	0	0	1	1	1	1	0	1	1	1	1	1
172	3560726_58:C>A	CTGCAGATCACTTTCTGTGTTACAAATGCAACAATTGATAAGCTCATTGCATCACAATACAAATGGTATT	2	35.147	1	1	1	1	0	1	1	1	1	1	0	0	0	1	1	0	1	1	0	1	1	0	1	1	1	0	1	1	1	0	0	0	0	0	0	1	-	1	1	0	1	1	1	1	1
173	3560751_65:C>T	CTGCAGCATTGGTGGCCTCAATGGTATTCTTTCTTCTGTAGAAGATTGAGGACCTTCAACTGTAATCAGT	2	35.147	1	1	1	1	0	1	1	1	1	1	0	0	0	1	1	0	1	1	0	1	1	-	1	1	1	0	1	1	1	0	0	-	0	0	0	1	1	1	1	0	1	1	1	1	1
174	3561102_20:C>T	CTGCAGCATCAAAAAATCAAGCTTAGTTACGAATGATGGTACACAACTATAACACCAGAACTTCATATTA	2	35.147	1	1	1	1	0	1	1	1	1	1	0	0	0	1	1	0	1	1	0	1	1	0	1	1	1	0	1	1	1	0	0	0	0	0	0	1	1	1	1	0	1	1	1	1	1
175	3561311_36:T>A	CTGCAGCAATAAACAAGACTGTGACAGGTAAAATATGTGAGAGAGGGAGAGAGAAAGAGAAAGATATAGA	2	35.147	1	1	1	1	0	1	1	1	1	1	0	0	0	1	1	0	1	1	0	1	1	0	1	1	1	0	1	1	1	0	0	-	0	0	0	1	1	1	1	0	1	1	1	1	1
176	3562038_37:C>A	CTGCAGAGGAAGCAGGAAGACAAAGAGTAGTAACATGACTTTAGCTACCTTGTTATACTTGGCAAAGGAA	2	35.147	1	1	1	1	0	1	1	1	1	1	0	0	0	1	1	0	1	1	0	1	1	0	1	1	1	0	1	1	1	0	0	-	0	0	0	1	1	1	1	0	1	1	1	1	1
177	3562398_58:T>C	CTGCAGCAAGAATCTGGCTCAACACCAGTTTCAGTTTCCTCCGAATCTAGGACTGCTACTGCGCTAACAG	2	35.147	1	1	1	1	0	1	1	1	1	1	0	0	0	1	1	0	1	1	0	1	1	0	1	1	1	0	1	1	1	0	0	0	0	0	0	1	1	1	1	0	1	1	1	1	1
178	3562551_10:G>C	CTGCAGATACAGCAACAATGTTCAACCCTGGCATGGTTTATCCATTACTATTTACTTCCTGAACTAGATA	2	35.147	1	1	1	1	0	1	1	1	1	1	0	0	0	1	1	0	1	1	0	1	1	0	1	1	1	0	1	1	1	0	0	-	0	0	0	1	1	1	1	0	1	1	1	1	1
179	3562745_23:C>G	CTGCAGCTGCATTGAATAAATTGTCTAACATGGCATTTTGTTGATTGAGTTCAATAATCTTTGTGCAGGA	2	35.147	1	1	1	1	0	1	1	1	1	1	0	0	0	1	1	0	1	1	0	1	1	0	1	1	1	0	1	1	1	0	0	0	0	0	0	1	1	1	1	0	1	1	1	1	1
180	3562786_15:T>A	CTGCAGAAAAGTTTCCTTGATCATATTTCTCAACAACCATATAAATAGTATACTTTTTCTACACAGAAAA	2	35.147	1	1	1	1	0	1	1	1	1	1	0	0	0	1	1	0	1	1	0	1	1	0	1	1	1	0	1	1	1	0	0	-	0	0	0	1	1	1	1	0	1	1	1	1	1
181	3536019	CTGCAGATGCTTAGCCAACCTAAGTTTCAACCATGACACCGGAATCTTTTTGTATGACAGCTGTCCTATG	2	36.48	1	1	1	-	0	1	-	1	1	1	0	0	0	1	-	0	1	-	0	1	1	0	-	1	1	0	1	1	1	0	0	1	0	0	0	0	1	1	1	0	-	-	1	1	1
182	3537311	CTGCAGTTTCCTTCACTTTTTGGTTTTATGCAGGTCAACCAAATTTATGTTACTGATATGGTTCATTAGT	2	36.48	1	1	1	1	0	1	1	1	1	1	0	0	0	1	1	0	1	1	0	-	1	0	1	1	1	0	1	1	1	0	0	-	0	0	0	1	1	1	1	0	1	1	1	1	1
183	3537409	CTGCAGCCCCTTGTGTAACACCCCAATAAAATAAAATAATTATTTAC	2	36.48	1	1	1	1	0	1	1	1	1	1	0	0	0	1	1	0	1	1	0	1	1	0	1	1	1	0	1	1	1	0	0	0	0	-	0	1	1	1	1	0	1	1	1	1	1
184	3537559	CTGCAGAAATAATACCATTTGGTTAGGTCAATACCATGGGCCATGTTGTTAC	2	36.48	1	1	1	1	0	1	1	1	-	1	0	0	0	1	1	0	1	-	0	1	1	0	1	1	1	0	1	1	1	0	0	1	0	0	0	0	1	1	1	0	1	1	1	1	1
185	3537629	CTGCAGTAAAAACTGGATAATTTTATAGGATAAAATGTGCAATGGATGCAATGTACAAAATAAGCCATTC	2	36.48	1	1	1	1	0	1	1	1	1	-	0	0	0	1	1	0	1	-	0	1	1	0	-	1	1	0	-	1	1	0	0	0	0	0	0	1	1	1	1	0	1	1	1	1	1
186	3538000	CTGCAGAATGAGGAAGAAACCTCAGAAAACATGTTGAAAGTGAAGCCAGCTCGTGAAGGAAACAGGATCA	2	36.48	1	1	1	1	0	1	1	1	1	1	0	0	0	1	1	0	1	1	0	1	1	0	1	1	1	0	1	1	1	0	0	-	0	0	0	-	1	1	1	0	1	1	1	1	1
187	3538923	CTGCAGGTGCTCTGAGTCCAGTTGTCTGGACTTGAATTAGTCAAGGTCCAATATAACTTTGGTAATTCAT	2	36.48	1	1	1	1	0	-	1	1	1	1	0	0	0	1	1	0	1	1	0	1	1	0	1	1	1	0	1	1	1	0	0	-	0	0	0	1	1	1	1	0	1	1	1	1	1
188	3539244	CTGCAGGTAGGGGTGTTTCCTTCACCAAAACCATATCTGAGGCATCACCCTCTTCATCTTCCTCGCTCTT	2	36.48	1	1	1	1	0	1	-	1	1	1	0	0	0	1	1	0	1	1	0	1	-	0	1	1	-	0	-	1	1	0	0	0	0	0	0	1	1	1	1	0	1	1	1	1	1
189	3540307	CTGCAGGCGGATACTAATATCAAAATTCATGTACACCATGTGACTTGTGAGAGTAAGTGGATCCCCCACC	2	36.48	1	1	1	1	0	1	1	1	1	1	0	0	0	1	1	0	1	1	0	1	1	0	1	1	1	0	1	1	1	0	0	0	0	0	0	-	1	1	1	0	1	1	1	1	1
190	3540331	CTGCAGTTGATCATGATTTATCCTGCATTCAGCATCAAGACAGTGCAATGACAGCTCATGGCATAGCATT	2	36.48	1	1	1	1	0	1	1	1	1	1	0	0	0	1	1	0	1	1	0	1	1	0	1	1	1	0	1	1	1	0	0	1	0	0	0	-	1	1	1	0	1	1	1	1	1
191	3540913	CTGCAGGTTACAGTTGAAAAGTATTTGCAAGTATTGATCCTCCACTAGTTCACACCAGATGGTTTTCACA	2	36.48	1	1	1	1	-	1	1	1	1	1	0	0	0	1	1	0	1	1	0	1	1	0	1	1	1	0	1	1	1	0	-	1	0	0	0	0	1	1	1	0	1	1	1	1	1
192	3541316	CTGCAGGACCATAGTGACTATAATCTCACTGTATGCATCATAGTGTGTCTGATCATGCCATGCTCTGCTT	2	36.48	1	1	1	1	0	1	1	1	1	1	0	0	0	1	1	0	1	1	0	1	1	0	1	1	1	0	1	1	1	0	0	0	0	0	0	1	1	1	1	0	1	1	1	1	1
193	3541345	CTGCAGTTACAAAGGTTAGGTGAATGAAGAAAGTGTGTTAGAAGAAGCAAATATATATATAAGCGCATAA	2	36.48	1	1	1	1	0	1	1	1	1	1	0	0	0	1	1	0	1	1	0	1	1	0	1	1	1	0	1	1	1	-	0	0	0	0	0	1	1	1	1	0	1	1	1	1	1
194	3541388	CTGCAGGCTGTGAGCTCAAACCTGCGATTGTAAAGGGTGAAGTTTCGGTCACAAGACTACTCGACAAAAG	2	36.48	1	1	1	-	0	1	1	-	1	1	0	0	0	1	1	0	1	1	0	1	1	0	1	1	-	0	1	1	1	0	0	0	0	0	0	1	1	1	1	0	1	1	1	1	1
195	3543172	CTGCAGGTGCTCTGAGTCCAGTTGTCTGGACTTGAATTAGTTAC	2	36.48	1	1	1	1	0	1	1	1	1	1	0	0	0	1	1	0	1	1	0	1	1	0	-	1	1	0	1	1	1	0	0	0	0	0	0	1	1	1	1	0	1	1	1	1	1
196	3562928	CTGCAGAAAAAATAATTAGAAAAGGGGATATTTCAATTGCATGAGTCAACAATAAAGATTCATAATTACA	2	36.48	1	1	1	1	0	1	1	1	1	1	0	0	0	1	1	0	1	1	0	1	1	0	1	1	1	0	1	1	1	0	0	1	0	0	0	0	1	1	1	0	1	1	1	1	1
197	3566981	CTGCAGGATTGTACTAATCTCAACAAGTAATATATATAAAAGTATTTTACCATGTCATTAC	2	36.48	1	1	1	1	0	1	1	1	1	1	0	0	0	1	1	0	1	-	0	1	1	0	1	1	1	0	1	1	1	0	0	0	0	0	0	1	1	1	1	0	1	1	1	1	1
198	3567063	CTGCAGGACCATAGTGACTATAATCTCACTGTTATGCATCATAGTGTGTCTGATCATGCCATGCTCTGCT	2	36.48	1	1	-	1	0	1	1	1	1	1	0	0	0	1	1	0	1	-	0	1	1	0	1	1	1	0	-	1	1	0	0	0	0	0	0	-	1	1	1	0	1	1	1	1	1
199	3567301	CTGCAGGAGAATAGTGATGAATAAAAAGATAGCTGTTACGAACCAAGAGGAGATGACTGTTCATTGGAAG	2	36.48	1	1	1	1	0	1	1	1	1	1	0	0	0	1	1	0	-	1	0	1	1	0	1	1	1	0	1	1	1	0	0	0	0	0	0	1	1	1	1	0	1	1	1	1	1
200	3568812	CTGCAGCTAATCCGGCATGGTATAATTTCTTTTCACCTTATTGATATGATATAAGATACAAGCATTTTGT	2	36.48	1	1	-	1	0	1	1	1	1	1	0	0	0	1	1	0	1	1	0	1	1	0	1	1	1	0	-	1	1	0	0	0	0	0	0	1	1	1	1	0	1	1	1	-	1
201	3569155	CTGCAGACACATAAGTCCAACTCCAAAGTCATTTATCTCTCTAAAAATCAACGATAGAACAATTCCCCAA	2	36.48	1	1	1	1	0	1	1	1	1	1	0	0	0	1	1	0	-	1	0	1	1	0	1	1	1	0	1	1	1	0	0	0	0	0	0	1	1	1	1	0	1	1	1	1	1
202	3569172	CTGCAGGACCGCAAATGTAGCAGACATGTCTGGTTGAGGATAGTAGAAAAAAGGCACTAGTTTTGATTTT	2	36.48	1	1	1	1	0	1	1	1	1	1	0	0	0	1	1	0	1	1	0	1	1	0	1	1	-	0	1	1	1	0	0	-	0	0	0	1	1	1	1	0	1	1	1	1	1
203	3560952_42:T>C	CTGCAGCTGCTGCTGGTTCCTCAGCTTCTGTTCAAGTGCGAATTGTGTTGGATGATGGAACATCAAATAT	2	36.48	1	1	1	1	0	1	1	1	-	1	0	0	0	1	1	0	1	1	0	1	1	0	1	1	1	0	1	1	1	0	0	0	0	0	0	-	-	1	1	0	1	1	1	1	1
204	3538841	CTGCAGAATTACCAGAAACCTGAAACTATAGTTCCCCTTCTCTTTGGTAATTTTCCTCCCACGTGCCTCA	2	37.831	1	1	1	1	0	1	1	1	1	1	0	0	0	1	1	0	1	1	0	1	1	0	1	1	1	0	-	1	1	0	0	1	0	0	0	0	1	1	-	0	1	1	1	1	-
205	3540598	CTGCAGTAAAATATAAAAGTTCAATCACTTCTCATTCCTTCCATTTAC	2	37.831	1	1	1	1	0	1	1	1	1	-	0	0	0	1	1	0	1	1	0	1	1	0	1	1	1	0	1	1	1	0	0	1	0	0	0	0	1	1	1	0	1	1	1	1	1
206	3535041	CTGCAGCAACAGGAGAACGAGCCTTCTGCTCAAAGACAGGAGCAACAGCAAATGGCATGATCAACTGTGT	2	39.164	1	1	1	1	0	1	1	1	1	1	0	0	0	1	1	0	1	1	0	1	1	0	1	1	1	0	1	1	1	0	0	1	0	0	0	0	1	1	1	0	1	1	1	1	1
207	3537441	CTGCAGAAAAAATAATTAGAAAAGGGCATATTTCAATTGCATGAGTCAACAATGAAGATTCATAATTACA	2	39.164	1	1	1	1	0	1	1	1	1	1	0	0	0	1	1	0	1	1	0	1	1	0	-	1	1	0	1	1	1	0	0	1	0	0	0	0	1	1	1	0	1	1	1	1	1
[truncated: 10,061 more rows]
[truncated: 39 more columns]
