# Supplementary material for: A High-Density Integrated DArTseq SNP-Based Genetic Map of Pisum fulvum and Identification of QTLs Controlling Rust Resistance
Source: Front Plant Sci. 2018 Feb 15;9:167. doi: 10.3389/fpls.2018.00167 (PMC5818415; doi:10.3389/fpls.2018.00167)
Supplement: Supplementary File 2 — Summary and description of the trimmed sequences of the P. fulvum DArT markers with correspondence to Medicago truncatula genome and their correspondence to P. sativum linkage groups. [file Table2.XLSX]

## Sheet: Hoja1
MappingID	Marker ID	TrimmedSequence	LG P. fulvum	Position(cM)	Chrom M. truncatula	LG P. sativum
590	3568418	CTGCAGCCATAGCAAAGTCACTTCCATTCAATCCTTTCTCTTTTATTTTGTTTTCCCCAACACCAGATTC	I	84.113	Chr4	VII
846	3536525	CTGCAGAAGTCGATCAACATATACCACTTTCTTCCAAACCTGAAAATTGATTTTTAC	I	117.689	Chr4	VII
845	3536157	CTGCAGAAGTCGATCAACATATACCACTTTCTTCCAAACCTGAAAATTGATTTTTAGTAATGTATAATAT	I	117.689	Chr4	VII
898	3560583_20:A>G	CTGCAGGTGGAGACTCGTGGAAATTGATGCTGACTTGTCAGACTTGGTATTTGAAACTAGCCATGTAATG	I	127.311	Chr4	VII
889	3538560	CTGCAGAGAGTGTCCGTGATTCCCTCATCATAAATTGGAATGCAACATATGAGTATTATGAGCGGATTAC	I	127.311	Chr4	VII
1091	3568780	CTGCAGAGCATGGAAGATATGTGGCAAGGAGTTATAGTCCTAGGTAATTTTTATGTCATGATAATAAGAA	I	162.426	Chr4	VII
1167	3565772_42:T>C	CTGCAGGGAACCCTTTGGACTTCTCAAAAGGAAAGTTTCTTGATGTTGATACTGGTATTATTGTTACAAA	I	179.4	Chr4	VII
1151	3536601	CTGCAGCTGTCAAACCAACCCCAGAAGAACCCCGACCTGTAGTTGATATGGCCAAGGGGGCAATATTCAT	I	179.4	Chr4	VII
1163	3562200_49:C>G	CTGCAGATGATATCAATGAGATATGGTGCTGTACCTATTGCCAGAAAAACCGGTGGCCTAAATGACAGGT	I	179.4	Chr4	VII
1179	3560168_58:A>G	CTGCAGGTTTTTCAGCAAATCCCTGGGACACTGTTGGTGAAAGGTTCAGTACAAGATAAAAACAGCCCAT	I	182.182	Chr4	VII
1299	3559924_11:A>G	CTGCAGGATAAAAATTCCATACCCTCTTGAGTGGGGTGCTCCTACATTTGATGCTGGCCATTCTTTTGGA	I	191.925	Chr8	VII
1312	3561682_61:A>G	CTGCAGGGGGGCCCTTGCAAATTACAAGTTATGATTATGATGCTCCAATCGATGAGTATGGTACGTAAAA	I	191.925	Chr8	VII
1369	3562126_27:T>C	CTGCAGGACTGAAATTGGGAAACTTTTGTTTGACTAGTGCAGCAAGTCCAGCAACATGAGGTGCAGCCAT	I	204.406	Chr8	VII
1480	3555078_50:C>G	CTGCAGCGTACCATGCTCGGAGAATCTCATCCGTCGGTTCCATTTGCAGGCCTTTGACTCTCCATCTATC	I	228.326	Chr8	VII
1489	3539986	CTGCAGATAAACCACAAATTGATGAACTGCATCAATTTTTGGAGTTCCAGCTTCCGAGGCAATGGGCCCC	I	229.642	Chr8	VII
1501	3566772	CTGCAGAGTCAATAGGTTTATCAGGTGCAATGTTGTCATCAACAATCCATGGGTGGCCTGACACAGAAAC	I	235.085	Chr8	VII
1550	3568755	CTGCAGTCAAATGCTCTACCACTGAGCTATGGACCCATCTACATTGAAGACAAAATTGATTTTGAATTAG	I	244.666	Chr8	VII
1631	3559125_67:C>T	CTGCAGATCAAGAGGTCACCGGTTCGAACCCGGTTGGGCCCTTTTTGCATCAATTTTTCTTTTGTTTCCC	I	272.651	Chr8	VII
1660	3559719_44:C>T	CTGCAGACAAAGTTCTAGATGCAGCTGAAGCTGCTGAAAAACAAACTCTTTCTGCTACCTCAAAAGCTGC	I	278.061	Chr8	VII
1691	3541299	CTGCAGATTGGACACGTGTAGTGACTACAAGTGTAGGCCTAACATGTCATAACAAAGAGTAAGATTGAAT	I	289.371	Chr8	VII
23	3555394	CTGCAGTTACATGACCATGCCAAGAGTCTCCTTGCCCCTCTACTTTACCCATAACTACATCAATGATATC	II	2.632	Chr7	V
28	3569405	CTGCAGTTACATGCCCATGCCAAGAGTCTCCTTGCCCCTCTACTTTACCCATAACTAGATCAATGATATC	II	2.632	Chr7	V
60	3562476_30:C>T	CTGCAGTTCGGGAAGCAGCCGAATGTGCGGCCCGTGCAATGATGTCTCAACTTAGTGCTCAAGGAGTGAA	II	19.279	Chr7	V
170	3559488_38:G>T	CTGCAGTTGAAGTCGTTGCTGCTTTTGAGCATCAGCACTGATTGGCATTAC	II	35.147	Chr7	V
204	3538841	CTGCAGAATTACCAGAAACCTGAAACTATAGTTCCCCTTCTCTTTGGTAATTTTCCTCCCACGTGCCTCA	II	37.831	Chr7	V
611	3537901	CTGCAGTCTTGGTATCTCAATGGTGATTTTCTTTCTTCAGGGGACAGATTTTGCTTCCGGTATATCGAGG	II	98.23	Chr7	V
852	3564771_14:T>C	CTGCAGTGCAGGTAGTGTGATGTTCAAGAACGAATTGTTGTAGGATTTCAAAAATGGCTCATTCCCAACT	II	135.446	Chr7	V
941	3561723_65:C>A	CTGCAGGTCACACTTTTCTTCATGGCGCTCTTTAGGACAATCAATTCGCTCAAACAGAAAACAGAGCTGG	II	148.899	Chr7	V
973	3562370_63:G>T	CTGCAGCTATTGCCAGAATTCGTGTTCTTCAACTCTCAGACTTCAGCAAGAAGTTGAAATAGGGGTTTTC	II	151.813	Chr7	V
984	3558904_12:G>A	CTGCAGGATTGCCGCCAGCTGGTATCTGACCCTGTAAGGTTGAGAAGAAAAGGTTCAAATATGGGTGTTT	II	153.112	Chr7	V
1018	3559025_6:T>A	CTGCAGGTGGGCAGCTGATTGCTTCCCGTTTTGAGCAGCATGATGTTAGAAGTTTATTACCTGTAGAAAG	II	157.06	Chr7	V
1095	3559800_27:T>C	CTGCAGTTGCTTGAGCATAGTAGGCAAATGCTGTGGAGCAAAACTGAATCACACTGAAAAAGCAAAACGA	II	165.438	Chr7	V
1395	3560303_9:A>G	CTGCAGCTGTAATGGCGCGTGGAAGGAAACAAGCGGGTGTGACGCACGTGTTTCTTCATGATGTAGATAG	II	201.661	Chr7	V
1547	3567981	CTGCAGATCAAGAGGTCACCGGTTCGAACCCGGTTGGGCCCTTTATTTTTTTCCAATTATTTTTAC	II	205.828	Chr7	V
294	3560112_52:T>C	CTGCAGCACATGTTGCCAATCTTTTGTCAACAGAGCCTGCAAATAGTAGGTTTTCTATGATCCTTTGAGA	III	72.73	Chr3	III
291	3559547_48:A>G	CTGCAGAAGCATCTAAACCCTCCAAATCATTCAGAGCGTCTTCGGAAATATCCCCAACATCAGACCCTGG	III	72.73	Chr3	III
356	3568912	CTGCAGTTGCATGCAGAAAGCAAAGTTTGATATAGGAGAAGAAGCAGTTCATCGATTTTCGTTATCTGCC	III	76.878	Chr3	III
324	3538596	CTGCAGGAGTGAAGAAAGATGTCATGAAGGAACTACCTCCTAAAAAGGAACTTATTCTACGAGTTGATTT	III	76.878	Chr3	III
407	3535193	CTGCAGGTATATTGAACAGGGTTTTGCAAAGTTGTGCAAGAAATCTGGTAGCCATGATGCTCCTGTTATC	III	87.145	Chr3	III
852	3560742_32:C>A	CTGCAGCAAGGAGTTGATATCAATGCAATCGATCGGATTTTGCTTCAATCTTCAAAGCCATTTCTTCACA	III	127.124	Chr3	III
1009	3559432_41:A>G	CTGCAGTTCTCCCTCAAATTTTGCACCTTCCAGAGTGCTAAGATCCTTGCAAAGATCAGAAATGCTGGCA	III	147.558	Chr3	III
1235	3547506_21:A>G	CTGCAGTAGCTCTAAGAGCACCAGATTCTTATTACACTGAATTGAAGAGGGATTATATGGCAAAGAGAGC	III	177.439	Chr3	III
1276	3560434_60:T>C	CTGCAGTTCTACGGCCAACACGAGCAACAAAACCAGCCTTGATCGGTGCAACTGATCTTCCTGATCCACA	III	189.908	Chr3	III
1663	3536549	CTGCAGCAGCGGTATAATCTCCCTTGGCAAGGTTACCAGCTGAACTCATTTCAGCAAGCAGCAATAGTCC	III	251.81	Chr3	III
1712	3562249_29:G>A	CTGCAGAAACCGAGTATCTCAAACCGGTCTGAAGCACCAAATGGAAGTGTTCAAAACAAAGGATAAAGGG	III	257.257	Chr3	III
1801	3562652_9:T>A	CTGCAGATGGTTATACATACGATCGCAAAGCAATTGAAAAGTGGCTTCTAGATCACGACAAGTCACCGAT	III	279.632	Chr3	III
321	3568363	CTGCAGTGTACAGACTTTTTCTGCCATCATAAGCAGGAAGCCTCATCCCTAAGTCATAAAATCTTTATAC	IV	42.336	Chr1	II
610	3536594	CTGCAGGTTGAGGATGGTGGAATTTACATGTTACGCCAAATTTGCACTGCCCCGTTTTCAAATAATAGGA	IV	97.377	Chr1	II
652	3534504	CTGCAGAAGCTTTTTGGCAGCCTCTGTTTCTTCAATATTTTTCAATTTATATCTGCAAACAAAGAAACAA	IV	112.759	Chr1	II
1341	3537732	CTGCAGTGGAAGTTTGCGTTTGTTTCACTTGGTCGTCCTGAGTACCTTCAAGATTCAGACATTATTTCCA	IV	179.225	Chr1	II
1760	3562445_44:C>G	CTGCAGGGAACCTGTCTCTAAGTCTCTTACTTGCAAAACATATTTCACATCACTCAAGTAGCTCACTATC	IV	219.543	Chr1	II
139	3561035_37:A>G	CTGCAGAAACTTTGCTCATCACTGGAGCCTATTCTACGAAGAGTTGTAAGAAAATTAC	V	35.741	Chr2	VI
156	3536841	CTGCAGGACAGACATTATAATATGACATTACAATTTACAAAAGCAATTGAGATATAAAACTTTAC	V	41.115	Chr2	VI
407	3554249_14:T>A	CTGCAGTGGCATCCGTTCAGTGTTTCTTCTAGCCCTTTGGATGGAAATAATCACATTGCTGTTCTCATAA	V	66.948	Chr2	VI
472	3537994	CTGCAGATCGCACTATCAAGGTATTTGATCACAAAATGCATGTCATAGTTGATTGTTGGGAAAAGGCATG	V	78.281	Chr2	VI
483	3562872	CTGCAGATCGAACTATCAAGGTATTTGATCACAAAATGCATGTCATAGTTGATTGTTAGGAAAAGGCATG	V	82.571	Chr2	VI
615	3560212_68:A>G	CTGCAGGATTATTATGGTAGTTGAAGCATTATGTGCTGGATGTTTTATGAGCCTTTATATTGGTAAACTA	V	108.92	Chr2	VI
626	3560154_45:A>G	CTGCAGGAGTTGATGACATGACCAAGCTAGCATACCTCCACGAACCAGGAGTATTGTATAACCTCTTGTG	V	115.604	Chr2	VI
635	3562521_34:T>G	CTGCAGAAAACAAAGCCAACTCAGCACAGTGTTCGTCAACTTAGAGGATTAGGTTTATTCCCTAACCTTC	V	117.033	Chr2	VI
893	3567836	CTGCAGCTACTGCTTATGATGAAGCTGCTTTGAAGTTCAAAGGAAACAAAGCCAAGCTTAC	V	145.183	Chr6	VI
1456	3535703	CTGCAGATAAGGGAAACTCCTCATAAGAGGCATCATAAGTTTATTGAATTTTATGATGTCAGAGCTGCGG	V	222.202	Chr2	VI
44	3560315_34:A>G	CTGCAGATAACACACATGCAAAGATTGCAGAAGCCATTGTTGTTGGTGCATGTATCACAAGAACACTCGT	VI	0	Chr5	I
91	3534637	CTGCAGTCAAATGCTCTACCACTGAGCTATAGACCCTTGGTATTAC	VI	7.247	Chr5	I
143	3566800	CTGCAGATAGCATTTCTGTAGGCTCTCCATAGCTCCAATCAATTTCAGTAGACGATATTTGCCGCGTAAA	VI	23.585	Chr5	I
187	3539876	CTGCAGCCAATTCCAAGTTTCTTTCTATCATTCAAGCATTTTTTATGATATTTCAGGTACCTGAAGAAAG	VI	25.056	Chr5	I
214	3541280	CTGCAGATAGCATTTCTGTAGGCTCTCCATAGCTCCAATCAATTTCTGTAGACGATATTTGGCGCGTAAA	VI	29.166	Chr5	I
236	3535352	CTGCAGCCAATTCCAAGTTTCTTTCTATCATTCAAGCATTTTTTATGATATTTCAGGTACCTGAAAGAAA	VI	30.595	Chr5	I
255	3537346	CTGCAGATTGAAGGAGCTTTTGTCCAGGGTTTGGGGTTCTTCATGCTTGAAGAATATGCAACAGACCATA	VI	39.027	Chr5	I
253	3536121	CTGCAGATTGAAGGAGCTTTTGTCCAGGGTTTGGGGTTCTTCATGCTTGAAGAATACGGAACAGATCTTA	VI	39.027	Chr5	I
383	3562530_39:T>C	CTGCAGCCACAACTACAGATATTTCCCTTCCAGCAAAAATTTGTCTGTCCATATGGTACTGCGCCTCAGA	VI	57.385	Chr5	I
660	3541456	CTGCAGCATGGGAGTATGCGCGGAGCATGTCTGGCATGCCATATGGTTATCACAATATGATATTCAGTTG	VI	105.066	Chr5	I
710	3559385_54:T>C	CTGCAGCTCAGGATAAATGTATTGTTCGCTTGTTGATATATCATTTTGGTGTCAATCTACCTGTTATGAT	VI	105.066	Chr5	I
576	3536124	CTGCAGACATTCAGAAGCTTCGCTGCCGAGCTTGTTATGAAGCTCTTCGTTTCTCTCCTCGCATTGAACA	VI	105.066	Chr5	I
796	3568308	CTGCAGATCAAGAGGTCACCGGTTCGAACCCGGTTGGGCCCTATAAATTTATTTTTAC	VI	114.712	Chr5	I
800	3569951	CTGCAGATCAAGAGGTCACCGGTTCGAACCCGGTTGGGCCCTAAATATTATTTTTTAC	VI	117.471	Chr5	I
863	3568970	CTGCAGAATGTTCATCGATACTTGCAGAAGGCTGAAAATCATGAAGGGTTCTGATGCCATTGGCTTAGGT	VI	124.617	Chr5	I
875	3561980_12:G>T	CTGCAGCCAAGATGTTTGAGCAGGAAGATGGGATATTGGATGAGATGGGCAAGCAATCCAAAAGTGAACA	VI	124.617	Chr5	I
1002	3551355_58:A>G	CTGCAGGTGCTCGACAACATGAGAAGAGTTTGTGACTTGAATAAACTTGAGTGCAATGTAAGCTATTATG	VI	152.501	Chr5	I
1174	3561252_22:G>A	CTGCAGCAAGAGTTCTCTCACCAGACTTGCTCCACTTGAAGCAGTGCTCTTTGATATAGATGGAACTCTT	VI	188.778	Chr5	I
954	3560645_16:A>G	CTGCAGACTGATTGGGAAGGTGGCTTCTTCCCACTTACATTACACTTTAGTGAAGACTACCCTAGCAAGC	VII	120.116	Chr4	IV
1014	3537859	CTGCAGAGACTGGTGAAGCATTAGGTGGCATGGTTAGACAGCTTTCGATTGATCAATTTGAAAGTGAAGG	VII	128.257	Chr4	IV
1094	3539338	CTGCAGGAAAATTCTTCAAAGCTTGACTCTAGCATATGGTCAAATGATTTTGAAAAGTGGGTTCTTCCAC	VII	130.968	Chr4	IV
1325	3562171_33:A>G	CTGCAGAAGCTGAAGGGTGTGGAACTGGAGAAGGATTAGCCATCCAGCCAGCAAGGGATGTCGGAAGAGC	VII	162.723	Chr4	IV
1316	3559879_36:A>G	CTGCAGATACAGGAAATTGCAATTTATAGGAATTCCCACTGGTGATACTACAGCTACCAACAGAGCATAT	VII	162.723	Chr4	IV
1411	3561686_7:G>A	CTGCAGGAGGAAGAAGCACTAATTGCTGCTCATAGGAAAGAAATTGAGGACACAATGGAGATTGTCCGTG	VII	179.866	Chr4	IV
1538	3562391_59:T>C	CTGCAGGGAAAATAGAAATTTGACTGGAACTGCAAGATATGCTAGCATGAATACTCACCTTGGCATTCGT	VII	201.633	Chr4	IV
1567	3562396_66:G>T	CTGCAGCAGGAGTAAGGCCAGAACCCAAAGGATGGCCAGGGAAAGCAACACTTCGTCCTGTTATTATGAT	VII	207.059	Chr4	IV
1634	3562109_26:T>C	CTGCAGCTCAAATGGTATCGGATCAAATGCCAAGCGATTCCCAAATCCAATAAAGTGAACAACTTGATTT	VII	221.116	Chr4	IV
1647	3535219	CTGCAGGTTATCAAACCAGAATTGCTGAGGAAAGGCTTTGAGCTTGTAAATAGGTAGTTTCTTAC	VII	226.77	Chr4	IV
